# Supplementary material for: Insights into the Sesquiterpenoid Pathway by Metabolic Profiling and De novo Transcriptome Assembly of Stem-Chicory (Cichorium intybus Cultigroup “Catalogna”)
Source: Front Plant Sci. 2016 Nov 8;7:1676. doi: 10.3389/fpls.2016.01676 (PMC5099503; doi:10.3389/fpls.2016.01676)
Supplement: Supplementary file 3 [file Table3.XLSX]

## Sheet: Foglio1
Table S3. Functional annotation of 'Galatina' unigenes.
Unigenes	Length	Nr-ID	Nr-Description	Nr-Species	Nr-id%	Nr-Evalue	TAIR10-ID	TAIR10-Description	TAIR10-Species	TAIR10-id%	TAIR10-Evalue	SwissProt-ID	SwissProt-Description	SwissProt-Species	SwissProt-id%	SwissProt-Evalue	TrEMBL-ID	TrEMBL-Description	TrEMBL-Species	TrEMBL-id%	TrEMBL-Evalue	KOG-Protein	KOG-ID	KOG-description	KOG-functional group	KOG-id%	KOG-Evalue	PlantTFDB-ID	PlantTFDB-Species	PlantTFDB-TF family	PlantTFDB-id%	PlantTFDB-Evalue	GO	KEGG map	Selected DEG TFs as in Figure 7
Ci_contig1	23013	YP_398318.1	RNA polymerase beta" subunit	Lactuca sativa	97.98	0	ATCG00170.1	RNA polymerase beta' subunit-2	Arabidopsis thaliana	82.94	0	RPOC2_LACSA	Lactuca sativa (Garden lettuce)	DNA-directed RNA polymerase subunit beta''	98.63	0	F6MHK8_9ASTR	Ageratina adenophora	DNA-directed RNA polymerase subunit beta'' (EC 2.7.7.6) (PEP) (Plastid-encoded RNA polymerase subunit beta'')	97.55	0	--	--	--	--	--	--	--	--	--	--	--	P, GO:0006091, generation of precursor metabolites and energy; P, GO:0006118, electron transport; P, GO:0006139, nucleobase-containing compound metabolic process; P, GO:0006144, purine nucleobase metabolic process; P, GO:0006206, pyrimidine nucleobase metabolic process; P, GO:0006351, transcription, DNA-templated; P, GO:0009058, biosynthetic process; P, GO:0009772, photosynthetic electron transpo…	map00230, Purine metabolism; map00240, Pyrimidine metabolism
Ci_contig3	21361	YP_398318.1	RNA polymerase beta" subunit	Lactuca sativa	97.98	0	ATCG00170.1	RNA polymerase beta' subunit-2	Arabidopsis thaliana	82.94	0	RPOC2_LACSA	Lactuca sativa (Garden lettuce)	DNA-directed RNA polymerase subunit beta''	98.63	0	F6MHK8_9ASTR	Ageratina adenophora	DNA-directed RNA polymerase subunit beta'' (EC 2.7.7.6) (PEP) (Plastid-encoded RNA polymerase subunit beta'')	97.55	0	--	--	--	--	--	--	--	--	--	--	--	P, GO:0006119, oxidative phosphorylation; P, GO:0006139, nucleobase-containing compound metabolic process; P, GO:0006144, purine nucleobase metabolic process; P, GO:0006206, pyrimidine nucleobase metabolic process; P, GO:0006351, transcription, DNA-templated; P, GO:0006810, transport; P, GO:0009058, biosynthetic process; P, GO:0009987, cellular process; P, GO:0015986, ATP synthesis coupled proton…	map00230, Purine metabolism; map00240, Pyrimidine metabolism; map00730, Thiamine metabolism
Ci_contig4	15216	YP_398354.1	photosystem II 47 kDa protein	Lactuca sativa	99.61	0	ATCG00680.1	encodes for CP47, subunit of the photosystem II reaction center.	Arabidopsis thaliana	99.41	0	PSBB_LACSA	Lactuca sativa (Garden lettuce)	Photosystem II CP47 chlorophyll apoprotein	100	0	D3WBR0_LONJA	Lonicera japonica (Japanese honeysuckle) (Lonicera aureoreticulata)	Photosystem II CP47 chlorophyll apoprotein	99.21	0	--	--	--	--	--	--	--	--	--	--	--	P, GO:0006091, generation of precursor metabolites and energy; P, GO:0006354, DNA-templated transcription, elongation; P, GO:0006412, translation; P, GO:0009407, toxin catabolic process; P, GO:0009773, photosynthetic electron transport in photosystem I; P, GO:0009832, plant-type cell wall biogenesis; P, GO:0010207, photosystem II assembly; P, GO:0010583, response to cyclopentenone; P, GO:0015979,…	map00230, Purine metabolism; map00240, Pyrimidine metabolism; map00195, Photosynthesis
Ci_contig5	12766	YP_398336.1	ATP synthase CF1 beta subunit	Lactuca sativa	98.8	0	ATCG00480.1	chloroplast-encoded gene for beta subunit of ATP synthase	Arabidopsis thaliana	95.78	0	ATPB_LACSA	Lactuca sativa (Garden lettuce)	ATP synthase subunit beta, chloroplastic	99.4	0	K4ASU4_SOLLC	Solanum lycopersicum (Tomato) (Lycopersicon esculentum)	ATP synthase subunit beta, chloroplastic	97.57	0	AtCh030	KOG1350	F0F1-type ATP synthase, beta subunit	[C], Energy production and conversion	95.78	0	--	--	--	--	--	P, GO:0006090, pyruvate metabolic process; P, GO:0006139, nucleobase-containing compound metabolic process; P, GO:0006629, lipid metabolic process; P, GO:0006633, fatty acid biosynthetic process; P, GO:0006810, transport; P, GO:0009058, biosynthetic process; P, GO:0009987, cellular process; P, GO:0015986, ATP synthesis coupled proton transport; P, GO:0015991, ATP hydrolysis coupled proton transpo…	map00230, Purine metabolism; map00620, Pyruvate metabolism; map00061, Fatty acid biosynthesis; map00640, Propanoate metabolism; map00730, Thiamine metabolism; map00190, Oxidative phosphorylation
Ci_contig6	11018	XP_010664436.1	E3 ubiquitin-protein ligase UPL2-like	Vitis vinifera	72.22	0	AT1G70320.1	encodes a ubiquitin-protein ligase-like protein containing a HECT domain. There are six other HECT-domain UPLs in Arabidopsis.	Arabidopsis thaliana	68.66	0	UPL2_ARATH	Arabidopsis thaliana (Mouse-ear cress)	E3 ubiquitin-protein ligase UPL2	68.66	0	F6H151_VITVI	Vitis vinifera (Grape)	Putative uncharacterized protein	79.83	0	--	--	--	--	--	--	--	--	--	--	--	P, GO:0016567, protein ubiquitination; F, GO:0004842, ubiquitin-protein ligase activity; F, GO:0005515, protein binding	map04120, Ubiquitin mediated proteolysis
Ci_contig8	9806	XP_010660565.1	auxin transport protein BIG	Vitis vinifera	70.25	0	AT3G02260.1	Calossin-like protein required for polar auxin transport	Arabidopsis thaliana	74.57	0	BIG_ARATH	Arabidopsis thaliana (Mouse-ear cress)	Auxin transport protein BIG	74.57	0	F6GVU9_VITVI	Vitis vinifera (Grape)	Putative uncharacterized protein	82.06	0	At3g02260	KOG1776	Zn-binding protein Push	[T], Signal transduction mechanisms	74.57	0	--	--	--	--	--	P, GO:0016567, protein ubiquitination; F, GO:0004842, ubiquitin-protein ligase activity; F, GO:0005515, protein binding; F, GO:0008270, zinc ion binding	--
Ci_contig9	9227	XP_010449666.1	uncharacterized protein LOC104731866	Camelina sativa	61.7	0	AT4G17140.3	pleckstrin homology (PH) domain-containing protein; FUNCTIONS IN: molecular_function unknown; INVOLVED IN: biological_process unknown; EXPRESSED IN: 23 plant structures; EXPRESSED DURING: 13 growth stages; CONTAINS InterPro DOMAIN/s: Pleckstrin homology-type (InterPro:IPR011993), Protein of unknown function DUF946 (InterPro:IPR009291), Pleckstrin homology (InterPro:IPR001849); BEST Arabidopsis th…	Arabidopsis thaliana	75.62	0	--	--	--	--	--	D7MC25_ARALL	Arabidopsis lyrata subsp. lyrata (Lyre-leaved rock-cress)	Putative uncharacterized protein	75.03	0	--	--	--	--	--	--	--	--	--	--	--	--	--
Ci_contig10	9396	YP_004465235.1	hypothetical chloroplast RF19	Jacobaea vulgaris	71.09	0	ATCG01110.1	Encodes the 49KDa plastid NAD(P)H dehydrogenase subunit H protein. Its transcription is regulated by an ndhF-specific plastid sigma factor, SIG4.	Arabidopsis thaliana	94.91	0	YCF1_LACSA	Lactuca sativa (Garden lettuce)	Putative membrane protein ycf1	85.48	0	F6KG78_JACVU	Jacobaea vulgaris (Tansy ragwort) (Senecio jacobaea)	Hypothetical chloroplast RF19	77.64	0	AtCh079	KOG2870	NADH:ubiquinone oxidoreductase, NDUFS2/49 kDa subunit	[C], Energy production and conversion	94.91	0	--	--	--	--	--	P, GO:0006091, generation of precursor metabolites and energy; P, GO:0006354, DNA-templated transcription, elongation; P, GO:0009772, photosynthetic electron transport in photosystem II; P, GO:0009773, photosynthetic electron transport in photosystem I; P, GO:0010207, photosystem II assembly; P, GO:0015979, photosynthesis; P, GO:0019684, photosynthesis, light reaction; P, GO:0042742, defense resp…	map00190, Oxidative phosphorylation
Ci_contig11	5507	XP_010680400.1	transposon Tf2-1 polyprotein isoform X1	Beta vulgaris subsp. vulgaris	55.59	0	ATMG00860.1	hypothetical protein	Arabidopsis thaliana	69.4	9e-39	M860_ARATH	Arabidopsis thaliana (Mouse-ear cress)	Uncharacterized mitochondrial protein AtMg00860	69.4	7e-39	J3SDF5_BETVU	Beta vulgaris subsp. vulgaris (sugar beet)	Ty3/gypsy retrotransposon protein	71.64	0	At3g11970_2	KOG0017	FOG: Transposon-encoded proteins with TYA, reverse transcriptase, integrase domains in various combinations	[R], General function prediction only	68.98	0	--	--	--	--	--	--	--
Ci_contig12	7285	CCX17246.1	Similar to Minor spike protein H; acc. no. P03646	Pyronema omphalodes CBS 100304	96.09	0	--	--	--	--	--	--	--	--	--	--	B9PER9_POPTR	Populus trichocarpa (Western balsam poplar) (Populus balsamifera subsp. trichocarpa)	Predicted protein	100	5e-152	--	--	--	--	--	--	--	--	--	--	--	P, GO:0006260, DNA replication	--
Ci_contig13	4151	XP_009617273.1	importin-5-like	Nicotiana tomentosiformis	88.47	0	AT5G19820.1	embryo defective 2734 (emb2734); FUNCTIONS IN: lyase activity, binding; INVOLVED IN: embryo development ending in seed dormancy; LOCATED IN: cell wall, phycobilisome; EXPRESSED IN: 23 plant structures; EXPRESSED DURING: 14 growth stages; CONTAINS InterPro DOMAIN/s: HEAT (InterPro:IPR000357), Armadillo-like helical (InterPro:IPR011989), HEAT, type 2 (InterPro:IPR021133), Armadillo-type fold (Inter…	Arabidopsis thaliana	92.35	0	TNPO1_ARATH	Arabidopsis thaliana (Mouse-ear cress)	Transportin-1	41.02	6e-12	F6GUN0_VITVI	Vitis vinifera (Grape)	Putative uncharacterized protein	96.06	0	At5g19820	KOG2171	Karyopherin (importin) beta 3	[Y], Nuclear structure [U], Intracellular trafficking, secretion, and vesicular transport	92.35	0	--	--	--	--	--	F, GO:0005515, protein binding	--
Ci_contig14	3956	XP_002526489.1	eukaryotic translation initiation factor 4g, putative	Ricinus communis	65.87	0	AT3G60240.3	protein synthesis initiation factor 4G (EIF4G). A mutation in this gene (cum2-1) results in decreased accumulation of CMV coat protein in upper, uninoculated leaves. Likely affects cell-to-cell movement of the virus, also affects TCV multiplication.	Arabidopsis thaliana	70.65	3e-173	IF4G_ARATH	Arabidopsis thaliana (Mouse-ear cress)	Eukaryotic translation initiation factor 4G	70.65	3e-173	B9SKF9_RICCO	Ricinus communis (Castor bean)	Eukaryotic translation initiation factor 4g, putative	76.23	0	--	--	--	--	--	--	--	--	--	--	--	P, GO:0008150, biological_process; P, GO:0008152, metabolic process; P, GO:0009987, cellular process; F, GO:0003723, RNA binding; F, GO:0005515, protein binding	--
Ci_contig15	4401	XP_010661562.1	homeobox-leucine zipper protein ANTHOCYANINLESS 2 isoform X2	Vitis vinifera	85.98	0	AT4G00730.1	Encodes a homeodomain protein of the HD-GLABRA2 group. Involved in the accumulation of anthocyanin and in root development	Arabidopsis thaliana	81.96	0	ANL2_ARATH	Arabidopsis thaliana (Mouse-ear cress)	Homeobox-leucine zipper protein ANTHOCYANINLESS 2	81.96	0	F6I316_VITVI	Vitis vinifera (Grape)	Putative uncharacterized protein	91.43	0	--	--	--	--	--	--	Can009435	Capsicum annuum	HD-ZIP	91.05	0	P, GO:0006355, regulation of transcription, DNA-templated; F, GO:0008289, lipid binding; F, GO:0043565, sequence-specific DNA binding	--
Ci_contig17	4909	XP_004242374.1	cysteine-rich repeat secretory protein 11	Solanum lycopersicum	60.58	5e-84	AT1G04520.1	Encodes a plasmodesmal protein that may be involved in the intercellular movement of molecules through the plasmodesmata.	Arabidopsis thaliana	67.62	6e-66	CRR3_ARATH	Arabidopsis thaliana (Mouse-ear cress)	Cysteine-rich repeat secretory protein 3	67.62	5e-66	K4CAN0_SOLLC	Solanum lycopersicum (Tomato) (Lycopersicon esculentum)	Uncharacterized protein	74.27	1e-85	--	--	--	--	--	--	--	--	--	--	--	P, GO:0006810, transport; P, GO:0009987, cellular process; C, GO:0005618, cell wall	--
Ci_contig18	3456	BAD16686.1	plasma membrane H+-ATPase	Daucus carota	94.21	0	AT3G47950.1	mutant has Slight reduction in root and shoot growth; Exaggerated defects in salt stress; Plasma Membrane H+ ATPase	Arabidopsis thaliana	96.95	0	PMA1_NICPL	Nicotiana plumbaginifolia (Leadwort-leaved tobacco) (Tex-Mex tobacco)	Plasma membrane ATPase 1	96.84	0	Q75N99_DAUCA	Daucus carota (Carrot)	Plasma membrane H+-ATPase (EC 3.6.3.6)	97.89	0	At3g47950	KOG0205	Plasma membrane H+-transporting ATPase	[P], Inorganic ion transport and metabolism	96.63	0	--	--	--	--	--	P, GO:0006119, oxidative phosphorylation; P, GO:0006754, ATP biosynthetic process; P, GO:1902600, hydrogen ion transmembrane transport; C, GO:0016021, integral to membrane; F, GO:0005524, ATP binding; F, GO:0008553, hydrogen-exporting ATPase activity, phosphorylative mechanism; F, GO:0046872, metal ion binding	map00230, Purine metabolism; map00190, Oxidative phosphorylation; map00730, Thiamine metabolism
Ci_contig19	9101	XP_010646132.1	BEACH domain-containing protein lvsA	Vitis vinifera	69.55	0	AT1G03060.1	Encodes a WD/BEACH domain protein involved in cell morphogenesis.	Arabidopsis thaliana	79.63	0	PULA1_ARATH	Arabidopsis thaliana (Mouse-ear cress)	Pullulanase 1, chloroplastic	86.76	0	M5VP29_PRUPE	Prunus persica (Peach) (Amygdalus persica)	Uncharacterized protein	80.86	0	At1g03060_1	KOG1788	Uncharacterized conserved protein	[S], Function unknown	79.63	0	--	--	--	--	--	P, GO:0000023, maltose metabolic process; P, GO:0000272, polysaccharide catabolic process; P, GO:0005975, carbohydrate metabolic process; P, GO:0005982, starch metabolic process; P, GO:0005983, starch catabolic process; P, GO:0006098, pentose-phosphate shunt; P, GO:0006855, drug transmembrane transport; P, GO:0007033, vacuole organization; P, GO:0007165, signal transduction; P, GO:0009664, plant-…	map00500, Starch and sucrose metabolism
Ci_contig20	8934	XP_007052005.1	Beige-related and WD-40 repeat-containing protein isoform 1	Theobroma cacao	71.16	0	AT2G45540.1	WD-40 repeat family protein / beige-related; FUNCTIONS IN: nucleotide binding; INVOLVED IN: biological_process unknown; LOCATED IN: cellular_component unknown; EXPRESSED IN: 25 plant structures; EXPRESSED DURING: 14 growth stages; CONTAINS InterPro DOMAIN/s: WD40 repeat 2 (InterPro:IPR019782), WD40 repeat-like-containing domain (InterPro:IPR011046), Beige/BEACH (InterPro:IPR000409), WD40-repeat-c…	Arabidopsis thaliana	78.39	0	--	--	--	--	--	M5X8G9_PRUPE	Prunus persica (Peach) (Amygdalus persica)	Uncharacterized protein	80.94	0	At2g45540	KOG1787	Kinase A-anchor protein Neurobeachin and related BEACH and WD40 repeat proteins	[U], Intracellular trafficking, secretion, and vesicular transport	78.39	0	--	--	--	--	--	F, GO:0005515, protein binding	--
Ci_contig21	8731	XP_008242682.1	dnaJ homolog subfamily C GRV2 isoform X2	Prunus mume	79.81	0	AT2G26890.1	GRV2 has sequence similarity to the C. elegans protein RME-8 which is involved in endocytosis. grv2 mutants result in a reduction in gravitropic response in hypocotyls and shoots but do not affect root gravitropism. The mutants are defective in amyloplast sedimentation.	Arabidopsis thaliana	83.62	0	GRV2_ARATH	Arabidopsis thaliana (Mouse-ear cress)	DnaJ homolog subfamily C GRV2	83.62	0	M5VSF2_PRUPE	Prunus persica (Peach) (Amygdalus persica)	Uncharacterized protein	86.41	0	At2g26890	KOG1789	Endocytosis protein RME-8, contains DnaJ domain	[U], Intracellular trafficking, secretion, and vesicular transport [O], Posttranslational modification, protein turnover, chaperones	81.81	0	--	--	--	--	--	F, GO:0005488, binding	--
Ci_contig22	8518	XP_010661190.1	uncharacterized protein LOC100245550 isoform X1	Vitis vinifera	55.2	0	AT5G24740.1	INVOLVED IN: protein localization; EXPRESSED IN: 22 plant structures; EXPRESSED DURING: 13 growth stages; CONTAINS InterPro DOMAIN/s: Vacuolar protein sorting-associated protein (InterPro:IPR009543); BEST Arabidopsis thaliana protein match is: calcium-dependent lipid-binding family protein (TAIR:AT1G48090.1); Has 2219 Blast hits to 1322 proteins in 202 species: Archae - 0; Bacteria - 2; Metazoa -…	Arabidopsis thaliana	61.72	0	--	--	--	--	--	M5XBH4_PRUPE	Prunus persica (Peach) (Amygdalus persica)	Uncharacterized protein	68.96	0	--	--	--	--	--	--	--	--	--	--	--	--	--
Ci_contig23	8365	XP_010648947.1	translational activator GCN1	Vitis vinifera	78.36	0	AT1G64790.1	ILITYHIA (ILA) is a HEAT repeat protein involved in plant immunity. The gene is also involved in systemic acquired resistance induced by P. syringae expressing avrRps4. Loss-of-function mutants of ILA caused pleiotropic defects in the mutant plants. The mutant plants are smaller in size and the leaves are serrated and yellow to light green in color. Required for bacterium-triggered stomatal closu…	Arabidopsis thaliana	85.39	0	--	--	--	--	--	I1NCF0_SOYBN	Glycine max (Soybean) (Glycine hispida)	Uncharacterized protein	86.86	0	At1g64790	KOG1242	Protein containing adaptin N-terminal region	[J], Translation, ribosomal structure and biogenesis	79.07	0	--	--	--	--	--	F, GO:0005488, binding	--
Ci_contig24	8169	YP_009020743.1	photosystem I P700 apoprotein A1 (chloroplast)	Praxelis clematidea	99.87	0	ATCG00350.1	Encodes psaA protein comprising the reaction center for photosystem I along with psaB protein; hydrophobic protein encoded by the chloroplast genome.	Arabidopsis thaliana	99.07	0	PSAA_HELAN	Helianthus annuus (Common sunflower)	Photosystem I P700 chlorophyll a apoprotein A1	100	0	D1M7M6_PARAR	Parthenium argentatum (Guayule rubber plant)	Photosystem I P700 chlorophyll a apoprotein A1 (EC 1.97.1.12) (PSI-A) (PsaA)	100	0	--	--	--	--	--	--	--	--	--	--	--	P, GO:0006118, electron transport; P, GO:0015979, photosynthesis; P, GO:0018298, protein-chromophore linkage; P, GO:0055114, oxidation-reduction process; C, GO:0009522, photosystem I; C, GO:0009535, chloroplast thylakoid membrane; C, GO:0016021, integral to membrane; F, GO:0000287, magnesium ion binding; F, GO:0009055, electron carrier activity; F, GO:0016168, chlorophyll binding; F, GO:0016491, …	map00195, Photosynthesis
Ci_contig25	8113	XP_002278370.2	clustered mitochondria protein homolog isoform X1	Vitis vinifera	74.39	0	AT1G01320.2	Tetratricopeptide repeat (TPR)-like superfamily protein; FUNCTIONS IN: binding; LOCATED IN: cellular_component unknown; EXPRESSED IN: 24 plant structures; EXPRESSED DURING: 14 growth stages; CONTAINS InterPro DOMAIN/s: Tetratricopeptide-like helical (InterPro:IPR011990), Tetratricopeptide repeat-containing (InterPro:IPR013026), Tetratricopeptide repeat (InterPro:IPR019734); BEST Arabidopsis thali…	Arabidopsis thaliana	80.79	0	CLU_ARATH	Arabidopsis thaliana (Mouse-ear cress)	Clustered mitochondria protein	57.39	2e-83	F6I6D0_VITVI	Vitis vinifera (Grape)	Putative uncharacterized protein	83.27	0	--	--	--	--	--	--	Lsa016343	Lactuca sativa	MYB	88	4e-122	P, GO:0006139, nucleobase-containing compound metabolic process; P, GO:0006412, translation; C, GO:0005737, cytoplasm; F, GO:0005515, protein binding; F, GO:0008135, translation factor activity, nucleic acid binding	--
Ci_contig27	7978	XP_006452606.1	hypothetical protein CICLE_v10007219mg	Citrus clementina	71.11	0	AT1G55860.1	encodes a ubiquitin-protein ligase containing a HECT domain. There are six other HECT-domain UPLs in Arabidopsis.	Arabidopsis thaliana	71.25	0	UPL1_ARATH	Arabidopsis thaliana (Mouse-ear cress)	E3 ubiquitin-protein ligase UPL1	71.25	0	B9GFY1_POPTR	Populus trichocarpa (Western balsam poplar) (Populus balsamifera subsp. trichocarpa)	Predicted protein	78.99	0	--	--	--	--	--	--	--	--	--	--	--	P, GO:0016567, protein ubiquitination; F, GO:0004842, ubiquitin-protein ligase activity; F, GO:0005488, binding; F, GO:0016874, ligase activity	map04120, Ubiquitin mediated proteolysis
Ci_contig29	7568	XP_007042701.1	Target of rapamycin isoform 1	Theobroma cacao	87.29	0	AT1G50030.1	Related to TOR proteins from yeast and mammals, regulators of cell growth in response to nutrient availability. TOR proteins belong to the family of phosphatidylinositol 3-kinase and are targets of the antiproliferative drug rapamycin. AtTOR binds the yeast FKBP12 protein in the presence of Rapamycin, is involved in embryogenesis and is expressed in embryos, endosperm and meristems.	Arabidopsis thaliana	88.85	0	TOR_ARATH	Arabidopsis thaliana (Mouse-ear cress)	Serine/threonine-protein kinase TOR	88.85	0	M5VLW1_PRUPE	Prunus persica (Peach) (Amygdalus persica)	Uncharacterized protein	93.02	0	At1g50030	KOG0891	DNA-dependent protein kinase	[L], Replication, recombination and repair	85.99	0	--	--	--	--	--	P, GO:0000003, reproduction; P, GO:0000226, microtubule cytoskeleton organization; P, GO:0000724, double-strand break repair via homologous recombination; P, GO:0000911, cytokinesis by cell plate formation; P, GO:0006259, DNA metabolic process; P, GO:0006281, DNA repair; P, GO:0006310, DNA recombination; P, GO:0006325, chromatin organization; P, GO:0006346, methylation-dependent chromatin silenci…	map00562, Inositol phosphate metabolism; map04070, Phosphatidylinositol signaling system
Ci_contig30	7510	XP_003632762.1	pre-mRNA-processing-splicing factor 8	Vitis vinifera	97.54	0	AT1G80070.1	a genetic locus involved in embryogenesis. Mutations in this locus result in an abnormal suspensor and embryo lethality.	Arabidopsis thaliana	97.18	0	--	--	--	--	--	D7U143_VITVI	Vitis vinifera (Grape)	Putative uncharacterized protein	98.73	0	At1g80070	KOG1795	U5 snRNP spliceosome subunit	[A], RNA processing and modification	96.24	0	--	--	--	--	--	P, GO:0000398, mRNA splicing, via spliceosome; C, GO:0005681, spliceosomal complex; F, GO:0017070, U6 snRNA binding; F, GO:0030623, U5 snRNA binding	map03040, Spliceosome
Ci_contig31	7400	XP_007039010.1	NADH-dependent glutamate synthase 1 isoform 4	Theobroma cacao	87.55	0	AT5G53460.3	NADH-dependent glutamate synthase	Arabidopsis thaliana	92.82	0	GLUT1_ARATH	Arabidopsis thaliana (Mouse-ear cress)	Glutamate synthase 1 [NADH], chloroplastic	92.82	0	E0CVI4_VITVI	Vitis vinifera (Grape)	Putative uncharacterized protein	94.55	0	--	--	--	--	--	--	--	--	--	--	--	P, GO:0006118, electron transport; P, GO:0006537, glutamate biosynthetic process; P, GO:0055114, oxidation-reduction process; F, GO:0005506, iron ion binding; F, GO:0010181, FMN binding; F, GO:0016040, glutamate synthase (NADH) activity; F, GO:0050660, flavin adenine dinucleotide binding; F, GO:0051536, iron-sulfur cluster binding	map00910, Nitrogen metabolism; map00250, Alanine, aspartate and glutamate metabolism
Ci_contig32	7350	XP_009798320.1	glutamate synthase 1 [NADH], chloroplastic isoform X1	Nicotiana sylvestris	87.53	0	AT5G53460.3	NADH-dependent glutamate synthase	Arabidopsis thaliana	91.85	0	GLUT1_ARATH	Arabidopsis thaliana (Mouse-ear cress)	Glutamate synthase 1 [NADH], chloroplastic	91.85	0	K4BIC0_SOLLC	Solanum lycopersicum (Tomato) (Lycopersicon esculentum)	Uncharacterized protein	92.59	0	At5g53460	KOG0399	Glutamate synthase	[E], Amino acid transport and metabolism	91.56	0	--	--	--	--	--	P, GO:0008150, biological_process; P, GO:0008152, metabolic process; P, GO:0009058, biosynthetic process; P, GO:0009987, cellular process; C, GO:0009536, plastid; F, GO:0000166, nucleotide binding; F, GO:0003824, catalytic activity; F, GO:0005488, binding	map00250, Alanine, aspartate and glutamate metabolism; map00910, Nitrogen metabolism; map01230, Biosynthesis of amino acids
Ci_contig33	7342	CDP01408.1	unnamed protein product	Coffea canephora	83.43	0	AT2G22125.1	Encodes a protein involved in cell elongation in root and anther filaments. Mutants have greater cell volumes in root tissues and have additive phenotypes with other cell expansion mutants such as those carrying mutations in COB, QUI and POM1 loci. POM2/CSI1 promotes Cellulose Synthase and microtubule co-alignment.	Arabidopsis thaliana	88.19	0	PUB4_ARATH	Arabidopsis thaliana (Mouse-ear cress)	U-box domain-containing protein 4	52.26	7e-10	F6H4N3_VITVI	Vitis vinifera (Grape)	Putative uncharacterized protein	90.67	0	At1g77460	KOG0167	FOG: Armadillo/beta-catenin-like repeats	[S], Function unknown	66.7	0	--	--	--	--	--	F, GO:0005515, protein binding	--
Ci_contig34	7299	XP_002285808.2	acetyl-CoA carboxylase 1-like	Vitis vinifera	82.01	0	AT1G36160.2	Encodes acetyl-CoA carboxylase. Mutant displays uncoordinated cell divisions which are enhanced by cytokinins. Mutant also has aberrant organization of the apical region in the embryo and abnormal root and shoot development and is deficient in freezing tolerance after cold acclimation. Essential for very long chain fatty acid elongation.	Arabidopsis thaliana	88.36	0	ACC1_ARATH	Arabidopsis thaliana (Mouse-ear cress)	Acetyl-CoA carboxylase 1	88.36	0	F6H0V3_VITVI	Vitis vinifera (Grape)	Putative uncharacterized protein	90.55	0	At1g36160	KOG0368	Acetyl-CoA carboxylase	[I], Lipid transport and metabolism	88.05	0	--	--	--	--	--	P, GO:0000003, reproduction; P, GO:0006629, lipid metabolic process; P, GO:0007275, multicellular organismal development; P, GO:0009058, biosynthetic process; P, GO:0009653, anatomical structure morphogenesis; P, GO:0009719, response to endogenous stimulus; P, GO:0009790, embryo development; P, GO:0009791, post-embryonic development; P, GO:0009987, cellular process; C, GO:0005886, plasma membrane…	map00620, Pyruvate metabolism; map00061, Fatty acid biosynthesis; map00640, Propanoate metabolism; map01212, Fatty acid metabolism
Ci_contig35	7293	XP_010664421.1	BEACH domain-containing protein lvsC isoform X1	Vitis vinifera	72.23	0	AT1G58230.1	binding; FUNCTIONS IN: binding; INVOLVED IN: signal transduction; LOCATED IN: mitochondrion; EXPRESSED IN: 23 plant structures; EXPRESSED DURING: 13 growth stages; CONTAINS InterPro DOMAIN/s: WD40 repeat 2 (InterPro:IPR019782), Beige/BEACH (InterPro:IPR000409), WD40 repeat, conserved site (InterPro:IPR019775), WD40 repeat (InterPro:IPR001680), WD40 repeat-like-containing domain (InterPro:IPR01104…	Arabidopsis thaliana	78.76	0	RID3_ARATH	Arabidopsis thaliana (Mouse-ear cress)	Protein ROOT INITIATION DEFECTIVE 3	43.89	3e-07	F6H145_VITVI	Vitis vinifera (Grape)	Putative uncharacterized protein	84.61	0	--	--	--	--	--	--	--	--	--	--	--	--	--
Ci_contig36	7146	XP_002285732.1	calpain-type cysteine protease DEK1	Vitis vinifera	84.09	0	AT1G55350.4	Similar to maize DEK1, a gene encoding a membrane protein of the calpain gene superfamily required for aleurone cell development in the endosperm of maize grains. A key component of the embryonic L1 cell-layer specification pathway. It localizes to membranes and undergoes intramolecular autolytic cleavage events that release the calpain domain into the cytoplasm.	Arabidopsis thaliana	88.43	0	DEK1_ARATH	Arabidopsis thaliana (Mouse-ear cress)	Calpain-type cysteine protease DEK1	88.43	0	D7SLL2_VITVI	Vitis vinifera (Grape)	Putative uncharacterized protein	90.86	0	At1g55350	KOG0045	Cytosolic Ca2+-dependent cysteine protease (calpain), large subunit (EF-Hand protein superfamily)	[O], Posttranslational modification, protein turnover, chaperones [T], Signal transduction mechanisms	85.79	0	--	--	--	--	--	P, GO:0006508, proteolysis; P, GO:0019538, protein metabolic process; C, GO:0005622, intracellular; F, GO:0004198, calcium-dependent cysteine-type endopeptidase activity; F, GO:0016787, hydrolase activity	--
Ci_contig37	7126	CDP11835.1	unnamed protein product	Coffea canephora	65.26	0	AT4G15180.1	SET domain protein 2 (SDG2); EXPRESSED IN: male gametophyte, cultured cell; EXPRESSED DURING: M germinated pollen stage; CONTAINS InterPro DOMAIN/s: SET domain (InterPro:IPR001214); BEST Arabidopsis thaliana protein match is: histone methyltransferases(H3-K4 specific);histone methyltransferases(H3-K36 specific) (TAIR:AT1G77300.1); Has 30201 Blast hits to 17322 proteins in 780 species: Archae - 12…	Arabidopsis thaliana	87.02	0	ATXR3_ARATH	Arabidopsis thaliana (Mouse-ear cress)	Probable histone-lysine N-methyltransferase ATXR3	87.02	0	F6HIM5_VITVI	Vitis vinifera (Grape)	Putative uncharacterized protein	76.06	0	--	--	--	--	--	--	Neem_4779_f_10	Azadirachta indica	bHLH	75.57	0	P, GO:0006355, regulation of transcription, DNA-templated; F, GO:0005515, protein binding	--
Ci_contig38	6957	XP_009793715.1	callose synthase 2-like	Nicotiana sylvestris	77.11	0	AT5G13000.1	encodes a gene similar to callose synthase	Arabidopsis thaliana	84.64	0	CALS3_ARATH	Arabidopsis thaliana (Mouse-ear cress)	Callose synthase 3	84.64	0	M5XJT0_PRUPE	Prunus persica (Peach) (Amygdalus persica)	Uncharacterized protein	87.55	0	At1g05570	KOG0916	1,3-beta-glucan synthase/callose synthase catalytic subunit	[M], Cell wall/membrane/envelope biogenesis	79.46	0	--	--	--	--	--	P, GO:0000226, microtubule cytoskeleton organization; P, GO:0000911, cytokinesis by cell plate formation; P, GO:0006075, (1->3)-beta-D-glucan biosynthetic process; P, GO:0006346, methylation-dependent chromatin silencing; P, GO:0007267, cell-cell signaling; P, GO:0009556, microsporogenesis; P, GO:0009616, virus induced gene silencing; P, GO:0010228, vegetative to reproductive phase transition of …	map00500, Starch and sucrose metabolism
Ci_contig39	6925	XP_002266505.1	ABC transporter B family member 1	Vitis vinifera	86.32	0	AT2G36910.1	Belongs to the family of ATP-binding cassette (ABC) transporters. Also known as AtMDR1.Possibly regulates auxin-dependent responses by influencing basipetal auxin transport in the root. Exerts nonredundant, partially overlapping functions with the ABC transporter encoded by AT3G28860. PGP1 mediates cellular efflux of IAA and interacts with PIN genes that may confer an accelerated vectoral compone…	Arabidopsis thaliana	95.37	0	AB1B_ARATH	Arabidopsis thaliana (Mouse-ear cress)	ABC transporter B family member 1	95.37	0	F6HKB3_VITVI	Vitis vinifera (Grape)	Putative uncharacterized protein	92.71	0	At2g36910	KOG0055	Multidrug/pheromone exporter, ABC superfamily	[Q], Secondary metabolites biosynthesis, transport and catabolism	95.37	0	--	--	--	--	--	P, GO:0006139, nucleobase-containing compound metabolic process; P, GO:0006810, transport; P, GO:0007155, cell adhesion; P, GO:0008361, regulation of cell size; P, GO:0009056, catabolic process ; P, GO:0009637, response to blue light; P, GO:0009640, photomorphogenesis; P, GO:0009793, embryo development ending in seed dormancy; P, GO:0009926, auxin polar transport; P, GO:0009958, positive gravitro…	map00230, Purine metabolism; map00730, Thiamine metabolism; map02010, ABC transporters
Ci_contig41	6869	CDP02360.1	unnamed protein product	Coffea canephora	86.57	0	AT5G15680.1	ARM repeat superfamily protein; FUNCTIONS IN: binding; INVOLVED IN: biological_process unknown; LOCATED IN: plasma membrane, membrane; EXPRESSED IN: 23 plant structures; EXPRESSED DURING: 12 growth stages; CONTAINS InterPro DOMAIN/s: Armadillo-type fold (InterPro:IPR016024); Has 30201 Blast hits to 17322 proteins in 780 species: Archae - 12; Bacteria - 1396; Metazoa - 17338; Fungi - 3422; Plants …	Arabidopsis thaliana	89.25	0	--	--	--	--	--	F6GVU1_VITVI	Vitis vinifera (Grape)	Putative uncharacterized protein	91.41	0	At5g15680	KOG1825	Fry-like conserved proteins	[R], General function prediction only	87.92	0	--	--	--	--	--	F, GO:0005488, binding	--
Ci_contig42	6866	XP_010648419.1	LOW QUALITY PROTEIN: sacsin	Vitis vinifera	63.75	0	AT5G23110.1	Zinc finger, C3HC4 type (RING finger) family protein; FUNCTIONS IN: zinc ion binding, ATP binding; EXPRESSED IN: 22 plant structures; EXPRESSED DURING: 13 growth stages; CONTAINS InterPro DOMAIN/s: Zinc finger, RING-type (InterPro:IPR001841), ATPase-like, ATP-binding domain (InterPro:IPR003594); BEST Arabidopsis thaliana protein match is: Transmembrane Fragile-X-F-associated protein (TAIR:AT1G739…	Arabidopsis thaliana	73.45	0	--	--	--	--	--	M5XVG6_PRUPE	Prunus persica (Peach) (Amygdalus persica)	Uncharacterized protein	77.79	0	--	--	--	--	--	--	--	--	--	--	--	F, GO:0005515, protein binding; F, GO:0008270, zinc ion binding	--
Ci_contig43	6806	XP_009587859.1	uncharacterized protein LOC104085508	Nicotiana tomentosiformis	45.56	0	AT3G50370.1	unknown protein; FUNCTIONS IN: molecular_function unknown; INVOLVED IN: biological_process unknown; LOCATED IN: cellular_component unknown; EXPRESSED IN: 26 plant structures; EXPRESSED DURING: 15 growth stages; Has 27734 Blast hits to 16708 proteins in 1259 species: Archae - 81; Bacteria - 3434; Metazoa - 10876; Fungi - 2514; Plants - 987; Viruses - 212; Other Eukaryotes - 9630 (source: NCBI BLin…	Arabidopsis thaliana	52.74	0	--	--	--	--	--	F6H4L0_VITVI	Vitis vinifera (Grape)	Putative uncharacterized protein	61.16	0	--	--	--	--	--	--	--	--	--	--	--	--	--
Ci_contig44	6798	YP_003587352.1	NADH dehydrogenase subunit 7	Cucurbita pepo	100	1e-93	ATMG00510.1	NADH dehydrogenase subunit 7	Arabidopsis thaliana	96.77	1e-91	NDUS2_ARATH	Arabidopsis thaliana (Mouse-ear cress)	NADH dehydrogenase [ubiquinone] iron-sulfur protein 2	100	1e-96	K7KYR8_SOYBN	Glycine max (Soybean) (Glycine hispida)	Uncharacterized protein	95.73	2e-95	--	--	--	--	--	--	--	--	--	--	--	P, GO:0009772, photosynthetic electron transport in photosystem II; P, GO:0009853, photorespiration; P, GO:0015979, photosynthesis; P, GO:0045333, cellular respiration ; P, GO:0046686, response to cadmium ion; P, GO:0055114, oxidation-reduction process; C, GO:0005739, mitochondrion; C, GO:0005747, mitochondrial respiratory chain complex I; C, GO:0009507, chloroplast; C, GO:0009534, chloroplast th…	map00190, Oxidative phosphorylation
Ci_contig45	6794	XP_003621687.1	NAD(P)H-quinone oxidoreductase subunit	Medicago truncatula	82.5	0	ATCG01110.1	Encodes the 49KDa plastid NAD(P)H dehydrogenase subunit H protein. Its transcription is regulated by an ndhF-specific plastid sigma factor, SIG4.	Arabidopsis thaliana	94.91	0	NDHH_LACSA	Lactuca sativa (Garden lettuce)	NAD(P)H-quinone oxidoreductase subunit H, chloroplastic	99.75	0	G7KTU1_MEDTR	Medicago truncatula (Barrel medic) (Medicago tribuloides)	NAD(P)H-quinone oxidoreductase subunit	86.96	0	AtCh079	KOG2870	NADH:ubiquinone oxidoreductase, NDUFS2/49 kDa subunit	[C], Energy production and conversion	94.91	0	--	--	--	--	--	P, GO:0006120, mitochondrial electron transport, NADH to ubiquinone; P, GO:0006744, ubiquinone biosynthetic process; P, GO:0006814, sodium ion transport; P, GO:0015992, proton transport; C, GO:0009579, thylakoid; C, GO:0016021, integral to membrane; F, GO:0008137, NADH dehydrogenase (ubiquinone) activity; F, GO:0046872, metal ion binding; F, GO:0051539, 4 iron, 4 sulfur cluster binding	map00190, Oxidative phosphorylation
Ci_contig46	6773	XP_009770606.1	piezo-type mechanosensitive ion channel homolog isoform X3	Nicotiana sylvestris	70.46	0	AT2G48060.1	unknown protein; FUNCTIONS IN: molecular_function unknown; INVOLVED IN: biological_process unknown; LOCATED IN: endomembrane system; EXPRESSED IN: shoot, sperm cell; CONTAINS InterPro DOMAIN/s: Protein of unknown function DUF3595 (InterPro:IPR021999); Has 533 Blast hits to 341 proteins in 95 species: Archae - 2; Bacteria - 15; Metazoa - 318; Fungi - 0; Plants - 93; Viruses - 0; Other Eukaryotes -…	Arabidopsis thaliana	78.09	0	--	--	--	--	--	K4CUY8_SOLLC	Solanum lycopersicum (Tomato) (Lycopersicon esculentum)	Uncharacterized protein	81.51	0	--	--	--	--	--	--	--	--	--	--	--	P, GO:0006811, ion transport; C, GO:0016021, integral to membrane; F, GO:0008381, mechanically-gated ion channel activity	--
Ci_contig47	3738	XP_003614382.1	hypothetical protein MTR_5g050970	Medicago truncatula	77.24	0	AT4G08950.1	EXORDIUM (EXO); FUNCTIONS IN: molecular_function unknown; INVOLVED IN: response to brassinosteroid stimulus; LOCATED IN: cell wall, plant-type cell wall; EXPRESSED IN: 21 plant structures; EXPRESSED DURING: 13 growth stages; CONTAINS InterPro DOMAIN/s: Phosphate-induced protein 1 (InterPro:IPR006766); BEST Arabidopsis thaliana protein match is: Phosphate-responsive 1 family protein (TAIR:AT1G3514…	Arabidopsis thaliana	76.74	1e-127	--	--	--	--	--	G7K0D1_MEDTR	Medicago truncatula (Barrel medic) (Medicago tribuloides)	Putative uncharacterized protein	78.99	0	--	--	--	--	--	--	--	--	--	--	--	--	--
Ci_contig50	6646	XP_007013734.1	Embryo defective 2410 isoform 2	Theobroma cacao	71.4	0	AT2G25660.1	embryo defective 2410 (emb2410); FUNCTIONS IN: molecular_function unknown; INVOLVED IN: embryo development ending in seed dormancy; EXPRESSED IN: 23 plant structures; EXPRESSED DURING: 13 growth stages; CONTAINS InterPro DOMAIN/s: Protein of unknown function DUF490 (InterPro:IPR007452); Has 35333 Blast hits to 34131 proteins in 2444 species: Archae - 798; Bacteria - 22429; Metazoa - 974; Fungi - …	Arabidopsis thaliana	82.73	0	--	--	--	--	--	M5XCG0_PRUPE	Prunus persica (Peach) (Amygdalus persica)	Uncharacterized protein	79.57	0	--	--	--	--	--	--	--	--	--	--	--	--	--
Ci_contig51	6650	XP_002275285.1	TATA-binding protein-associated factor BTAF1 isoform X2	Vitis vinifera	72.21	0	AT3G54280.1	ROOT GROWTH DEFECTIVE 3 (RGD3); FUNCTIONS IN: binding, helicase activity, DNA binding, nucleic acid binding, ATP binding; EXPRESSED IN: 23 plant structures; EXPRESSED DURING: 14 growth stages; CONTAINS InterPro DOMAIN/s: Armadillo-like helical (InterPro:IPR011989), DEAD-like helicase, N-terminal (InterPro:IPR014001), Armadillo-type fold (InterPro:IPR016024), DNA/RNA helicase, C-terminal (InterPro…	Arabidopsis thaliana	77.04	0	BTAF1_ARATH	Arabidopsis thaliana (Mouse-ear cress)	TATA-binding protein-associated factor BTAF1	77.04	0	F6I5H6_VITVI	Vitis vinifera (Grape)	Putative uncharacterized protein	82.46	0	At3g54280	KOG0392	SNF2 family DNA-dependent ATPase domain-containing protein	[K], Transcription	77.69	0	--	--	--	--	--	F, GO:0000166, nucleotide binding; F, GO:0003677, DNA binding; F, GO:0016787, hydrolase activity	--
Ci_contig52	6650	XP_010662259.1	uncharacterized protein At3g06530	Vitis vinifera	55.89	0	AT3G06530.1	ARM repeat superfamily protein; FUNCTIONS IN: protein binding; LOCATED IN: chloroplast, vacuole; EXPRESSED IN: 22 plant structures; EXPRESSED DURING: 13 growth stages; CONTAINS InterPro DOMAIN/s: U3 small nucleolar RNA-associated protein 10 (InterPro:IPR022125), BP28, C-terminal (InterPro:IPR012954), Armadillo-type fold (InterPro:IPR016024); Has 648 Blast hits to 415 proteins in 193 species: Arch…	Arabidopsis thaliana	65.26	0	HEAT1_ARATH	Arabidopsis thaliana (Mouse-ear cress)	Uncharacterized protein At3g06530	65.26	0	B9R9Y1_RICCO	Ricinus communis (Castor bean)	Putative uncharacterized protein	69.71	0	--	--	--	--	--	--	--	--	--	--	--	F, GO:0005488, binding	map03008, Ribosome biogenesis in eukaryotes
Ci_contig53	6608	XP_010645082.1	nuclear-pore anchor isoform X1	Vitis vinifera	52.96	0	AT1G79280.1	Encodes a 237-kDA protein with similarity to vertebrate Tpr, a long coiled-coil proteins of nuclear pore inner basket filaments. It is localized to the inner surface of the nuclear envelope and is a component of the nuclear pore-associated steps of sumoylation and mRNA export in plants. Mutations affect flowering time regulation and other developmental processes. Probably acts in the same pathway…	Arabidopsis thaliana	63.94	0	NUA_ARATH	Arabidopsis thaliana (Mouse-ear cress)	Nuclear-pore anchor	63.94	0	D7T103_VITVI	Vitis vinifera (Grape)	Putative uncharacterized protein	67.99	0	At1g79280	KOG4674	Uncharacterized conserved coiled-coil protein	[S], Function unknown	63.33	0	--	--	--	--	--	P, GO:0006606, protein import into nucleus; C, GO:0005643, nuclear pore	map03013, RNA transport
Ci_contig54	6548	XP_007037553.1	U5 small nuclear ribonucleoprotein helicase isoform 1	Theobroma cacao	81.66	0	AT5G61140.2	Encodes a predicted protein with 30% identity with MER3/RCK.	Arabidopsis thaliana	88.21	0	ISE2_ARATH	Arabidopsis thaliana (Mouse-ear cress)	DEAD-box ATP-dependent RNA helicase ISE2, chloroplastic	43.57	3e-19	B9RLP5_RICCO	Ricinus communis (Castor bean)	Activating signal cointegrator 1 complex subunit 3, helc1, putative	89.42	0	At5g61140	KOG0952	DNA/RNA helicase MER3/SLH1, DEAD-box superfamily	[A], RNA processing and modification	84.05	0	--	--	--	--	--	P, GO:0008152, metabolic process; C, GO:0030529, ribonucleoprotein complex; F, GO:0003676, nucleic acid binding; F, GO:0004386, helicase activity; F, GO:0005515, protein binding; F, GO:0005524, ATP binding	map00230, Purine metabolism; map00730, Thiamine metabolism
Ci_contig55	6544	XP_010653900.1	protein PHOTOPERIOD-INDEPENDENT EARLY FLOWERING 1	Vitis vinifera	60	0	AT3G12810.1	Encodes a protein similar to ATP-dependent, chromatin-remodeling proteins of the ISWI and SWI2/SNF2 family. Genetic analyses suggest that this gene is involved in multiple flowering pathways. Mutations in PIE1 results in suppression of FLC-mediated delay of flowering and causes early flowering in noninductive photoperiods independently of FLC. PIE1 is required for expression of FLC in the shoot a…	Arabidopsis thaliana	81.81	0	PIE1_ARATH	Arabidopsis thaliana (Mouse-ear cress)	Protein PHOTOPERIOD-INDEPENDENT EARLY FLOWERING 1	81.81	0	F6HLJ9_VITVI	Vitis vinifera (Grape)	Putative uncharacterized protein	70.49	0	At3g12810	KOG0391	SNF2 family DNA-dependent ATPase	[R], General function prediction only	81.7	0	--	--	--	--	--	F, GO:0003677, DNA binding; F, GO:0005524, ATP binding	--
Ci_contig56	6526	XP_010646132.1	BEACH domain-containing protein lvsA	Vitis vinifera	69.55	0	AT1G03060.1	Encodes a WD/BEACH domain protein involved in cell morphogenesis.	Arabidopsis thaliana	79.44	0	PULA1_ARATH	Arabidopsis thaliana (Mouse-ear cress)	Pullulanase 1, chloroplastic	86.76	0	M5VP29_PRUPE	Prunus persica (Peach) (Amygdalus persica)	Uncharacterized protein	80.95	0	--	--	--	--	--	--	--	--	--	--	--	P, GO:0000023, maltose metabolic process; P, GO:0000272, polysaccharide catabolic process; P, GO:0005975, carbohydrate metabolic process; P, GO:0005982, starch metabolic process; P, GO:0005983, starch catabolic process; P, GO:0006098, pentose-phosphate shunt; P, GO:0006855, drug transmembrane transport; P, GO:0007033, vacuole organization; P, GO:0007165, signal transduction; P, GO:0009664, plant-…	map00500, Starch and sucrose metabolism
Ci_contig57	6465	XP_011048073.1	ABC transporter A family member 1 isoform X1	Populus euphratica	74.78	0	AT2G41700.1	ATP-binding cassette A1 (ABCA1); FUNCTIONS IN: ATPase activity, coupled to transmembrane movement of substances, amino acid transmembrane transporter activity; LOCATED IN: plasma membrane; EXPRESSED IN: 24 plant structures; EXPRESSED DURING: 15 growth stages; CONTAINS InterPro DOMAIN/s: ATPase, AAA+ type, core (InterPro:IPR003593), ABC transporter-like (InterPro:IPR003439), ABC transporter, conse…	Arabidopsis thaliana	82.97	0	AB1A_ARATH	Arabidopsis thaliana (Mouse-ear cress)	ABC transporter A family member 1	82.97	0	B9H9T2_POPTR	Populus trichocarpa (Western balsam poplar) (Populus balsamifera subsp. trichocarpa)	ABC transporter family, cholesterol/phospholipid flippase	85.07	0	At2g41700	KOG0059	Lipid exporter ABCA1 and related proteins, ABC superfamily	[I], Lipid transport and metabolism [R], General function prediction only	77.41	0	--	--	--	--	--	P, GO:0005975, carbohydrate metabolic process; P, GO:0006139, nucleobase-containing compound metabolic process; P, GO:0006464, cellular protein modification process; P, GO:0009056, catabolic process ; P, GO:0009058, biosynthetic process; C, GO:0005773, vacuole; C, GO:0016020, membrane; F, GO:0000166, nucleotide binding; F, GO:0005215, transporter activity; F, GO:0016787, hydrolase activity	map00230, Purine metabolism; map00730, Thiamine metabolism; map02010, ABC transporters
Ci_contig58	6417	CDP01408.1	unnamed protein product	Coffea canephora	83.43	0	AT2G22125.1	Encodes a protein involved in cell elongation in root and anther filaments. Mutants have greater cell volumes in root tissues and have additive phenotypes with other cell expansion mutants such as those carrying mutations in COB, QUI and POM1 loci. POM2/CSI1 promotes Cellulose Synthase and microtubule co-alignment.	Arabidopsis thaliana	83.71	0	PUB2_ARATH	Arabidopsis thaliana (Mouse-ear cress)	U-box domain-containing protein 2	42.61	5e-10	F6H4N3_VITVI	Vitis vinifera (Grape)	Putative uncharacterized protein	85.39	0	At1g77460	KOG0167	FOG: Armadillo/beta-catenin-like repeats	[S], Function unknown	65.43	0	--	--	--	--	--	F, GO:0005515, protein binding	--
Ci_contig60	6405	XP_009627711.1	uncharacterized protein LOC104118209 isoform X1	Nicotiana tomentosiformis	45.66	0	AT2G25737.1	Sulfite exporter TauE/SafE family protein; LOCATED IN: endomembrane system, integral to membrane; CONTAINS InterPro DOMAIN/s: Protein of unknown function DUF81 (InterPro:IPR002781); BEST Arabidopsis thaliana protein match is: Sulfite exporter TauE/SafE family protein (TAIR:AT2G36630.1); Has 3417 Blast hits to 2961 proteins in 724 species: Archae - 129; Bacteria - 1927; Metazoa - 0; Fungi - 0; Pla…	Arabidopsis thaliana	80.55	3e-157	--	--	--	--	--	M5XJ22_PRUPE	Prunus persica (Peach) (Amygdalus persica)	Uncharacterized protein	56.59	0	At3g61690	KOG1906	DNA polymerase sigma	[L], Replication, recombination and repair	50.05	9e-131	--	--	--	--	--	C, GO:0016021, integral to membrane	--
Ci_contig62	6361	XP_006486748.1	E3 ubiquitin-protein ligase UPL3-like isoform X1	Citrus sinensis	70.09	0	AT4G38600.2	encodes a member of HECT ubiquitin protein ligase family that is involved in trichome cell morphogenesis. Mutants in this gene exhibit supernumerary trichome branches and increased DNA content.	Arabidopsis thaliana	81.27	0	UPL3_ARATH	Arabidopsis thaliana (Mouse-ear cress)	E3 ubiquitin-protein ligase UPL3	81.27	0	F6I105_VITVI	Vitis vinifera (Grape)	Putative uncharacterized protein	83.6	0	At4g38610	KOG0168	Putative ubiquitin fusion degradation protein	[O], Posttranslational modification, protein turnover, chaperones	77.19	0	--	--	--	--	--	F, GO:0005515, protein binding	map04120, Ubiquitin mediated proteolysis
Ci_contig64	6327	XP_002275930.1	DNA mismatch repair protein MSH6	Vitis vinifera	69.24	0	AT4G02070.1	encodes a DNA mismatch repair homolog of human MutS gene, MSH6. There are four MutS genes in Arabidopsis, MSH2, MSH3, MSH6, and MSH7, which all act as heterodimers and bind to 51-mer duplexes. MSH2*MSH6 bound the (+T) substrate strongly, (T/G) well, and (+AAG) no better than it did a (T/A) homoduplex.	Arabidopsis thaliana	78.5	0	MSH6_ARATH	Arabidopsis thaliana (Mouse-ear cress)	DNA mismatch repair protein MSH6	78.5	0	F6HZ94_VITVI	Vitis vinifera (Grape)	Putative uncharacterized protein	80.96	0	At4g02070	KOG0217	Mismatch repair ATPase MSH6 (MutS family)	[L], Replication, recombination and repair	78.5	0	--	--	--	--	--	P, GO:0006259, DNA metabolic process; P, GO:0006270, DNA replication initiation; P, GO:0006275, regulation of DNA replication; P, GO:0006290, pyrimidine dimer repair; P, GO:0006298, mismatch repair; P, GO:0006950, response to stress; P, GO:0048451, petal formation; P, GO:0048453, sepal formation; P, GO:0051726, regulation of cell cycle ; C, GO:0005634, nucleus; F, GO:0000166, nucleotide binding; …	map03430, Mismatch repair
Ci_contig65	6299	XP_009766673.1	1-phosphatidylinositol-3-phosphate 5-kinase FAB1B isoform X2	Nicotiana sylvestris	65.71	0	AT4G33240.2	Encodes a protein that is predicted to act as a 1-phosphatidylinositol-3-phosphate (PtdIns3P) 5-kinase based on its homology to Fab1 from yeast. It contains an FYVE domain required for binding to PtdIns3P-containing membranes in yeast, as well as a Cpn60_TCP1 homology domain plus a kinase domain. fab1a/fab1b pollen grains not viable and have defective vacuolar organization. FAB1A and FAB1B comple…	Arabidopsis thaliana	67.37	0	FAB1A_ARATH	Arabidopsis thaliana (Mouse-ear cress)	1-phosphatidylinositol-3-phosphate 5-kinase FAB1A	67.07	0	F6HXN6_VITVI	Vitis vinifera (Grape)	Putative uncharacterized protein	77.18	0	At4g33240	KOG0230	Phosphatidylinositol-4-phosphate 5-kinase and related FYVE finger-containing proteins	[T], Signal transduction mechanisms	67.02	0	--	--	--	--	--	P, GO:0006629, lipid metabolic process; P, GO:0007275, multicellular organismal development; P, GO:0008152, metabolic process; P, GO:0009987, cellular process; P, GO:0016043, cellular component organization; P, GO:0019538, protein metabolic process; C, GO:0005768, endosome; F, GO:0005488, binding; F, GO:0016301, kinase activity	map00562, Inositol phosphate metabolism
Ci_contig66	6257	CBI36057.3	unnamed protein product	Vitis vinifera	51.62	0	AT5G48120.1	ARM repeat superfamily protein; FUNCTIONS IN: binding; LOCATED IN: cellular_component unknown; EXPRESSED IN: 22 plant structures; EXPRESSED DURING: 13 growth stages; CONTAINS InterPro DOMAIN/s: Armadillo-type fold (InterPro:IPR016024); Has 594 Blast hits to 356 proteins in 168 species: Archae - 0; Bacteria - 0; Metazoa - 252; Fungi - 233; Plants - 48; Viruses - 0; Other Eukaryotes - 61 (source: N…	Arabidopsis thaliana	62.38	0	--	--	--	--	--	B9RQE4_RICCO	Ricinus communis (Castor bean)	DNA repair/transcription protein met18/mms19, putative	66.67	0	At5g48120	KOG1967	DNA repair/transcription protein Mms19	[L], Replication, recombination and repair [K], Transcription	58.93	0	GSMUA_Achr3P00330_001	Musa acuminata	NAC	73.63	8e-140	F, GO:0005488, binding	--
Ci_contig67	7182	XP_002266580.1	U5 small nuclear ribonucleoprotein 200 kDa helicase	Vitis vinifera	86.11	0	AT2G42270.1	U5 small nuclear ribonucleoprotein helicase; FUNCTIONS IN: in 6 functions; EXPRESSED IN: 24 plant structures; EXPRESSED DURING: 15 growth stages; CONTAINS InterPro DOMAIN/s: ATPase, AAA+ type, core (InterPro:IPR003593), DNA/RNA helicase, DEAD/DEAH box type, N-terminal (InterPro:IPR011545), Sec63 domain (InterPro:IPR004179), Sec63 domain, subgroup (InterPro:IPR018127), DEAD-like helicase, N-termin…	Arabidopsis thaliana	86.07	0	ISE2_ARATH	Arabidopsis thaliana (Mouse-ear cress)	DEAD-box ATP-dependent RNA helicase ISE2, chloroplastic	51.43	9e-10	M5W7D1_PRUPE	Prunus persica (Peach) (Amygdalus persica)	Uncharacterized protein	92.24	0	At2g42270	KOG0951	RNA helicase BRR2, DEAD-box superfamily	[A], RNA processing and modification	86.07	0	--	--	--	--	--	C, GO:0005730, nucleolus; C, GO:0016020, membrane; F, GO:0000166, nucleotide binding; F, GO:0003676, nucleic acid binding; F, GO:0016787, hydrolase activity	map03040, Spliceosome
Ci_contig68	6216	AGM53729.1	RNA polymerase	Tomato spotted wilt virus	99.52	0	--	--	--	--	--	--	--	--	--	--	--	--	--	--	--	--	--	--	--	--	--	--	--	--	--	--	P, GO:0001172, transcription, RNA-templated; P, GO:0006144, purine nucleobase metabolic process; P, GO:0006351, transcription, DNA-templated; C, GO:0031379, RNA-directed RNA polymerase complex; F, GO:0000166, nucleotide binding; F, GO:0003968, RNA-directed RNA polymerase activity	--
Ci_contig69	6188	KCW75544.1	hypothetical protein EUGRSUZ_E04303	Eucalyptus grandis	62.38	0	AT5G44800.1	chromatin remodeling 4 (CHR4); FUNCTIONS IN: in 6 functions; INVOLVED IN: chromatin assembly or disassembly, regulation of transcription; LOCATED IN: chromatin, nucleus; EXPRESSED IN: 24 plant structures; EXPRESSED DURING: 11 growth stages; CONTAINS InterPro DOMAIN/s: Protein of unknown function DUF1087 (InterPro:IPR009463), Zinc finger, PHD-type, conserved site (InterPro:IPR019786), Zinc finger,…	Arabidopsis thaliana	69.88	0	PKL_ARATH	Arabidopsis thaliana (Mouse-ear cress)	CHD3-type chromatin-remodeling factor PICKLE	59.66	4e-170	F4KBP5_ARATH	Arabidopsis thaliana (Mouse-ear cress)	Chromatin remodeling 4 protein	69.88	0	At5g44800	KOG0383	Predicted helicase	[R], General function prediction only	68.89	0	Bathy05g04020	Bathycoccus prasinos	G2-like	52.98	7e-88	P, GO:0006333, chromatin assembly or disassembly; P, GO:0006346, methylation-dependent chromatin silencing; P, GO:0008283, cell proliferation; P, GO:0009733, response to auxin; P, GO:0009736, cytokinin-activated signaling pathway; P, GO:0009739, response to gibberellin; P, GO:0009788, negative regulation of abscisic acid-activated signaling pathway; P, GO:0009987, cellular process; P, GO:0016043,…	map00230, Purine metabolism; map00730, Thiamine metabolism
Ci_contig71	8064	XP_010095415.1	U-box domain-containing protein 13	Morus notabilis	71.76	0	AT1G77460.2	Armadillo/beta-catenin-like repeat ; C2 calcium/lipid-binding domain (CaLB) protein; FUNCTIONS IN: binding; INVOLVED IN: biological_process unknown; LOCATED IN: cellular_component unknown; EXPRESSED IN: 21 plant structures; EXPRESSED DURING: 13 growth stages; CONTAINS InterPro DOMAIN/s: C2 membrane targeting protein (InterPro:IPR018029), Armadillo-like helical (InterPro:IPR011989), C2 calcium/lip…	Arabidopsis thaliana	80.69	0	PUB13_ARATH	Arabidopsis thaliana (Mouse-ear cress)	U-box domain-containing protein 13	46.58	5e-10	F6H0K3_VITVI	Vitis vinifera (Grape)	Putative uncharacterized protein	84.47	0	--	--	--	--	--	--	--	--	--	--	--	F, GO:0005515, protein binding	--
Ci_contig74	6127	XP_009626084.1	protein TIME FOR COFFEE isoform X4	Nicotiana tomentosiformis	47.01	8e-136	AT3G22380.2	Encodes a nucleus-acting plant-specific clock regulator working close to the central oscillator and affecting the circadian gating of light responses. Circadian gating is the alteration of circadian phase according to the photoperiod of the entraining day/light cycle and the rhythmic antagonism of light responses in the early subjective night. TIC differentially regulates CCA1 and PRR9 from LHY, …	Arabidopsis thaliana	56.25	1e-65	TIC_ARATH	Arabidopsis thaliana (Mouse-ear cress)	Protein TIME FOR COFFEE	56.25	8e-66	K4CVG0_SOLLC	Solanum lycopersicum (Tomato) (Lycopersicon esculentum)	Uncharacterized protein	59.26	8e-126	--	--	--	--	--	--	--	--	--	--	--	--	--
Ci_contig75	6143	CBI17281.3	unnamed protein product	Vitis vinifera	58.89	0	AT4G30990.2	ARM repeat superfamily protein; FUNCTIONS IN: binding; INVOLVED IN: biological_process unknown; LOCATED IN: Golgi apparatus; CONTAINS InterPro DOMAIN/s: Down-regulated-in-metastasis protein (InterPro:IPR011430), Armadillo-type fold (InterPro:IPR016024); BEST Arabidopsis thaliana protein match is: unknown protein (TAIR:AT5G36722.1); Has 688 Blast hits to 408 proteins in 187 species: Archae - 0; Ba…	Arabidopsis thaliana	65.85	0	--	--	--	--	--	A5BVH7_VITVI	Vitis vinifera (Grape)	Putative uncharacterized protein	67.53	0	--	--	--	--	--	--	--	--	--	--	--	F, GO:0005488, binding	--
Ci_contig76	6116	XP_011095559.1	E3 ubiquitin-protein ligase UPL1-like	Sesamum indicum	69.48	0	AT1G55860.1	encodes a ubiquitin-protein ligase containing a HECT domain. There are six other HECT-domain UPLs in Arabidopsis.	Arabidopsis thaliana	74.47	0	UPL1_ARATH	Arabidopsis thaliana (Mouse-ear cress)	E3 ubiquitin-protein ligase UPL1	74.47	0	M5W790_PRUPE	Prunus persica (Peach) (Amygdalus persica)	Uncharacterized protein	79.29	0	--	--	--	--	--	--	--	--	--	--	--	F, GO:0005515, protein binding	map04120, Ubiquitin mediated proteolysis
Ci_contig77	6082	CDO97074.1	unnamed protein product	Coffea canephora	76.43	0	AT1G49340.1	Encodes a phosphatidylinositol 4-kinase that is expressed in inflorescences and shoots.	Arabidopsis thaliana	83.86	0	P4KA1_ARATH	Arabidopsis thaliana (Mouse-ear cress)	Phosphatidylinositol 4-kinase alpha 1	83.86	0	F6HQK6_VITVI	Vitis vinifera (Grape)	Putative uncharacterized protein	85.48	0	At1g49340	KOG0902	Phosphatidylinositol 4-kinase	[T], Signal transduction mechanisms	79.91	0	--	--	--	--	--	P, GO:0006468, protein phosphorylation; P, GO:0006661, phosphatidylinositol biosynthetic process; P, GO:0007165, signal transduction; P, GO:0009860, pollen tube growth; P, GO:0048768, root hair cell tip growth ; C, GO:0005634, nucleus; C, GO:0005737, cytoplasm; C, GO:0005829, cytosol; C, GO:0005886, plasma membrane; C, GO:0009506, plasmodesma; C, GO:0009507, chloroplast; C, GO:0016020, membrane; …	map00562, Inositol phosphate metabolism; map04070, Phosphatidylinositol signaling system
Ci_contig78	6047	XP_009791092.1	callose synthase 10	Nicotiana sylvestris	81.26	0	AT2G36850.1	Encodes GSL8, a member of the Glucan Synthase-Like (GSL) family believed to be involved in the synthesis of the cell wall component callose. GSL8 is required for male gametophyte development and plant growth. Has a role in entry of microspores into mitosis. Also refer to GSL10 (At3g07160).	Arabidopsis thaliana	86.38	0	CALSA_ARATH	Arabidopsis thaliana (Mouse-ear cress)	Callose synthase 10	86.38	0	B9RAN8_RICCO	Ricinus communis (Castor bean)	Transferase, transferring glycosyl groups, putative (EC 2.4.1.34)	88.32	0	At3g07160	KOG0916	1,3-beta-glucan synthase/callose synthase catalytic subunit	[M], Cell wall/membrane/envelope biogenesis	76.56	0	--	--	--	--	--	P, GO:0005982, starch metabolic process; P, GO:0005985, sucrose metabolic process; P, GO:0006075, (1->3)-beta-D-glucan biosynthetic process; C, GO:0000148, 1,3-beta-D-glucan synthase complex; F, GO:0003843, 1,3-beta-D-glucan synthase activity	map00500, Starch and sucrose metabolism
Ci_contig79	6032	BAD83467.2	ribosomal protein S13 (mitochondrion)	Nicotiana tabacum	97.41	9e-64	AT1G77750.1	Ribosomal protein S13/S18 family; FUNCTIONS IN: structural constituent of ribosome, RNA binding, nucleic acid binding; INVOLVED IN: translation; LOCATED IN: mitochondrion, small ribosomal subunit, mitochondrial small ribosomal subunit; EXPRESSED IN: 23 plant structures; EXPRESSED DURING: 13 growth stages; CONTAINS InterPro DOMAIN/s: Ribosomal protein S13, conserved site (InterPro:IPR018269), Ribo…	Arabidopsis thaliana	62.26	6e-13	RT13_TOBAC	Nicotiana tabacum (Common tobacco)	Ribosomal protein S13, mitochondrial	96.55	7e-67	Q5MA11_TOBAC	Nicotiana tabacum (Common tobacco)	Ribosomal protein S13	97.41	2e-65	SPCC1795.07	KOG3311	Ribosomal protein S18	[K], Transcription	61.06	1e-19	--	--	--	--	--	P, GO:0006412, translation; P, GO:0042254, ribosome biogenesis; C, GO:0005739, mitochondrion; C, GO:0005840, ribosome; F, GO:0003723, RNA binding; F, GO:0003735, structural constituent of ribosome	map03010, Ribosome
Ci_contig80	6058	CCA66180.1	hypothetical protein	Beta vulgaris subsp. vulgaris	36.59	7e-175	AT4G29090.1	Ribonuclease H-like superfamily protein; FUNCTIONS IN: RNA binding, RNA-directed DNA polymerase activity, nucleic acid binding; INVOLVED IN: RNA-dependent DNA replication; LOCATED IN: endomembrane system; CONTAINS InterPro DOMAIN/s: Polynucleotidyl transferase, ribonuclease H fold (InterPro:IPR012337), RNA-directed DNA polymerase (reverse transcriptase), related (InterPro:IPR015706); BEST Arabido…	Arabidopsis thaliana	41.01	5e-19	RNHX1_ARATH	Arabidopsis thaliana (Mouse-ear cress)	Putative ribonuclease H protein At1g65750	46.77	6e-24	F4NCK9_BETVU	Beta vulgaris subsp. vulgaris (sugar beet)	Putative uncharacterized protein	55.3	2e-176	--	--	--	--	--	--	--	--	--	--	--	--	--
Ci_contig81	6024	XP_010656962.1	transcription initiation factor TFIID subunit 1 isoform X1	Vitis vinifera	60.76	0	AT1G32750.1	This gene is predicted to encode a histone acetyltransferase. Five lines with RNAi constructs directed against HAF1 grow normally and can produce root calli, but have defects in agrobacterium-mediated transformation.	Arabidopsis thaliana	66.1	0	TAF1_ARATH	Arabidopsis thaliana (Mouse-ear cress)	Transcription initiation factor TFIID subunit 1	66.1	0	F6H596_VITVI	Vitis vinifera (Grape)	Putative uncharacterized protein	73.57	0	At1g32750	KOG0008	Transcription initiation factor TFIID, subunit TAF1	[K], Transcription	66.1	0	--	--	--	--	--	F, GO:0005515, protein binding	map03022, Basal transcription factors
Ci_contig82	5987	XP_010663177.1	serine/threonine-protein kinase ATM isoform X1	Vitis vinifera	73.78	0	AT3G48190.1	Encodes a homolog of the human ATM gene, which is mutated in ataxia telangiectasia, a chromosome instability disorder. Characterization of mutants suggest a role in repairing DNA in response to ionizing radiation as well as during meiosis. The protein has kinase domains and shows kinase activity in orthologs. There is also evidence that ATM might be involved in the telomerase-independent process …	Arabidopsis thaliana	76.43	0	ATM_ARATH	Arabidopsis thaliana (Mouse-ear cress)	Serine/threonine-protein kinase ATM	76.68	0	B9RB21_RICCO	Ricinus communis (Castor bean)	Ataxia telangiectasia mutated, putative (EC 2.7.11.1)	82.68	0	--	--	--	--	--	--	--	--	--	--	--	F, GO:0005515, protein binding; F, GO:0016773, phosphotransferase activity, alcohol group as acceptor	--
Ci_contig83	6102	XP_002264136.3	uncharacterized protein LOC100255258 isoform X1	Vitis vinifera	50.74	0	AT2G46560.1	transducin family protein / WD-40 repeat family protein; CONTAINS InterPro DOMAIN/s: WD40 repeat 2 (InterPro:IPR019782), WD40 repeat (InterPro:IPR001680), RAVE protein 1 C-terminal (InterPro:IPR022033), WD40 repeat-like-containing domain (InterPro:IPR011046), WD40-repeat-containing domain (InterPro:IPR017986), WD40/YVTN repeat-like-containing domain (InterPro:IPR015943), WD40 repeat, subgroup (In…	Arabidopsis thaliana	56.85	0	--	--	--	--	--	M5XEZ2_PRUPE	Prunus persica (Peach) (Amygdalus persica)	Uncharacterized protein	61.9	0	At2g46560	KOG1064	RAVE (regulator of V-ATPase assembly) complex subunit RAV1/DMX protein, WD repeat superfamily	[R], General function prediction only	56.34	0	--	--	--	--	--	F, GO:0005515, protein binding	--
Ci_contig84	5920	XP_010656422.1	nuclear pore complex protein NUP205 isoform X1	Vitis vinifera	73.23	0	AT5G51200.1	Protein of unknown function (DUF3414); FUNCTIONS IN: molecular_function unknown; INVOLVED IN: biological_process unknown; LOCATED IN: chloroplast; EXPRESSED IN: 25 plant structures; EXPRESSED DURING: 13 growth stages; CONTAINS InterPro DOMAIN/s: Protein of unknown function DUF3414 (InterPro:IPR021827); Has 203 Blast hits to 190 proteins in 76 species: Archae - 0; Bacteria - 0; Metazoa - 120; Fung…	Arabidopsis thaliana	77.93	0	--	--	--	--	--	D7TC07_VITVI	Vitis vinifera (Grape)	Putative uncharacterized protein	85.45	0	At5g51200	KOG1835	Uncharacterized conserved protein	[S], Function unknown	75.38	0	--	--	--	--	--	C, GO:0005643, nuclear pore; C, GO:0009507, chloroplast	map03013, RNA transport
Ci_contig85	5894	XP_006343751.1	uncharacterized protein LOC102602459 isoform X1	Solanum tuberosum	69.93	0	AT3G12590.1	unknown protein; INVOLVED IN: biological_process unknown; LOCATED IN: chloroplast; Has 50 Blast hits to 41 proteins in 15 species: Archae - 0; Bacteria - 0; Metazoa - 2; Fungi - 0; Plants - 43; Viruses - 0; Other Eukaryotes - 5 (source: NCBI BLink).	Arabidopsis thaliana	77.06	0	HAC1_ARATH	Arabidopsis thaliana (Mouse-ear cress)	Histone acetyltransferase HAC1	46.29	3e-43	F6HN82_VITVI	Vitis vinifera (Grape)	Putative uncharacterized protein	80.25	0	--	--	--	--	--	--	--	--	--	--	--	--	--
Ci_contig86	5885	XP_009769311.1	callose synthase 9 isoform X2	Nicotiana sylvestris	78.47	0	AT3G07160.1	Encodes GSL10, a member of the Glucan Synthase-Like (GSL) family believed to be involved in the synthesis of the cell wall component callose. GSL10 is required for male gametophyte development and plant growth. Has a role in entry of microspores into mitosis. GSL10 mutation leads to perturbation of microspore division symmetry, irregular callose deposition and failure of generative cell engulfmen…	Arabidopsis thaliana	85.55	0	CALS9_ARATH	Arabidopsis thaliana (Mouse-ear cress)	Callose synthase 9	85.55	0	I1LFH9_SOYBN	Glycine max (Soybean) (Glycine hispida)	Uncharacterized protein	87.88	0	At3g07160	KOG0916	1,3-beta-glucan synthase/callose synthase catalytic subunit	[M], Cell wall/membrane/envelope biogenesis	83.89	0	--	--	--	--	--	P, GO:0005982, starch metabolic process; P, GO:0005985, sucrose metabolic process; P, GO:0006075, (1->3)-beta-D-glucan biosynthetic process; C, GO:0000148, 1,3-beta-D-glucan synthase complex; F, GO:0003843, 1,3-beta-D-glucan synthase activity	map00500, Starch and sucrose metabolism
Ci_contig87	5870	XP_010660768.1	lysine-specific demethylase 5B isoform X4	Vitis vinifera	61.03	0	AT1G63490.1	transcription factor jumonji (jmjC) domain-containing protein; FUNCTIONS IN: sequence-specific DNA binding transcription factor activity; LOCATED IN: nucleus; EXPRESSED IN: 21 plant structures; EXPRESSED DURING: 14 growth stages; CONTAINS InterPro DOMAIN/s: Transcription factor jumonji/aspartyl beta-hydroxylase (InterPro:IPR003347), PLU-1-like (InterPro:IPR013637), Zinc finger, PHD-type, conserve…	Arabidopsis thaliana	69.23	0	JMJ14_ARATH	Arabidopsis thaliana (Mouse-ear cress)	Probable lysine-specific demethylase JMJ14	57.21	1e-86	K4CP98_SOLLC	Solanum lycopersicum (Tomato) (Lycopersicon esculentum)	Uncharacterized protein	73.14	0	At1g63490	KOG1246	DNA-binding protein jumonji/RBP2/SMCY, contains JmjC domain	[R], General function prediction only	67.53	0	--	--	--	--	--	--	--
Ci_contig89	5855	XP_006397465.1	hypothetical protein EUTSA_v10001809mg	Eutrema salsugineum	57.45	0	AT1G35660.1	unknown protein; FUNCTIONS IN: molecular_function unknown; INVOLVED IN: biological_process unknown; LOCATED IN: plasma membrane; EXPRESSED IN: 19 plant structures; EXPRESSED DURING: 11 growth stages; Has 309 Blast hits to 256 proteins in 99 species: Archae - 0; Bacteria - 11; Metazoa - 192; Fungi - 12; Plants - 36; Viruses - 0; Other Eukaryotes - 58 (source: NCBI BLink).	Arabidopsis thaliana	68.51	0	CDPK_SOYBN	Glycine max (Soybean) (Glycine hispida)	Calcium-dependent protein kinase SK5	83.33	2e-147	M5VMJ7_PRUPE	Prunus persica (Peach) (Amygdalus persica)	Uncharacterized protein	75.9	0	At5g23580	KOG0032	Ca2+/calmodulin-dependent protein kinase, EF-Hand protein superfamily	[T], Signal transduction mechanisms	83.33	9e-144	--	--	--	--	--	--	--
Ci_contig90	5854	CAN70927.1	hypothetical protein VITISV_043810	Vitis vinifera	83.04	0	AT3G15990.1	Encodes sulfate transporter Sultr3;4.	Arabidopsis thaliana	86.92	0	SUT34_ARATH	Arabidopsis thaliana (Mouse-ear cress)	Probable sulfate transporter 3.4	86.92	0	A5C6D0_VITVI	Vitis vinifera (Grape)	Putative uncharacterized protein	90.72	0	At3g15990	KOG0236	Sulfate/bicarbonate/oxalate exchanger SAT-1 and related transporters (SLC26 family)	[P], Inorganic ion transport and metabolism	86.92	0	--	--	--	--	--	P, GO:0006810, transport; P, GO:0009987, cellular process; P, GO:1902358, sulfate transmembrane transport; C, GO:0016020, membrane; C, GO:0016021, integral to membrane; F, GO:0005215, transporter activity; F, GO:0008271, secondary active sulfate transmembrane transporter activity	--
Ci_contig91	5842	XP_011096305.1	callose synthase 11-like	Sesamum indicum	72.81	0	AT4G04970.1	encodes a gene similar to callose synthase	Arabidopsis thaliana	80.71	0	CALSB_ARATH	Arabidopsis thaliana (Mouse-ear cress)	Callose synthase 11	80.71	0	M1CWL0_SOLTU	Solanum tuberosum (Potato)	Uncharacterized protein	85.3	0	At4g04970	KOG0916	1,3-beta-glucan synthase/callose synthase catalytic subunit	[M], Cell wall/membrane/envelope biogenesis	80.71	0	--	--	--	--	--	P, GO:0005982, starch metabolic process; P, GO:0005985, sucrose metabolic process; P, GO:0006075, (1->3)-beta-D-glucan biosynthetic process; C, GO:0000148, 1,3-beta-D-glucan synthase complex; F, GO:0003843, 1,3-beta-D-glucan synthase activity	map00500, Starch and sucrose metabolism
Ci_contig93	5815	CBI32426.3	unnamed protein product	Vitis vinifera	49.79	0	AT3G19190.1	Encodes autophagy-related 2 (ATG2).	Arabidopsis thaliana	58.29	0	--	--	--	--	--	D7TPK3_VITVI	Vitis vinifera (Grape)	Putative uncharacterized protein	65.3	0	At3g19190	KOG2993	Cytoplasm to vacuole targeting protein	[U], Intracellular trafficking, secretion, and vesicular transport	56.23	0	--	--	--	--	--	--	--
Ci_contig94	5813	CAN71595.1	hypothetical protein VITISV_010143	Vitis vinifera	40.28	0	AT4G23160.1	Encodes a cysteine-rich receptor-like protein kinase.	Arabidopsis thaliana	63.69	6e-135	POLX_TOBAC	Nicotiana tabacum (Common tobacco)	Includes: RecName: Full=Endonuclease	60.2	1e-93	A5ARV9_VITVI	Vitis vinifera (Grape)	Putative uncharacterized protein	56.62	0	At4g14460	KOG0017	FOG: Transposon-encoded proteins with TYA, reverse transcriptase, integrase domains in various combinations	[R], General function prediction only	53.56	0	PK03054.1	Cannabis sativa	HD-ZIP	50.82	0	P, GO:0015074, DNA integration; F, GO:0003676, nucleic acid binding	--
Ci_contig95	5794	XP_007041050.1	Chromatin remodeling complex subunit	Theobroma cacao	63.45	0	AT5G44800.1	chromatin remodeling 4 (CHR4); FUNCTIONS IN: in 6 functions; INVOLVED IN: chromatin assembly or disassembly, regulation of transcription; LOCATED IN: chromatin, nucleus; EXPRESSED IN: 24 plant structures; EXPRESSED DURING: 11 growth stages; CONTAINS InterPro DOMAIN/s: Protein of unknown function DUF1087 (InterPro:IPR009463), Zinc finger, PHD-type, conserved site (InterPro:IPR019786), Zinc finger,…	Arabidopsis thaliana	72.78	0	PKL_ARATH	Arabidopsis thaliana (Mouse-ear cress)	CHD3-type chromatin-remodeling factor PICKLE	59.47	4e-161	R0ETR9_9BRAS	Capsella rubella	Uncharacterized protein	73.78	0	At5g44800	KOG0383	Predicted helicase	[R], General function prediction only	71.76	0	Bathy05g04020	Bathycoccus prasinos	G2-like	53.15	6e-82	P, GO:0006333, chromatin assembly or disassembly; P, GO:0006346, methylation-dependent chromatin silencing; P, GO:0008283, cell proliferation; P, GO:0009733, response to auxin; P, GO:0009736, cytokinin-activated signaling pathway; P, GO:0009739, response to gibberellin; P, GO:0009788, negative regulation of abscisic acid-activated signaling pathway; P, GO:0016246, RNA interference; P, GO:0016568,…	map00230, Purine metabolism
Ci_contig96	5779	XP_002277136.1	dedicator of cytokinesis protein 8 isoform X1	Vitis vinifera	77.29	0	AT4G16340.1	Encodes SPIKE1 (SPK1), the lone DOCK family guanine nucleotide exchange factor (GEF) in Arabidopsis. SPK1 is a peripheral membrane protein that accumulates at, and promotes the formation of, a specialized domain of the endoplasmic reticulum (ER) termed the ER exit site (ERES). SPK1 promotes polarized growth and cell-cell adhesion in the leaf epidermis. Mutant has seedling lethal; cotyledon, leaf-…	Arabidopsis thaliana	81.84	0	--	--	--	--	--	D7TC76_VITVI	Vitis vinifera (Grape)	Putative uncharacterized protein	85.41	0	At4g16340	KOG1997	PH domain-containing protein	[T], Signal transduction mechanisms	75.92	0	--	--	--	--	--	P, GO:0000911, cytokinesis by cell plate formation; P, GO:0006084, acetyl-CoA metabolic process; P, GO:0006810, transport; P, GO:0007020, microtubule nucleation; P, GO:0007165, signal transduction; P, GO:0007264, small GTPase mediated signal transduction; P, GO:0009855, determination of bilateral symmetry; P, GO:0010014, meristem initiation; P, GO:0010075, regulation of meristem growth; P, GO:001…	--
Ci_contig97	5778	XP_010664765.1	lysine-specific histone demethylase 1 homolog 3	Vitis vinifera	67.25	0	AT4G16310.1	LSD1-like 3 (LDL3); FUNCTIONS IN: primary amine oxidase activity; EXPRESSED IN: cultured cell; CONTAINS InterPro DOMAIN/s: Amine oxidase (InterPro:IPR002937), Adrenodoxin reductase (InterPro:IPR000759), SWIRM (InterPro:IPR007526); BEST Arabidopsis thaliana protein match is: Flavin containing amine oxidoreductase family protein (TAIR:AT3G10390.1); Has 1823 Blast hits to 1718 proteins in 423 specie…	Arabidopsis thaliana	73.61	0	LDL1_ORYSJ	Oryza sativa subsp. japonica (Rice)	Lysine-specific histone demethylase 1 homolog 1	57.68	2e-92	M0ZWQ2_SOLTU	Solanum tuberosum (Potato)	Uncharacterized protein	78.18	0	--	--	--	--	--	--	--	--	--	--	--	F, GO:0003677, DNA binding; F, GO:0005515, protein binding	--
Ci_contig98	5774	KDO60823.1	hypothetical protein CISIN_1g000195mg	Citrus sinensis	68.89	0	AT1G24706.1	Encodes a component of the putative Arabidopsis THO/TREX complex: THO1 or HPR1 (At5g09860), THO2 (At1g24706), THO3 or TEX1 (At5g56130), THO5 (At5g42920, At1g45233), THO6 (At2g19430), and THO7 (At5g16790, At3g02950). THO/TREX complexes in animals have been implicated in the transport of mRNA precursors. Mutants of THO3/TEX1, THO1, THO6 accumulate reduced amount of small interfering (si)RNA, sugges…	Arabidopsis thaliana	76.25	0	--	--	--	--	--	B9SNG7_RICCO	Ricinus communis (Castor bean)	Tho2 protein, putative	77.93	0	At1g24706	KOG1874	KEKE-like motif-containing transcription regulator (Rlr1)/suppressor of sin4	[K], Transcription	74.59	0	--	--	--	--	--	P, GO:0007165, signal transduction	map03040, Spliceosome
Ci_contig99	5775	XP_008231636.1	uncharacterized protein LOC103330802	Prunus mume	40.44	0	AT5G42400.1	Encodes ATXR7 (ARABIDOPSIS TRITHORAX-RELATED7), required for histone H3-K4 methylation and for transcriptional activation of Flowering Locus C.	Arabidopsis thaliana	86.36	6e-98	ATX2_ARATH	Arabidopsis thaliana (Mouse-ear cress)	Histone-lysine N-methyltransferase ATX2	65.43	7e-36	G7IG27_MEDTR	Medicago truncatula (Barrel medic) (Medicago tribuloides)	Histone-lysine N-methyltransferase SETD1B	51.57	0	--	--	--	--	--	--	--	--	--	--	--	--	--
Ci_contig100	5761	XP_010653013.1	uncharacterized protein LOC100246722	Vitis vinifera	59.28	0	AT3G05680.1	embryo defective 2016 (EMB2016); Has 4102 Blast hits to 3495 proteins in 322 species: Archae - 0; Bacteria - 116; Metazoa - 1947; Fungi - 730; Plants - 417; Viruses - 33; Other Eukaryotes - 859 (source: NCBI BLink).	Arabidopsis thaliana	64.6	0	--	--	--	--	--	K4BEX4_SOLLC	Solanum lycopersicum (Tomato) (Lycopersicon esculentum)	Uncharacterized protein	70.74	0	At3g05680	KOG4822	Predicted nuclear membrane protein involved in mRNA transport and sex determination via splicing modulation	[A], RNA processing and modification [T], Signal transduction mechanisms	62.14	0	--	--	--	--	--	--	--
Ci_contig102	5745	CDX69681.1	BnaA10g20300D	Brassica napus	38.85	0	AT5G12400.1	DNA binding;zinc ion binding;DNA binding; FUNCTIONS IN: DNA binding, zinc ion binding; INVOLVED IN: regulation of transcription, DNA-dependent; LOCATED IN: nucleus; EXPRESSED IN: 18 plant structures; EXPRESSED DURING: 9 growth stages; CONTAINS InterPro DOMAIN/s: AT hook, DNA-binding motif (InterPro:IPR017956), DDT domain (InterPro:IPR004022), Zinc finger, PHD-type, conserved site (InterPro:IPR019…	Arabidopsis thaliana	57.83	5e-158	--	--	--	--	--	M4CXE3_BRARP	Brassica rapa subsp. pekinensis (Chinese cabbage) (Brassica pekinensis)	Uncharacterized protein	57.05	0	--	--	--	--	--	--	--	--	--	--	--	F, GO:0005515, protein binding; F, GO:0008270, zinc ion binding	--
Ci_contig103	5724	XP_002275272.1	uncharacterized protein LOC100250601 isoform X2	Vitis vinifera	70.07	0	AT5G44180.2	Homeodomain-like transcriptional regulator; FUNCTIONS IN: sequence-specific DNA binding transcription factor activity; INVOLVED IN: regulation of transcription, DNA-dependent, regulation of transcription; LOCATED IN: nucleus; EXPRESSED IN: 22 plant structures; EXPRESSED DURING: 13 growth stages; CONTAINS InterPro DOMAIN/s: DDT domain superfamily (InterPro:IPR018501), Homeobox (InterPro:IPR001356)…	Arabidopsis thaliana	68.26	0	--	--	--	--	--	B9RVT3_RICCO	Ricinus communis (Castor bean)	Homeobox protein, putative	79.81	0	--	--	--	--	--	--	Lsa010657	Lactuca sativa	HB-other	86.72	0	P, GO:0006139, nucleobase-containing compound metabolic process; P, GO:0006355, regulation of transcription, DNA-templated; P, GO:0009058, biosynthetic process; C, GO:0005634, nucleus; F, GO:0003677, DNA binding; F, GO:0003700, sequence-specific DNA binding transcription factor activity	--
Ci_contig104	5719	XP_002279696.1	brefeldin A-inhibited guanine nucleotide-exchange protein 2-like	Vitis vinifera	79.33	0	AT3G60860.1	SEC7-like guanine nucleotide exchange family protein; FUNCTIONS IN: binding, ARF guanyl-nucleotide exchange factor activity, guanyl-nucleotide exchange factor activity; INVOLVED IN: regulation of ARF protein signal transduction; LOCATED IN: intracellular; EXPRESSED IN: 24 plant structures; EXPRESSED DURING: 15 growth stages; CONTAINS InterPro DOMAIN/s: SEC7-like (InterPro:IPR000904), Armadillo-ty…	Arabidopsis thaliana	81.71	0	BIG2_ARATH	Arabidopsis thaliana (Mouse-ear cress)	Brefeldin A-inhibited guanine nucleotide-exchange protein 2	81.71	0	F6I376_VITVI	Vitis vinifera (Grape)	Putative uncharacterized protein	87.17	0	At3g60860	KOG0929	Guanine nucleotide exchange factor	[U], Intracellular trafficking, secretion, and vesicular transport	81.71	0	--	--	--	--	--	P, GO:0009561, megagametogenesis; P, GO:0032012, regulation of ARF protein signal transduction; P, GO:0043547, positive regulation of GTPase activity ; C, GO:0005634, nucleus; C, GO:0005829, cytosol; F, GO:0005086, ARF guanyl-nucleotide exchange factor activity; F, GO:0005488, binding	map04144, Endocytosis
Ci_contig105	5719	XP_010652052.1	uncharacterized protein LOC100254466 isoform X1	Vitis vinifera	45.79	0	AT3G62900.1	CW-type Zinc Finger; FUNCTIONS IN: zinc ion binding; INVOLVED IN: biological_process unknown; LOCATED IN: cellular_component unknown; EXPRESSED IN: trichome; CONTAINS InterPro DOMAIN/s: Zinc finger, CW-type (InterPro:IPR011124); BEST Arabidopsis thaliana protein match is: unknown protein (TAIR:AT1G02990.2); Has 30201 Blast hits to 17322 proteins in 780 species: Archae - 12; Bacteria - 1396; Metaz…	Arabidopsis thaliana	64.16	8e-67	--	--	--	--	--	F6HPZ9_VITVI	Vitis vinifera (Grape)	Putative uncharacterized protein	57.59	0	--	--	--	--	--	--	--	--	--	--	--	F, GO:0008270, zinc ion binding	--
Ci_contig107	5697	XP_003632816.1	clustered mitochondria protein homolog	Vitis vinifera	59.93	0	AT4G28080.1	Tetratricopeptide repeat (TPR)-like superfamily protein; FUNCTIONS IN: binding; EXPRESSED IN: 22 plant structures; EXPRESSED DURING: 13 growth stages; CONTAINS InterPro DOMAIN/s: Tetratricopeptide-like helical (InterPro:IPR011990), Tetratricopeptide repeat-containing (InterPro:IPR013026), Tetratricopeptide repeat (InterPro:IPR019734); BEST Arabidopsis thaliana protein match is: Tetratricopeptide …	Arabidopsis thaliana	71.62	0	CLU_ARATH	Arabidopsis thaliana (Mouse-ear cress)	Clustered mitochondria protein	57.06	9e-94	F6HXG8_VITVI	Vitis vinifera (Grape)	Putative uncharacterized protein	70.72	0	At4g28080	KOG1839	Uncharacterized protein CLU1/cluA/TIF31 involved in mitochondrial morphology/distribution, also found associated with eIF-3	[R], General function prediction only	67.58	0	--	--	--	--	--	F, GO:0005515, protein binding	--
Ci_contig109	3405	XP_002265846.1	probably inactive leucine-rich repeat receptor-like protein kinase At3g28040	Vitis vinifera	69.57	0	AT3G28040.1	Leucine-rich receptor-like protein kinase family protein; FUNCTIONS IN: protein serine/threonine kinase activity, kinase activity, ATP binding; INVOLVED IN: transmembrane receptor protein tyrosine kinase signaling pathway, protein amino acid phosphorylation; LOCATED IN: endomembrane system; EXPRESSED IN: 23 plant structures; EXPRESSED DURING: 13 growth stages; CONTAINS InterPro DOMAIN/s: Protein …	Arabidopsis thaliana	78.27	0	Y3804_ARATH	Arabidopsis thaliana (Mouse-ear cress)	Probably inactive leucine-rich repeat receptor-like protein kinase At3g28040	78.27	0	F6I4A0_VITVI	Vitis vinifera (Grape)	Putative uncharacterized protein	84.37	0	--	--	--	--	--	--	--	--	--	--	--	P, GO:0006464, cellular protein modification process; P, GO:0008152, metabolic process; C, GO:0016020, membrane; F, GO:0000166, nucleotide binding; F, GO:0003824, catalytic activity; F, GO:0016301, kinase activity	--
Ci_contig110	3556	XP_011085661.1	protein LYK5-like	Sesamum indicum	59.36	0	AT2G23770.1	protein kinase family protein / peptidoglycan-binding LysM domain-containing protein; FUNCTIONS IN: kinase activity; INVOLVED IN: protein amino acid phosphorylation, cell wall macromolecule catabolic process; LOCATED IN: endomembrane system; EXPRESSED IN: stem, leaf whorl, root, leaf; EXPRESSED DURING: LP.06 six leaves visible, LP.12 twelve leaves visible; CONTAINS InterPro DOMAIN/s: Peptidoglyca…	Arabidopsis thaliana	62.01	8e-89	LYK4_ARATH	Arabidopsis thaliana (Mouse-ear cress)	LysM domain receptor-like kinase 4	62.01	7e-89	B9T4W1_RICCO	Ricinus communis (Castor bean)	Serine-threonine protein kinase, plant-type, putative	69.75	0	--	--	--	--	--	--	--	--	--	--	--	P, GO:0006468, protein phosphorylation; F, GO:0004713, protein tyrosine kinase activity; F, GO:0005524, ATP binding	--
Ci_contig111	3900	CBI31378.3	unnamed protein product	Vitis vinifera	45.09	0	--	--	--	--	--	--	--	--	--	--	B9T762_RICCO	Ricinus communis (Castor bean)	DNA repair protein RAD50, putative	59.57	0	--	--	--	--	--	--	--	--	--	--	--	--	--
Ci_contig112	4220	CBI35826.3	unnamed protein product	Vitis vinifera	47.55	0	AT3G14172.1	FUNCTIONS IN: molecular_function unknown; INVOLVED IN: biological_process unknown; LOCATED IN: cellular_component unknown; BEST Arabidopsis thaliana protein match is: COP1-interacting protein-related (TAIR:AT1G72410.1); Has 30201 Blast hits to 17322 proteins in 780 species: Archae - 12; Bacteria - 1396; Metazoa - 17338; Fungi - 3422; Plants - 5037; Viruses - 0; Other Eukaryotes - 2996 (source: NC…	Arabidopsis thaliana	68.46	1e-104	--	--	--	--	--	F6HXQ3_VITVI	Vitis vinifera (Grape)	Putative uncharacterized protein	59.52	0	--	--	--	--	--	--	--	--	--	--	--	--	--
Ci_contig113	3469	KDP33865.1	hypothetical protein JCGZ_07436	Jatropha curcas	61.49	0	AT4G26090.1	Encodes a plasma membrane protein with leucine-rich repeat, leucine zipper, and P loop domains that confers resistance to Pseudomonas syringae infection by interacting with the avirulence gene avrRpt2. RPS2 protein interacts directly with plasma membrane associated protein RIN4 and this interaction is disrupted by avrRpt2.	Arabidopsis thaliana	69.02	0	RPS2_ARATH	Arabidopsis thaliana (Mouse-ear cress)	Disease resistance protein RPS2	69.02	0	A5BQ03_VITVI	Vitis vinifera (Grape)	Putative uncharacterized protein	74.96	0	At4g26090	KOG4658	Apoptotic ATPase	[T], Signal transduction mechanisms	69.02	0	--	--	--	--	--	P, GO:0006091, generation of precursor metabolites and energy; P, GO:0006139, nucleobase-containing compound metabolic process; P, GO:0006412, translation; P, GO:0006629, lipid metabolic process; P, GO:0006810, transport; P, GO:0006950, response to stress; P, GO:0007165, signal transduction; P, GO:0008150, biological_process; P, GO:0008152, metabolic process; P, GO:0008219, cell death; P, GO:0009…	map04626, Plant-pathogen interaction
Ci_contig114	3200	--	--	--	--	--	--	--	--	--	--	--	--	--	--	--	--	--	--	--	--	--	--	--	--	--	--	--	--	--	--	--	--	--
Ci_contig115	3415	XP_011082496.1	protein TRANSPORT INHIBITOR RESPONSE 1-like	Sesamum indicum	80.71	0	AT3G62980.1	Encodes an auxin receptor that mediates auxin-regulated transcription. It contains leucine-rich repeats and an F-box and interacts with ASK1, ASK2 and AtCUL1 to form SCF-TIR1, an SCF ubiquitin ligase complex. Related to yeast Grr1p and human SKP2 proteins, involved in ubiquitin-mediated processes. Required for normal response to auxin and repressed in response to flagellin. As part of the SCF com…	Arabidopsis thaliana	89.18	0	TIR1_ARATH	Arabidopsis thaliana (Mouse-ear cress)	Protein TRANSPORT INHIBITOR RESPONSE 1	89.18	0	M5VNU6_PRUPE	Prunus persica (Peach) (Amygdalus persica)	Uncharacterized protein	88.99	0	At3g62980	KOG1947	Leucine rich repeat proteins, some proteins contain F-box	[R], General function prediction only	89.18	0	--	--	--	--	--	--	--
Ci_contig116	3491	XP_011029579.1	LOW QUALITY PROTEIN: phytosulfokine receptor 2	Populus euphratica	61.97	0	AT5G53890.1	Encodes a leucine-rich repeat receptor kinase (LRR-RK) involved in the perception of phytosulfokine (PSK), which is a 5-aa tyrosine-sulfated peptide that primarily promotes cellular proliferation.	Arabidopsis thaliana	73.11	0	PSKR2_ARATH	Arabidopsis thaliana (Mouse-ear cress)	Phytosulfokine receptor 2	73.11	0	B9HZS6_POPTR	Populus trichocarpa (Western balsam poplar) (Populus balsamifera subsp. trichocarpa)	Predicted protein	76.11	0	--	--	--	--	--	--	--	--	--	--	--	P, GO:0006468, protein phosphorylation; P, GO:0007165, signal transduction; P, GO:0007169, transmembrane receptor protein tyrosine kinase signaling pathway; P, GO:0009611, response to wounding; P, GO:0031347, regulation of defense response; P, GO:0045087, innate immune response; C, GO:0005886, plasma membrane; C, GO:0009507, chloroplast; F, GO:0001653, peptide receptor activity ; F, GO:0004383, g…	map00230, Purine metabolism
Ci_contig117	6879	KHN27546.1	LINE-1 reverse transcriptase like, partial	Glycine soja	38.47	0	AT5G61510.1	GroES-like zinc-binding alcohol dehydrogenase family protein; FUNCTIONS IN: oxidoreductase activity, binding, catalytic activity, zinc ion binding; INVOLVED IN: cell differentiation, response to high light intensity; EXPRESSED IN: 22 plant structures; EXPRESSED DURING: 14 growth stages; CONTAINS InterPro DOMAIN/s: GroES-like (InterPro:IPR011032), NAD(P)-binding domain (InterPro:IPR016040), Alcoho…	Arabidopsis thaliana	80.67	7e-120	RNHX1_ARATH	Arabidopsis thaliana (Mouse-ear cress)	Putative ribonuclease H protein At1g65750	47.06	2e-30	F4NCM4_BETVU	Beta vulgaris subsp. vulgaris (sugar beet)	Putative uncharacterized protein	56.5	4e-175	At5g61510	KOG1197	Predicted quinone oxidoreductase	[C], Energy production and conversion [R], General function prediction only	80.67	4e-120	--	--	--	--	--	--	--
Ci_contig118	4713	CAN76196.1	hypothetical protein VITISV_041073	Vitis vinifera	37.04	5e-152	AT4G23160.1	Encodes a cysteine-rich receptor-like protein kinase.	Arabidopsis thaliana	64.34	2e-77	ATPBM_ORYSJ	Oryza sativa subsp. japonica (Rice)	ATP synthase subunit beta, mitochondrial	98.43	4e-71	A5AYJ3_VITVI	Vitis vinifera (Grape)	Putative uncharacterized protein	54.5	1e-153	--	--	--	--	--	--	--	--	--	--	--	P, GO:0006200, ATP catabolic process; P, GO:0006979, response to oxidative stress; P, GO:0015986, ATP synthesis coupled proton transport; P, GO:0015991, ATP hydrolysis coupled proton transport; P, GO:0046686, response to cadmium ion; C, GO:0005730, nucleolus; C, GO:0005747, mitochondrial respiratory chain complex I; C, GO:0005754, mitochondrial proton-transporting ATP synthase, catalytic core ; C…	--
Ci_contig119	4112	XP_011094794.1	exocyst complex component EXO70A1-like	Sesamum indicum	66.67	2e-26	AT3G09520.1	A member of EXO70 gene family, putative exocyst subunits, conserved in land plants. Arabidopsis thaliana contains 23 putative EXO70 genes, which can be classified into eight clusters on the phylogenetic tree.	Arabidopsis thaliana	79.71	3e-23	CRY1_ARATH	Arabidopsis thaliana (Mouse-ear cress)	Cryptochrome-1	45.45	7e-11	A5BAR4_VITVI	Vitis vinifera (Grape)	Putative uncharacterized protein	75.38	2e-24	--	--	--	--	--	--	--	--	--	--	--	--	--
Ci_contig120	3217	CAN81101.1	hypothetical protein VITISV_021939	Vitis vinifera	62.59	0	AT2G32730.1	26S proteasome regulatory complex, non-ATPase subcomplex, Rpn2/Psmd1 subunit; FUNCTIONS IN: enzyme regulator activity, binding; INVOLVED IN: ubiquitin-dependent protein catabolic process; LOCATED IN: cytosol, proteasome regulatory particle, base subcomplex, proteasome complex; EXPRESSED IN: 25 plant structures; EXPRESSED DURING: 13 growth stages; CONTAINS InterPro DOMAIN/s: Armadillo-like helical…	Arabidopsis thaliana	74.43	0	PSD1A_ARATH	Arabidopsis thaliana (Mouse-ear cress)	26S proteasome non-ATPase regulatory subunit 1 homolog A	74.43	0	A5BG30_VITVI	Vitis vinifera (Grape)	Putative uncharacterized protein	76.15	0	At2g32730	KOG2062	26S proteasome regulatory complex, subunit RPN2/PSMD1	[O], Posttranslational modification, protein turnover, chaperones	74.43	0	--	--	--	--	--	P, GO:0042176, regulation of protein catabolic process; C, GO:0000502, proteasome complex; F, GO:0005488, binding; F, GO:0030234, enzyme regulator activity	--
Ci_contig121	2898	XP_002525445.1	Glucan endo-1,3-beta-glucosidase precursor, putative	Ricinus communis	79.43	0	AT2G19440.1	O-Glycosyl hydrolases family 17 protein; FUNCTIONS IN: cation binding, hydrolase activity, hydrolyzing O-glycosyl compounds, catalytic activity; INVOLVED IN: carbohydrate metabolic process; LOCATED IN: plasma membrane, anchored to membrane; EXPRESSED IN: male gametophyte, pollen tube; EXPRESSED DURING: M germinated pollen stage; CONTAINS InterPro DOMAIN/s: X8 (InterPro:IPR012946), Glycoside hydro…	Arabidopsis thaliana	84.5	4e-171	E138_ARATH	Arabidopsis thaliana (Mouse-ear cress)	Glucan endo-1,3-beta-glucosidase 8	85.09	8e-171	B9SHH6_RICCO	Ricinus communis (Castor bean)	Glucan endo-1,3-beta-glucosidase, putative (EC 3.2.1.39)	88	0	--	--	--	--	--	--	--	--	--	--	--	P, GO:0005975, carbohydrate metabolic process; P, GO:0005982, starch metabolic process; P, GO:0005985, sucrose metabolic process; C, GO:0005886, plasma membrane; F, GO:0016787, hydrolase activity; F, GO:0042973, glucan endo-1,3-beta-D-glucosidase activity	map00500, Starch and sucrose metabolism; map00460, Cyanoamino acid metabolism; map00940, Phenylpropanoid biosynthesis
Ci_contig122	3577	--	--	--	--	--	--	--	--	--	--	--	--	--	--	--	--	--	--	--	--	--	--	--	--	--	--	--	--	--	--	--	--	--
Ci_contig123	2841	XP_010661121.1	pentatricopeptide repeat-containing protein At3g29290	Vitis vinifera	55.66	2e-160	AT3G29290.1	embryo defective 2076 (emb2076); CONTAINS InterPro DOMAIN/s: Pentatricopeptide repeat (InterPro:IPR002885); BEST Arabidopsis thaliana protein match is: Pentatricopeptide repeat (PPR) superfamily protein (TAIR:AT5G02860.1); Has 34767 Blast hits to 12132 proteins in 265 species: Archae - 2; Bacteria - 30; Metazoa - 249; Fungi - 365; Plants - 32849; Viruses - 0; Other Eukaryotes - 1272 (source: NCBI…	Arabidopsis thaliana	68.71	4e-142	PP262_ARATH	Arabidopsis thaliana (Mouse-ear cress)	Pentatricopeptide repeat-containing protein At3g29290	68.71	3e-142	D7SXI6_VITVI	Vitis vinifera (Grape)	Putative uncharacterized protein	73.3	5e-162	At3g29290	KOG4197	FOG: PPR repeat	[R], General function prediction only	68.71	1e-142	--	--	--	--	--	--	--
Ci_contig124	3537	XP_002270388.1	AP-2 complex subunit alpha-1	Vitis vinifera	86.45	0	AT5G22780.1	Adaptor protein complex AP-2, alpha subunit; FUNCTIONS IN: protein transporter activity, binding; INVOLVED IN: intracellular protein transport, vesicle-mediated transport, protein transport; LOCATED IN: plasma membrane; EXPRESSED IN: cultured cell; CONTAINS InterPro DOMAIN/s: Clathrin adaptor, alpha/beta/gamma-adaptin, appendage, Ig-like subdomain (InterPro:IPR008152), Adaptor protein complex AP-…	Arabidopsis thaliana	88.46	0	AP2A2_ARATH	Arabidopsis thaliana (Mouse-ear cress)	AP-2 complex subunit alpha-2	88.46	0	D7SN66_VITVI	Vitis vinifera (Grape)	Putative uncharacterized protein	92.21	0	At5g22780	KOG1077	Vesicle coat complex AP-2, alpha subunit	[U], Intracellular trafficking, secretion, and vesicular transport	88.46	0	--	--	--	--	--	P, GO:0006810, transport; P, GO:0006886, intracellular protein transport; P, GO:0016192, vesicle-mediated transport; C, GO:0005737, cytoplasm; C, GO:0005886, plasma membrane; C, GO:0016020, membrane; C, GO:0030131, clathrin adaptor complex; F, GO:0005215, transporter activity; F, GO:0005488, binding; F, GO:0008565, protein transporter activity	map04144, Endocytosis
Ci_contig125	3117	XP_010658540.1	pumilio homolog 2-like	Vitis vinifera	60.95	0	AT2G29200.1	Encodes a member of the Arabidopsis Pumilio (APUM) proteins containing PUF domain (eight repeats of approximately 36 amino acids each). PUF proteins regulate both mRNA stability and translation through sequence-specific binding to the 3' UTR of target mRNA transcripts.	Arabidopsis thaliana	63.62	0	PUM1_ARATH	Arabidopsis thaliana (Mouse-ear cress)	Pumilio homolog 1	63.62	0	F6HNV5_VITVI	Vitis vinifera (Grape)	Putative uncharacterized protein	68.16	0	At2g29200	KOG1488	Translational repressor Pumilio/PUF3 and related RNA-binding proteins (Puf superfamily)	[J], Translation, ribosomal structure and biogenesis	63.62	0	--	--	--	--	--	F, GO:0003723, RNA binding	--
Ci_contig126	3471	CBI19694.3	unnamed protein product	Vitis vinifera	76.41	0	AT1G19430.1	S-adenosyl-L-methionine-dependent methyltransferases superfamily protein; CONTAINS InterPro DOMAIN/s: Protein of unknown function DUF248, methyltransferase putative (InterPro:IPR004159); BEST Arabidopsis thaliana protein match is: S-adenosyl-L-methionine-dependent methyltransferases superfamily protein (TAIR:AT5G64030.1); Has 8058 Blast hits to 6201 proteins in 616 species: Archae - 19; Bacteria …	Arabidopsis thaliana	84.48	0	PMTS_ARATH	Arabidopsis thaliana (Mouse-ear cress)	Probable methyltransferase PMT28	84.48	0	E0CQC6_VITVI	Vitis vinifera (Grape)	Putative uncharacterized protein	87.9	0	--	--	--	--	--	--	MDP0000277077	Malus domestica	NF-YB	68.03	6e-174	P, GO:0008152, metabolic process; P, GO:0032259, methylation; C, GO:0000139, Golgi membrane; C, GO:0005768, endosome; C, GO:0005802, trans-Golgi network; C, GO:0016021, integral to membrane; F, GO:0008168, methyltransferase activity; F, GO:0016740, transferase activity	--
Ci_contig127	2801	XP_002319089.2	Phosphoribosylaminoimidazole carboxylase family protein	Populus trichocarpa	78.41	0	AT2G37690.1	phosphoribosylaminoimidazole carboxylase, putative / AIR carboxylase, putative; FUNCTIONS IN: phosphoribosylaminoimidazole carboxylase activity, catalytic activity, ATP binding; INVOLVED IN: 'de novo' IMP biosynthetic process, pollen development; LOCATED IN: chloroplast; CONTAINS InterPro DOMAIN/s: Phosphoribosylaminoimidazole carboxylase (InterPro:IPR016301), PreATP-grasp-like fold (InterPro:IPR…	Arabidopsis thaliana	87.13	0	PUR6_VIGAC	Vigna aconitifolia (Moth bean) (Phaseolus aconitifolius)	Fragment	83.24	0	B9I5L2_POPTR	Populus trichocarpa (Western balsam poplar) (Populus balsamifera subsp. trichocarpa)	Predicted protein	88.6	0	At2g37690	KOG2835	Phosphoribosylamidoimidazole-succinocarboxamide synthase	[F], Nucleotide transport and metabolism	86.68	0	--	--	--	--	--	P, GO:0006139, nucleobase-containing compound metabolic process; P, GO:0006144, purine nucleobase metabolic process; P, GO:0006189, 'de novo' IMP biosynthetic process; P, GO:0007275, multicellular organismal development; P, GO:0009058, biosynthetic process; C, GO:0009320, phosphoribosylaminoimidazole carboxylase complex; C, GO:0009536, plastid; F, GO:0000166, nucleotide binding; F, GO:0003824, ca…	map00230, Purine metabolism
Ci_contig128	3043	XP_002315275.2	dentin sialophosphoprotein	Populus trichocarpa	45.97	6e-101	AT3G09670.2	Tudor/PWWP/MBT superfamily protein; FUNCTIONS IN: molecular_function unknown; INVOLVED IN: biological_process unknown; LOCATED IN: cellular_component unknown; EXPRESSED IN: 22 plant structures; EXPRESSED DURING: 13 growth stages; CONTAINS InterPro DOMAIN/s: PWWP (InterPro:IPR000313); BEST Arabidopsis thaliana protein match is: Tudor/PWWP/MBT superfamily protein (TAIR:AT5G02950.1); Has 880 Blast h…	Arabidopsis thaliana	64.25	3e-60	ATM_ARATH	Arabidopsis thaliana (Mouse-ear cress)	Serine/threonine-protein kinase ATM	51.46	1e-09	B9HU16_POPTR	Populus trichocarpa (Western balsam poplar) (Populus balsamifera subsp. trichocarpa)	Predicted protein	59.72	2e-102	--	--	--	--	--	--	--	--	--	--	--	--	--
Ci_contig129	3034	XP_011091282.1	LOW QUALITY PROTEIN: phosphate transporter PHO1	Sesamum indicum	74.66	0	AT3G23430.1	mutant is deficient in the transfer of phosphate from root epidermal and cortical cells to the xylem. encodes protein with the mainly hydrophilic N-terminal and the C-terminal containing 6 potential membrane-spanning domains.	Arabidopsis thaliana	77.24	0	PHO1_ARATH	Arabidopsis thaliana (Mouse-ear cress)	Phosphate transporter PHO1	77.24	0	K4CW62_SOLLC	Solanum lycopersicum (Tomato) (Lycopersicon esculentum)	Uncharacterized protein	82.22	0	At3g23430	KOG1162	Predicted small molecule transporter	[U], Intracellular trafficking, secretion, and vesicular transport	76.44	0	--	--	--	--	--	C, GO:0016021, integral to membrane	--
Ci_contig130	3255	XP_009757872.1	RNA-binding protein 28	Nicotiana sylvestris	56.89	0	AT2G21440.1	RNA-binding (RRM/RBD/RNP motifs) family protein; FUNCTIONS IN: RNA binding, nucleotide binding, nucleic acid binding; EXPRESSED IN: 22 plant structures; EXPRESSED DURING: 13 growth stages; CONTAINS InterPro DOMAIN/s: RNA recognition motif, RNP-1 (InterPro:IPR000504), Nucleotide-binding, alpha-beta plait (InterPro:IPR012677); BEST Arabidopsis thaliana protein match is: SC35-like splicing factor 28…	Arabidopsis thaliana	63.58	0	ROC5_NICSY	Nicotiana sylvestris (Wood tobacco) (South American tobacco)	33 kDa ribonucleoprotein, chloroplastic	58.33	7e-09	K4B3L2_SOLLC	Solanum lycopersicum (Tomato) (Lycopersicon esculentum)	Uncharacterized protein	69.77	0	At2g21440	KOG0127	Nucleolar protein fibrillarin NOP77 (RRM superfamily)	[A], RNA processing and modification	63.58	0	--	--	--	--	--	F, GO:0000166, nucleotide binding; F, GO:0003676, nucleic acid binding	map03008, Ribosome biogenesis in eukaryotes
Ci_contig133	2787	BAM64828.1	hypothetical protein	Beta vulgaris	36	4e-10	--	--	--	--	--	--	--	--	--	--	K4Q0F0_BETVU	Beta vulgaris (Sugar beet)	Uncharacterized protein	65.33	1e-11	--	--	--	--	--	--	--	--	--	--	--	--	--
Ci_contig134	2781	XP_009795704.1	pentatricopeptide repeat-containing protein At2g26790, mitochondrial	Nicotiana sylvestris	47.39	0	AT2G26790.1	Pentatricopeptide repeat (PPR) superfamily protein; INVOLVED IN: biological_process unknown; LOCATED IN: mitochondrion; CONTAINS InterPro DOMAIN/s: Pentatricopeptide repeat (InterPro:IPR002885); BEST Arabidopsis thaliana protein match is: Tetratricopeptide repeat (TPR)-like superfamily protein (TAIR:AT1G13800.1); Has 52197 Blast hits to 13814 proteins in 285 species: Archae - 9; Bacteria - 44; Me…	Arabidopsis thaliana	56.07	2e-142	PP171_ARATH	Arabidopsis thaliana (Mouse-ear cress)	Pentatricopeptide repeat-containing protein At2g26790, mitochondrial	56.07	2e-142	M1CRC8_SOLTU	Solanum tuberosum (Potato)	Uncharacterized protein	64.67	0	At2g26790	KOG4197	FOG: PPR repeat	[R], General function prediction only	56.07	6e-142	--	--	--	--	--	F, GO:0005515, protein binding	--
Ci_contig135	3176	XP_002265619.1	cysteine-rich receptor-like protein kinase 2	Vitis vinifera	53.42	0	AT1G70520.1	Encodes a cysteine-rich receptor-like protein kinase.	Arabidopsis thaliana	55.77	2e-107	CRK2_ARATH	Arabidopsis thaliana (Mouse-ear cress)	Cysteine-rich receptor-like protein kinase 2	55.77	1e-107	D7TKV0_VITVI	Vitis vinifera (Grape)	Putative uncharacterized protein	70.72	0	--	--	--	--	--	--	--	--	--	--	--	P, GO:0006464, cellular protein modification process; P, GO:0006468, protein phosphorylation; P, GO:0009069, serine family amino acid metabolic process; F, GO:0000166, nucleotide binding; F, GO:0004674, protein serine/threonine kinase activity; F, GO:0005524, ATP binding; F, GO:0016301, kinase activity	--
Ci_contig137	4146	AAX12374.1	DNA-directed RNA polymerase alpha subunit	Spinacia oleracea	56.88	0	AT2G40030.1	Encodes the unique largest subunit of nuclear DNA-dependent RNA polymerase V; homologous to budding yeast RPB1 and the E. coli RNA polymerase beta prime subunit. Required for normal RNA-directed DNA methylation at non-CG methylation sites and transgene silencing.	Arabidopsis thaliana	62.11	0	NRPE1_ARATH	Arabidopsis thaliana (Mouse-ear cress)	DNA-directed RNA polymerase V subunit 1	62.11	0	Q5D868_SPIOL	Spinacia oleracea (Spinach)	DNA-directed RNA polymerase (EC 2.7.7.6) (Fragment)	71.83	0	--	--	--	--	--	--	--	--	--	--	--	F, GO:0005488, binding; F, GO:0016740, transferase activity	--
Ci_contig138	4621	XP_011071979.1	quinolinate synthase, chloroplastic isoform X2	Sesamum indicum	78.88	0	AT5G50210.1	Encodes an Fe-S binding protein with quinolinate synthase (QS) activity and cysteine desulfurase activator activity. The QS activity was demonstrated by functional complementation of corresponding E. coli mutants and complementation of embryo-lethal phenotypes of the QS homozygous null allele in Arabidopsis. The SufE domain of the protein also stimulates the cysteine desulfurase activity of CpNif…	Arabidopsis thaliana	85.51	0	NADA_ARATH	Arabidopsis thaliana (Mouse-ear cress)	Quinolinate synthase, chloroplastic	85.51	0	M1BJR6_SOLTU	Solanum tuberosum (Potato)	Uncharacterized protein	87.27	0	--	--	--	--	--	--	--	--	--	--	--	P, GO:0005982, starch metabolic process; P, GO:0005985, sucrose metabolic process; P, GO:0009435, NAD biosynthetic process; P, GO:0019805, quinolinate biosynthetic process ; C, GO:0019804, quinolinate synthetase complex; F, GO:0004650, polygalacturonase activity; F, GO:0008987, quinolinate synthetase A activity; F, GO:0051539, 4 iron, 4 sulfur cluster binding	map00500, Starch and sucrose metabolism; map00040, Pentose and glucuronate interconversions; map00760, Nicotinate and nicotinamide metabolism
Ci_contig139	2684	CDP18096.1	unnamed protein product	Coffea canephora	70.83	0	AT5G27550.1	P-loop containing nucleoside triphosphate hydrolases superfamily protein; FUNCTIONS IN: microtubule motor activity, ATP binding; INVOLVED IN: microtubule-based movement; EXPRESSED IN: 15 plant structures; EXPRESSED DURING: 11 growth stages; CONTAINS InterPro DOMAIN/s: Kinesin, motor region, conserved site (InterPro:IPR019821), Kinesin, motor domain (InterPro:IPR001752); BEST Arabidopsis thaliana …	Arabidopsis thaliana	72.12	0	ATK4_ARATH	Arabidopsis thaliana (Mouse-ear cress)	Kinesin-4	63.5	2e-105	K4B0T5_SOLLC	Solanum lycopersicum (Tomato) (Lycopersicon esculentum)	Uncharacterized protein	73.77	0	At5g27550	KOG0239	Kinesin (KAR3 subfamily)	[Z], Cytoskeleton	89.1	0	--	--	--	--	--	P, GO:0007018, microtubule-based movement; P, GO:0008152, metabolic process; C, GO:0005871, kinesin complex; C, GO:0005874, microtubule; C, GO:0045298, tubulin complex; F, GO:0003777, microtubule motor activity; F, GO:0005524, ATP binding; F, GO:0008017, microtubule binding	map00230, Purine metabolism; map00730, Thiamine metabolism
Ci_contig140	2581	XP_009769854.1	uncharacterized protein LOC104220660	Nicotiana sylvestris	76.49	0	AT2G35610.1	Encodes an arabinosyltransferase that modifies extensin proteins in root hair cells.	Arabidopsis thaliana	85.29	0	RGXT3_ARATH	Arabidopsis thaliana (Mouse-ear cress)	UDP-D-xylose:L-fucose alpha-1,3-D-xylosyltransferase 3	39.25	5e-09	M5WFK6_PRUPE	Prunus persica (Peach) (Amygdalus persica)	Uncharacterized protein	87.22	0	--	--	--	--	--	--	--	--	--	--	--	--	--
Ci_contig141	2883	--	--	--	--	--	--	--	--	--	--	--	--	--	--	--	--	--	--	--	--	--	--	--	--	--	--	--	--	--	--	--	--	--
Ci_contig142	3765	CAN61230.1	hypothetical protein VITISV_010115	Vitis vinifera	51.06	3e-130	AT4G23160.1	Encodes a cysteine-rich receptor-like protein kinase.	Arabidopsis thaliana	60.26	2e-81	POLX_TOBAC	Nicotiana tabacum (Common tobacco)	Includes: RecName: Full=Endonuclease	55.24	5e-70	A5BCL1_VITVI	Vitis vinifera (Grape)	Putative uncharacterized protein	70.35	8e-132	--	--	--	--	--	--	--	--	--	--	--	F, GO:0003676, nucleic acid binding; F, GO:0008270, zinc ion binding	--
Ci_contig143	2720	CDP15530.1	unnamed protein product	Coffea canephora	30.67	9e-71	AT4G01910.1	Cysteine/Histidine-rich C1 domain family protein; FUNCTIONS IN: zinc ion binding; INVOLVED IN: intracellular signaling pathway; LOCATED IN: cellular_component unknown; EXPRESSED IN: 8 plant structures; EXPRESSED DURING: 4 anthesis, petal differentiation and expansion stage, D bilateral stage; CONTAINS InterPro DOMAIN/s: Protein kinase C-like, phorbol ester/diacylglycerol binding (InterPro:IPR0022…	Arabidopsis thaliana	42.72	5e-40	--	--	--	--	--	M5W5A6_PRUPE	Prunus persica (Peach) (Amygdalus persica)	Uncharacterized protein (Fragment)	46.91	2e-58	--	--	--	--	--	--	--	--	--	--	--	--	--
Ci_contig144	2747	XP_010110371.1	CBL-interacting serine/threonine-protein kinase 6	Morus notabilis	81.63	0	AT4G30960.1	Encodes CBL-interacting protein kinase 6 (CIPK6). Required for development and salt tolerance.	Arabidopsis thaliana	85.25	0	CIPK6_ARATH	Arabidopsis thaliana (Mouse-ear cress)	CBL-interacting serine/threonine-protein kinase 6	85.25	0	B9T6V8_RICCO	Ricinus communis (Castor bean)	CBL-interacting serine/threonine-protein kinase, putative (EC 2.7.11.17)	90.68	0	At4g30960	KOG0583	Serine/threonine protein kinase	[T], Signal transduction mechanisms	85.25	0	--	--	--	--	--	P, GO:0006468, protein phosphorylation; P, GO:0007165, signal transduction; P, GO:0009069, serine family amino acid metabolic process; F, GO:0004674, protein serine/threonine kinase activity; F, GO:0005524, ATP binding	--
Ci_contig145	3054	XP_011098190.1	probable LRR receptor-like serine/threonine-protein kinase At1g53440	Sesamum indicum	68.84	0	AT1G53440.1	Leucine-rich repeat transmembrane protein kinase; FUNCTIONS IN: kinase activity; INVOLVED IN: protein amino acid phosphorylation; LOCATED IN: plasma membrane; EXPRESSED IN: 22 plant structures; EXPRESSED DURING: 13 growth stages; CONTAINS InterPro DOMAIN/s: Serine/threonine-protein kinase domain (InterPro:IPR002290), Leucine-rich repeat (InterPro:IPR001611), Serine-threonine/tyrosine-protein kina…	Arabidopsis thaliana	75.76	0	Y5343_ARATH	Arabidopsis thaliana (Mouse-ear cress)	Probable LRR receptor-like serine/threonine-protein kinase At1g53430	75.21	0	F6H1V3_VITVI	Vitis vinifera (Grape)	Putative uncharacterized protein	81.73	0	--	--	--	--	--	--	--	--	--	--	--	P, GO:0006468, protein phosphorylation; P, GO:0009069, serine family amino acid metabolic process; F, GO:0004674, protein serine/threonine kinase activity; F, GO:0005515, protein binding; F, GO:0005524, ATP binding	--
Ci_contig146	2976	CAD40628.2	OSJNBa0016N04.16	Oryza sativa Japonica Group	35.03	6e-17	AT1G73040.1	Mannose-binding lectin superfamily protein; CONTAINS InterPro DOMAIN/s: Mannose-binding lectin (InterPro:IPR001229); BEST Arabidopsis thaliana protein match is: Mannose-binding lectin superfamily protein (TAIR:AT1G19715.2); Has 1381 Blast hits to 855 proteins in 48 species: Archae - 0; Bacteria - 13; Metazoa - 1; Fungi - 0; Plants - 1366; Viruses - 0; Other Eukaryotes - 1 (source: NCBI BLink).	Arabidopsis thaliana	47.13	9e-10	LEC_PARPC	Parkia platycephala	Mannose/glucose-specific lectin	50.3	2e-14	Q01LK7_ORYSA	Oryza sativa (Rice)	H0607F01.9 protein	53.67	1e-18	--	--	--	--	--	--	--	--	--	--	--	--	--
Ci_contig147	3169	XP_011087320.1	pentatricopeptide repeat-containing protein At2g03880, mitochondrial-like isoform X3	Sesamum indicum	59.45	0	AT2G27610.1	Tetratricopeptide repeat (TPR)-like superfamily protein; CONTAINS InterPro DOMAIN/s: Pentatricopeptide repeat (InterPro:IPR002885); BEST Arabidopsis thaliana protein match is: Pentatricopeptide repeat (PPR) superfamily protein (TAIR:AT4G13650.1); Has 54594 Blast hits to 14874 proteins in 305 species: Archae - 2; Bacteria - 30; Metazoa - 158; Fungi - 263; Plants - 53396; Viruses - 0; Other Eukaryo…	Arabidopsis thaliana	57.19	3e-176	PP172_ARATH	Arabidopsis thaliana (Mouse-ear cress)	Pentatricopeptide repeat-containing protein At2g27610	57.19	2e-176	F6HGR7_VITVI	Vitis vinifera (Grape)	Putative uncharacterized protein	78.27	0	At2g27610	KOG4197	FOG: PPR repeat	[R], General function prediction only	57.19	8e-176	--	--	--	--	--	F, GO:0005515, protein binding	--
Ci_contig148	3031	CAN81355.1	hypothetical protein VITISV_039158	Vitis vinifera	38.95	2e-156	AT5G48050.1	CONTAINS InterPro DOMAIN/s: Retrotransposon gag protein (InterPro:IPR005162); BEST Arabidopsis thaliana protein match is: unknown protein (TAIR:AT1G34070.1); Has 1807 Blast hits to 1807 proteins in 277 species: Archae - 0; Bacteria - 0; Metazoa - 736; Fungi - 347; Plants - 385; Viruses - 0; Other Eukaryotes - 339 (source: NCBI BLink).	Arabidopsis thaliana	53.73	8e-15	POLX_TOBAC	Nicotiana tabacum (Common tobacco)	Includes: RecName: Full=Endonuclease	48.02	1e-58	A5BQ73_VITVI	Vitis vinifera (Grape)	Putative uncharacterized protein	55.82	4e-158	--	--	--	--	--	--	--	--	--	--	--	P, GO:0015074, DNA integration; F, GO:0003676, nucleic acid binding	--
Ci_contig149	3353	XP_011099840.1	transcription-associated protein 1-like isoform X4	Sesamum indicum	86.48	0	AT2G17930.1	Phosphatidylinositol 3- and 4-kinase family protein with FAT domain; FUNCTIONS IN: inositol or phosphatidylinositol kinase activity, binding, phosphotransferase activity, alcohol group as acceptor; EXPRESSED IN: 24 plant structures; EXPRESSED DURING: 13 growth stages; CONTAINS InterPro DOMAIN/s: Phosphatidylinositol 3-/4-kinase, catalytic (InterPro:IPR000403), PIK-related kinase, FAT (InterPro:IP…	Arabidopsis thaliana	88.9	0	--	--	--	--	--	F6GWN0_VITVI	Vitis vinifera (Grape)	Putative uncharacterized protein	94.09	0	--	--	--	--	--	--	--	--	--	--	--	F, GO:0005515, protein binding	--
Ci_contig152	3369	XP_010278618.1	amino-acid permease BAT1 homolog isoform X2	Nelumbo nucifera	80.46	0	AT2G01170.1	Encodes a bidirectional amino acid transporter that can transport ala, arg, glu and lys, GABA but not pro with both export and import activity. Its expression is localized in the vascular tissues suggesting a function in amino acids export from the phloem into sink tissue.	Arabidopsis thaliana	87.05	0	BAT1_ORYSJ	Oryza sativa subsp. japonica (Rice)	Amino-acid permease BAT1 homolog	89.82	0	I1NFQ4_SOYBN	Glycine max (Soybean) (Glycine hispida)	Uncharacterized protein	90.06	0	At2g01170	KOG1289	Amino acid transporters	[E], Amino acid transport and metabolism	86.08	0	--	--	--	--	--	P, GO:0003333, amino acid transmembrane transport; C, GO:0016021, integral to membrane; F, GO:0015171, amino acid transmembrane transporter activity	--
Ci_contig153	2650	CAN72877.1	hypothetical protein VITISV_010381	Vitis vinifera	60.61	0	AT1G15290.1	Tetratricopeptide repeat (TPR)-like superfamily protein; FUNCTIONS IN: binding; INVOLVED IN: biological_process unknown; LOCATED IN: cellular_component unknown; EXPRESSED IN: 24 plant structures; EXPRESSED DURING: 13 growth stages; CONTAINS InterPro DOMAIN/s: Tetratricopeptide-like helical (InterPro:IPR011990), Tetratricopeptide repeat-containing (InterPro:IPR013026), Tetratricopeptide repeat (In…	Arabidopsis thaliana	61.43	0	CLU_ARATH	Arabidopsis thaliana (Mouse-ear cress)	Clustered mitochondria protein	65.4	4e-57	A5BZB0_VITVI	Vitis vinifera (Grape)	Putative uncharacterized protein	69.46	0	--	--	--	--	--	--	--	--	--	--	--	F, GO:0005515, protein binding	--
Ci_contig156	2544	XP_006586714.1	uncharacterized protein LOC100817978 isoform X1	Glycine max	70.51	2e-92	AT5G57150.3	basic helix-loop-helix (bHLH) DNA-binding superfamily protein; FUNCTIONS IN: DNA binding, sequence-specific DNA binding transcription factor activity; INVOLVED IN: regulation of transcription; LOCATED IN: nucleus; EXPRESSED IN: 24 plant structures; EXPRESSED DURING: 14 growth stages; CONTAINS InterPro DOMAIN/s: Helix-loop-helix DNA-binding domain (InterPro:IPR001092), Helix-loop-helix DNA-binding…	Arabidopsis thaliana	71.43	6e-66	BH035_ARATH	Arabidopsis thaliana (Mouse-ear cress)	Transcription factor bHLH35	71.05	1e-64	K7LC25_SOYBN	Glycine max (Soybean) (Glycine hispida)	Uncharacterized protein	82.95	5e-94	--	--	--	--	--	--	Glyma09g06770.2	Glycine max	bHLH	82.95	5e-95	F, GO:0005515, protein binding	--
Ci_contig159	2455	CBI28086.3	unnamed protein product	Vitis vinifera	83.31	0	AT5G18190.1	Protein kinase family protein; FUNCTIONS IN: protein serine/threonine kinase activity, protein kinase activity, kinase activity, ATP binding; INVOLVED IN: protein amino acid phosphorylation; LOCATED IN: cellular_component unknown; EXPRESSED IN: 24 plant structures; EXPRESSED DURING: 15 growth stages; CONTAINS InterPro DOMAIN/s: Protein kinase, ATP binding site (InterPro:IPR017441), Protein kinase…	Arabidopsis thaliana	89.37	0	KC1D_ARATH	Arabidopsis thaliana (Mouse-ear cress)	Casein kinase I isoform delta-like	60.34	8e-56	F6HH26_VITVI	Vitis vinifera (Grape)	Putative uncharacterized protein	92.65	0	At5g18190	KOG1164	Casein kinase (serine/threonine/tyrosine protein kinase)	[T], Signal transduction mechanisms	89.37	0	GRMZM2G021475_P01	Zea mays	HB-other	62.38	4e-70	P, GO:0006464, cellular protein modification process; F, GO:0000166, nucleotide binding; F, GO:0016301, kinase activity	--
Ci_contig160	2422	XP_010257191.1	cellulose synthase A catalytic subunit 3 [UDP-forming]	Nelumbo nucifera	92.87	0	AT5G05170.1	Encodes a cellulose synthase isomer. CESA3 mutants have cellulose defect in the primary cell wall. Multiple lines of evidence suggest that CESA3, along with CESA1 and CESA6 are present in the same plasma membrane complex for cellulose biosynthesis. As inferred from the null role of secondary wall-type CesAs, included in a set of five primary wall-type CesAs that may support trichome cell wall thi…	Arabidopsis thaliana	94.75	0	CESA8_ORYSJ	Oryza sativa subsp. japonica (Rice)	Probable cellulose synthase A catalytic subunit 8 [UDP-forming]	95.42	0	K4AYB2_SOLLC	Solanum lycopersicum (Tomato) (Lycopersicon esculentum)	Uncharacterized protein	96.91	0	--	--	--	--	--	--	--	--	--	--	--	P, GO:0005982, starch metabolic process; P, GO:0005985, sucrose metabolic process; P, GO:0006011, UDP-glucose metabolic process; P, GO:0030244, cellulose biosynthetic process; C, GO:0016020, membrane; F, GO:0016760, cellulose synthase (UDP-forming) activity	map00500, Starch and sucrose metabolism
Ci_contig161	3408	XP_002285786.1	uncharacterized protein LOC100252301	Vitis vinifera	52.87	1e-152	AT5G43330.1	predicted to encode a cytosolic malate dehydrogenase.	Arabidopsis thaliana	92.27	2e-129	MDHC2_ARATH	Arabidopsis thaliana (Mouse-ear cress)	Malate dehydrogenase, cytoplasmic 2	92.27	2e-129	F6H0Q4_VITVI	Vitis vinifera (Grape)	Putative uncharacterized protein	64.97	3e-154	At5g43330	KOG1496	Malate dehydrogenase	[C], Energy production and conversion	92.27	7e-129	--	--	--	--	--	P, GO:0005975, carbohydrate metabolic process; P, GO:0006091, generation of precursor metabolites and energy; P, GO:0008152, metabolic process; P, GO:0009987, cellular process; F, GO:0003824, catalytic activity; F, GO:0005515, protein binding	--
Ci_contig162	4067	KJB35245.1	hypothetical protein B456_006G106400	Gossypium raimondii	62.16	1e-30	AT2G40116.1	Phosphoinositide-specific phospholipase C family protein; FUNCTIONS IN: phospholipase C activity, phosphoinositide phospholipase C activity, phosphoric diester hydrolase activity; INVOLVED IN: signal transduction, intracellular signaling pathway, lipid metabolic process; LOCATED IN: cellular_component unknown; CONTAINS InterPro DOMAIN/s: Phospholipase C, phosphoinositol-specific, EF-hand-like (In…	Arabidopsis thaliana	82.14	3e-26	PLCD6_ARATH	Arabidopsis thaliana (Mouse-ear cress)	Phosphoinositide phospholipase C 6	82.14	3e-26	I7CB23_POPTO	Populus tomentosa (Chinese white poplar)	Phospholipase C	74.77	2e-31	--	--	--	--	--	--	--	--	--	--	--	P, GO:0006629, lipid metabolic process; P, GO:0007165, signal transduction; F, GO:0004871, signal transducer activity; F, GO:0005488, binding; F, GO:0016787, hydrolase activity	map00562, Inositol phosphate metabolism; map04070, Phosphatidylinositol signaling system
Ci_contig163	4962	XP_011102142.1	probable receptor-like serine/threonine-protein kinase At5g57670	Sesamum indicum	69.3	0	AT1G77280.1	Protein kinase protein with adenine nucleotide alpha hydrolases-like domain; FUNCTIONS IN: protein serine/threonine kinase activity, protein kinase activity, kinase activity, ATP binding; INVOLVED IN: protein amino acid phosphorylation, response to stress; LOCATED IN: cellular_component unknown; EXPRESSED IN: 16 plant structures; EXPRESSED DURING: 6 growth stages; CONTAINS InterPro DOMAIN/s: UspA…	Arabidopsis thaliana	72.66	0	PERK1_ARATH	Arabidopsis thaliana (Mouse-ear cress)	Proline-rich receptor-like protein kinase PERK1	67.12	2e-78	B9S2T6_RICCO	Ricinus communis (Castor bean)	ATP binding protein, putative (EC 2.7.11.19)	76.35	0	--	--	--	--	--	--	--	--	--	--	--	P, GO:0006468, protein phosphorylation; P, GO:0006950, response to stress; P, GO:0009069, serine family amino acid metabolic process; F, GO:0004674, protein serine/threonine kinase activity; F, GO:0005524, ATP binding	--
Ci_contig164	3060	XP_002278561.2	uncharacterized protein LOC100243949	Vitis vinifera	55.41	0	AT4G08850.1	Leucine-rich repeat receptor-like protein kinase family protein; FUNCTIONS IN: kinase activity; INVOLVED IN: protein amino acid phosphorylation; LOCATED IN: plasma membrane, membrane; EXPRESSED IN: 23 plant structures; EXPRESSED DURING: 13 growth stages; CONTAINS InterPro DOMAIN/s: Protein kinase, ATP binding site (InterPro:IPR017441), Serine/threonine-protein kinase domain (InterPro:IPR002290), …	Arabidopsis thaliana	65.24	0	Y4885_ARATH	Arabidopsis thaliana (Mouse-ear cress)	Probable LRR receptor-like serine/threonine-protein kinase At4g08850	65.24	0	F6GSK7_VITVI	Vitis vinifera (Grape)	Putative uncharacterized protein	70.45	0	--	--	--	--	--	--	--	--	--	--	--	P, GO:0006464, cellular protein modification process; P, GO:0006468, protein phosphorylation; P, GO:0006950, response to stress; P, GO:0008150, biological_process; P, GO:0009605, response to external stimulus; C, GO:0005575, cellular_component ; C, GO:0005886, plasma membrane; F, GO:0000166, nucleotide binding; F, GO:0004672, protein kinase activity; F, GO:0005515, protein binding; F, GO:0005524,…	--
Ci_contig165	2658	CDP16995.1	unnamed protein product	Coffea canephora	77.55	0	AT5G40200.1	Encodes a putative DegP protease.	Arabidopsis thaliana	91.97	0	DEGP9_ARATH	Arabidopsis thaliana (Mouse-ear cress)	Protease Do-like 9	91.97	0	K4DDQ9_SOLLC	Solanum lycopersicum (Tomato) (Lycopersicon esculentum)	Uncharacterized protein	83.36	0	At5g40200	KOG1320	Serine protease	[O], Posttranslational modification, protein turnover, chaperones	91.11	0	--	--	--	--	--	P, GO:0006508, proteolysis; F, GO:0004252, serine-type endopeptidase activity	--
Ci_contig166	2577	XP_006446136.1	hypothetical protein CICLE_v10014382mg	Citrus clementina	82.75	0	AT5G04590.1	A.thaliana gene encoding sulfite reductase.	Arabidopsis thaliana	92.49	0	SIR1_TOBAC	Nicotiana tabacum (Common tobacco)	Sulfite reductase 1 [ferredoxin], chloroplastic	90	0	B9RIC6_RICCO	Ricinus communis (Castor bean)	Sulfite reductase [ferredoxin], putative (EC 1.8.7.1)	89.62	0	At5g04590	KOG0560	Sulfite reductase (ferredoxin)	[P], Inorganic ion transport and metabolism	92.49	0	--	--	--	--	--	P, GO:0006790, sulfur compound metabolic process; P, GO:0055114, oxidation-reduction process; F, GO:0020037, heme binding; F, GO:0050311, sulfite reductase (ferredoxin) activity; F, GO:0051539, 4 iron, 4 sulfur cluster binding	map00920, Sulfur metabolism
Ci_contig167	2699	XP_007048407.1	Chromatin remodeling 24	Theobroma cacao	74.87	0	AT5G63950.1	chromatin remodeling 24 (CHR24); FUNCTIONS IN: helicase activity, DNA binding, nucleic acid binding, ATP binding; INVOLVED IN: response to cadmium ion; EXPRESSED IN: 22 plant structures; EXPRESSED DURING: 7 growth stages; CONTAINS InterPro DOMAIN/s: DEAD-like helicase, N-terminal (InterPro:IPR014001), DNA/RNA helicase, C-terminal (InterPro:IPR001650), Helicase, superfamily 1/2, ATP-binding domain…	Arabidopsis thaliana	80.75	0	RAD54_ORYSJ	Oryza sativa subsp. japonica (Rice)	DNA repair and recombination protein RAD54	50.52	9e-69	B9RRF4_RICCO	Ricinus communis (Castor bean)	ATP binding protein, putative (EC 2.7.11.1)	85.57	0	At5g63950	KOG0387	Transcription-coupled repair protein CSB/RAD26 (contains SNF2 family DNA-dependent ATPase domain)	[K], Transcription [L], Replication, recombination and repair	75.8	0	--	--	--	--	--	P, GO:0008150, biological_process; F, GO:0000166, nucleotide binding; F, GO:0003677, DNA binding; F, GO:0016740, transferase activity; F, GO:0016787, hydrolase activity	map00230, Purine metabolism; map00730, Thiamine metabolism
Ci_contig168	2474	BAA82639.1	Beta-tubulin	Zinnia elegans	100	0	AT5G23860.2	beta-tubulin, preferentially expressed in endodermal and phloem cells of primary roots and in the vascular tissues of leaves, stems, and flowers.	Arabidopsis thaliana	100	0	TBB1_MAIZE	Zea mays (Maize)	Tubulin beta-1 chain	99.35	0	Q9STC9_ZINVI	Zinnia violacea (Garden zinnia) (Zinnia elegans)	Beta-tubulin (Fragment)	100	0	At2g29550	KOG1375	Beta tubulin	[Z], Cytoskeleton	99.68	0	--	--	--	--	--	P, GO:0006184, GTP catabolic process; P, GO:0007017, microtubule-based process; P, GO:0051258, protein polymerization; C, GO:0005874, microtubule; F, GO:0003924, GTPase activity; F, GO:0005200, structural constituent of cytoskeleton; F, GO:0005525, GTP binding	map00230, Purine metabolism; map00730, Thiamine metabolism
Ci_contig169	2348	XP_004169789.1	probable cation-transporting ATPase-like, partial	Cucumis sativus	73.92	0	AT5G23630.1	A member of the eukaryotic type V subfamily (P5) of P-type ATPase cation pumps; MIA is most similar to the human P5 ATPase ATY2(44% identity) and to Spf1p from S. cerevisiae (41% identity). Highly abundant in the endoplasmic reticulum and small vesicles of developing pollen grains and tapetum cells. T-DNA insertional mutants of MIA suffer from imbalances in cation homeostasis and exhibit a severe…	Arabidopsis thaliana	81.28	2e-165	ATY1_ARATH	Arabidopsis thaliana (Mouse-ear cress)	Probable manganese-transporting ATPase PDR2	81.28	2e-165	K4B071_SOLLC	Solanum lycopersicum (Tomato) (Lycopersicon esculentum)	Uncharacterized protein	83.33	1e-177	--	--	--	--	--	--	--	--	--	--	--	P, GO:0006812, cation transport; C, GO:0016021, integral to membrane; F, GO:0016887, ATPase activity	map00230, Purine metabolism; map00730, Thiamine metabolism
Ci_contig170	2501	XP_006357718.1	stress response protein nst1-like isoform X1	Solanum tuberosum	52.04	3e-174	AT3G51640.1	unknown protein; BEST Arabidopsis thaliana protein match is: unknown protein (TAIR:AT3G51650.1); Has 26208 Blast hits to 14155 proteins in 1229 species: Archae - 43; Bacteria - 3230; Metazoa - 9456; Fungi - 2551; Plants - 1160; Viruses - 177; Other Eukaryotes - 9591 (source: NCBI BLink).	Arabidopsis thaliana	77.44	8e-101	--	--	--	--	--	M1AZZ4_SOLTU	Solanum tuberosum (Potato)	Uncharacterized protein	61.25	2e-165	--	--	--	--	--	--	--	--	--	--	--	--	--
Ci_contig171	2730	XP_010094255.1	Chromodomain-helicase-DNA-binding protein 1	Morus notabilis	80.96	0	AT2G13370.1	chromatin remodeling 5 (CHR5); FUNCTIONS IN: chromatin binding, helicase activity, DNA binding, nucleic acid binding, ATP binding; INVOLVED IN: chromatin assembly or disassembly; LOCATED IN: chromatin, nucleus; EXPRESSED IN: 26 plant structures; EXPRESSED DURING: 15 growth stages; CONTAINS InterPro DOMAIN/s: Chromo domain (InterPro:IPR000953), SNF2-related (InterPro:IPR000330), Homeodomain-like (…	Arabidopsis thaliana	85.42	0	PKL_ARATH	Arabidopsis thaliana (Mouse-ear cress)	CHD3-type chromatin-remodeling factor PICKLE	60.92	4e-90	K7KB90_SOYBN	Glycine max (Soybean) (Glycine hispida)	Uncharacterized protein	86.87	0	--	--	--	--	--	--	--	--	--	--	--	P, GO:0008152, metabolic process; C, GO:0005634, nucleus; F, GO:0003677, DNA binding; F, GO:0005524, ATP binding; F, GO:0008026, ATP-dependent helicase activity	map00230, Purine metabolism; map00730, Thiamine metabolism
Ci_contig172	2971	XP_002283115.1	branchpoint-bridging protein	Vitis vinifera	77.87	0	AT5G51300.3	splicing factor-related; FUNCTIONS IN: RNA binding, zinc ion binding, nucleotide binding, nucleic acid binding; INVOLVED IN: RNA splicing; EXPRESSED IN: 24 plant structures; EXPRESSED DURING: 13 growth stages; CONTAINS InterPro DOMAIN/s: K Homology (InterPro:IPR004087), K Homology, type 1, subgroup (InterPro:IPR018111), RNA recognition motif, RNP-1 (InterPro:IPR000504), K Homology, type 1 (InterP…	Arabidopsis thaliana	82.22	0	QKIL5_ARATH	Arabidopsis thaliana (Mouse-ear cress)	KH domain-containing protein At1g09660/At1g09670	66.92	1e-25	F6H2P1_VITVI	Vitis vinifera (Grape)	Putative uncharacterized protein	83.79	0	At5g51300	KOG0119	Splicing factor 1/branch point binding protein (RRM superfamily)	[A], RNA processing and modification	82.22	0	--	--	--	--	--	F, GO:0000166, nucleotide binding; F, GO:0003723, RNA binding; F, GO:0005488, binding	--
Ci_contig173	2396	AIB52439.1	cryptochrome 2	Chrysanthemum lavandulifolium	81.4	0	AT1G04400.1	Blue light receptor mediating blue-light regulated cotyledon expansion and flowering time. Positive regulator of the flowering-time gene CONSTANS. This gene possesses a light-induced CNT2 N-terminal homodimerisation domain.Involved in blue-light induced stomatal opening. Involved in triggering chromatin decondensation. An 80-residue motif (NC80) is sufficient to confer CRY2's physiological functi…	Arabidopsis thaliana	74.41	0	CRY2_ARATH	Arabidopsis thaliana (Mouse-ear cress)	Cryptochrome-2	74.41	0	B9NBW5_POPTR	Populus trichocarpa (Western balsam poplar) (Populus balsamifera subsp. trichocarpa)	Predicted protein	82.23	0	At1g04400	KOG0133	Deoxyribodipyrimidine photolyase/cryptochrome	[L], Replication, recombination and repair [T], Signal transduction mechanisms	74.41	0	--	--	--	--	--	P, GO:0006281, DNA repair; F, GO:0003913, DNA photolyase activity	map04712, Circadian rhythm - plant
Ci_contig174	2507	CDO99510.1	unnamed protein product	Coffea canephora	77.05	0	AT1G28340.1	receptor like protein 4 (RLP4); INVOLVED IN: signal transduction; LOCATED IN: endomembrane system; EXPRESSED IN: 23 plant structures; EXPRESSED DURING: 13 growth stages; CONTAINS InterPro DOMAIN/s: Malectin/receptor-like protein kinase (InterPro:IPR021720), Leucine-rich repeat (InterPro:IPR001611); BEST Arabidopsis thaliana protein match is: Di-glucose binding protein with Leucine-rich repeat dom…	Arabidopsis thaliana	81.77	0	Y2144_ARATH	Arabidopsis thaliana (Mouse-ear cress)	Putative leucine-rich repeat receptor-like serine/threonine-protein kinase At2g14440	42.65	5e-35	M1CWP7_SOLTU	Solanum tuberosum (Potato)	Uncharacterized protein	86.41	0	At1g28340	KOG0619	FOG: Leucine rich repeat	[R], General function prediction only	81.77	0	--	--	--	--	--	F, GO:0005515, protein binding	--
Ci_contig175	3415	XP_006430140.1	hypothetical protein CICLE_v10011021mg	Citrus clementina	82.69	0	AT3G11540.1	Encodes a N-acetyl glucosamine transferase that may glycosylate other molecules involved in GA signaling. Contains a tetratricopeptide repeat region, and a novel carboxy-terminal region. SPY acts as both a repressor of GA responses and as a positive regulation of cytokinin signalling. SPY may be involved in reducing ROS accumulation in response to stress.	Arabidopsis thaliana	91.21	0	SPY_PETHY	Petunia hybrida (Petunia)	Probable UDP-N-acetylglucosamine--peptide N-acetylglucosaminyltransferase SPINDLY	89.25	0	D7TJA8_VITVI	Vitis vinifera (Grape)	Putative uncharacterized protein	90.58	0	At3g11540	KOG4626	O-linked N-acetylglucosamine transferase OGT	[G], Carbohydrate transport and metabolism [O], Posttranslational modification, protein turnover, chaperones [T], Signal transduction mechanisms	91.21	0	--	--	--	--	--	--	--
Ci_contig176	2416	XP_009620715.1	putative pentatricopeptide repeat-containing protein At1g31840	Nicotiana tomentosiformis	51.97	0	AT1G31840.1	Tetratricopeptide repeat (TPR)-like superfamily protein; LOCATED IN: endomembrane system; EXPRESSED IN: 21 plant structures; EXPRESSED DURING: 11 growth stages; CONTAINS InterPro DOMAIN/s: Pentatricopeptide repeat (InterPro:IPR002885); BEST Arabidopsis thaliana protein match is: Pentatricopeptide repeat (PPR) superfamily protein (TAIR:AT3G22470.1); Has 68904 Blast hits to 14697 proteins in 297 sp…	Arabidopsis thaliana	61.84	4e-172	PPR67_ARATH	Arabidopsis thaliana (Mouse-ear cress)	Putative pentatricopeptide repeat-containing protein At1g31840	61.84	4e-172	D7U3Z2_VITVI	Vitis vinifera (Grape)	Putative uncharacterized protein	67.69	0	At1g31840	KOG4197	FOG: PPR repeat	[R], General function prediction only	61.71	2e-164	--	--	--	--	--	F, GO:0005515, protein binding	--
Ci_contig177	2321	ABO80461.1	Concanavalin A-like lectin/glucanase; U2 auxiliary factor small subunit	Medicago truncatula	82.26	1e-67	AT1G10320.1	Zinc finger C-x8-C-x5-C-x3-H type family protein; FUNCTIONS IN: RNA binding, nucleotide binding, zinc ion binding, nucleic acid binding; LOCATED IN: nucleus; EXPRESSED IN: 22 plant structures; EXPRESSED DURING: 13 growth stages; CONTAINS InterPro DOMAIN/s: Zinc finger, CCCH-type (InterPro:IPR000571), RNA recognition motif, RNP-1 (InterPro:IPR000504), Nucleotide-binding, alpha-beta plait (InterPro…	Arabidopsis thaliana	87.59	2e-68	C3H5_ARATH	Arabidopsis thaliana (Mouse-ear cress)	Zinc finger CCCH domain-containing protein 5	87.59	2e-68	A4PSD8_MEDTR	Medicago truncatula (Barrel medic) (Medicago tribuloides)	Concanavalin A-like lectin/glucanase; U2 auxiliary factor small subunit	92.74	3e-69	--	--	--	--	--	--	Lsa014160	Lactuca sativa	C3H	64.93	2e-81	C, GO:0005634, nucleus; F, GO:0000166, nucleotide binding; F, GO:0003723, RNA binding; F, GO:0030246, carbohydrate binding; F, GO:0046872, metal ion binding	--
Ci_contig178	2313	CDP08250.1	unnamed protein product	Coffea canephora	90.53	0	AT2G19600.1	member of Putative potassium proton antiporter family	Arabidopsis thaliana	90.86	0	KEA4_ARATH	Arabidopsis thaliana (Mouse-ear cress)	K(+) efflux antiporter 4	90.86	0	K4CLB6_SOLLC	Solanum lycopersicum (Tomato) (Lycopersicon esculentum)	Uncharacterized protein	94.18	0	At2g19600	KOG1650	Predicted K+/H+-antiporter	[P], Inorganic ion transport and metabolism	88.85	0	--	--	--	--	--	P, GO:0006885, regulation of pH; P, GO:1902600, hydrogen ion transmembrane transport; C, GO:0016021, integral to membrane; F, GO:0015299, solute:hydrogen antiporter activity	--
Ci_contig179	2312	XP_004296651.1	cyclin-dependent kinase inhibitor 5-like	Fragaria vesca subsp. vesca	49.34	2e-56	AT5G48820.1	Kip-related protein (KRP) gene, encodes CDK (cyclin-dependent kinase) inhibitor (CKI), negative regulator of cell division. Binds to D type and CDC2A cyclins and may inhibit cell cycle. Seven KRP genes were found in Arabidopsis thaliana. Differential expression patterns for distinct KRPs were revealed by in situ hybridization.	Arabidopsis thaliana	59.15	1e-40	KRP3_ARATH	Arabidopsis thaliana (Mouse-ear cress)	Cyclin-dependent kinase inhibitor 3	59.15	1e-40	H6WW32_PERAE	Persea americana (Avocado)	Cyclin-dependent kinase inhibitor	63.6	7e-54	--	--	--	--	--	--	--	--	--	--	--	--	--
Ci_contig181	2368	XP_006360362.1	non-lysosomal glucosylceramidase-like isoform X1	Solanum tuberosum	75.18	0	AT3G24180.2	Beta-glucosidase, GBA2 type family protein; FUNCTIONS IN: glucosylceramidase activity, catalytic activity; INVOLVED IN: glucosylceramide catabolic process, sphingolipid metabolic process; LOCATED IN: plasma membrane; EXPRESSED IN: 25 plant structures; EXPRESSED DURING: 15 growth stages; CONTAINS InterPro DOMAIN/s: Glucosylceramidase (InterPro:IPR006775), Six-hairpin glycosidase-like (InterPro:IPR…	Arabidopsis thaliana	82.3	0	--	--	--	--	--	K4CWL1_SOLLC	Solanum lycopersicum (Tomato) (Lycopersicon esculentum)	Non-lysosomal glucosylceramidase (NLGase) (EC 3.2.1.45)	86.07	0	At3g24180	KOG2119	Predicted bile acid beta-glucosidase	[G], Carbohydrate transport and metabolism	80.43	0	--	--	--	--	--	P, GO:0005975, carbohydrate metabolic process; P, GO:0006680, glucosylceramide catabolic process; C, GO:0016021, integral to membrane; F, GO:0004348, glucosylceramidase activity	map00511, Other glycan degradation; map00600, Sphingolipid metabolism
Ci_contig182	2521	XP_009776884.1	pollen-specific protein SF21-like	Nicotiana sylvestris	43.9	2e-07	AT5G56750.1	N-MYC downregulated-like 1 (NDL1); CONTAINS InterPro DOMAIN/s: Pollen specific protein SF21 (InterPro:IPR015511), Ndr (InterPro:IPR004142); BEST Arabidopsis thaliana protein match is: N-MYC downregulated-like 3 (TAIR:AT2G19620.1); Has 776 Blast hits to 775 proteins in 111 species: Archae - 2; Bacteria - 48; Metazoa - 563; Fungi - 0; Plants - 132; Viruses - 0; Other Eukaryotes - 31 (source: NCBI B…	Arabidopsis thaliana	67.24	3e-09	--	--	--	--	--	M1BVR5_SOLTU	Solanum tuberosum (Potato)	Uncharacterized protein	57.32	3e-09	--	--	--	--	--	--	--	--	--	--	--	--	--
Ci_contig183	3407	XP_011092107.1	topless-related protein 3-like	Sesamum indicum	78.09	0	AT5G27030.1	TOPLESS-related 3 (TPR3); FUNCTIONS IN: protein binding; INVOLVED IN: primary shoot apical meristem specification; LOCATED IN: endomembrane system; CONTAINS InterPro DOMAIN/s: WD40 repeat 2 (InterPro:IPR019782), WD40 repeat, conserved site (InterPro:IPR019775), WD40 repeat (InterPro:IPR001680), CTLH, C-terminal LisH motif (InterPro:IPR006595), WD40 repeat-like-containing domain (InterPro:IPR01104…	Arabidopsis thaliana	80.85	0	TPR3_ARATH	Arabidopsis thaliana (Mouse-ear cress)	Topless-related protein 3	80.85	0	K4B139_SOLLC	Solanum lycopersicum (Tomato) (Lycopersicon esculentum)	Uncharacterized protein	86.36	0	At5g27030	KOG0266	WD40 repeat-containing protein	[R], General function prediction only	76.93	0	--	--	--	--	--	P, GO:0006355, regulation of transcription, DNA-templated; F, GO:0005515, protein binding	--
Ci_contig184	2890	ABW75772.2	lipoxygenase	Camellia sinensis	71.02	0	AT1G55020.1	lipoxygenase, a defense gene conferring resistance Xanthomonas campestris	Arabidopsis thaliana	78.17	0	LOX15_SOLTU	Solanum tuberosum (Potato)	Probable linoleate 9S-lipoxygenase 5	81.57	0	A8W7J7_CAMSI	Camellia sinensis (Tea)	Lipoxygenase (EC 1.13.11.-)	83.25	0	--	--	--	--	--	--	--	--	--	--	--	P, GO:0031408, oxylipin biosynthetic process; P, GO:0055114, oxidation-reduction process; F, GO:0005506, iron ion binding; F, GO:0005515, protein binding; F, GO:0016165, linoleate 13S-lipoxygenase activity	map00592, alpha-Linolenic acid metabolism; map00591, Linoleic acid metabolism
Ci_contig185	2728	CBI30244.3	unnamed protein product	Vitis vinifera	61.06	0	AT5G04560.1	Encodes a DNA glycosylase DEMETER (DME). Responsible for endosperm maternal-allele-specific hypomethylation at the MEDEA (MEA) gene. DME can excise 5-methylcytosine in vitro and when expressed in E. coli. DME establishes MEA imprinting by removing 5-methylcytosine to activate the maternal allele.	Arabidopsis thaliana	78.61	0	ROS1_ARATH	Arabidopsis thaliana (Mouse-ear cress)	Protein ROS1	78.84	0	N0DNR5_NICBE	Nicotiana benthamiana	Repressor of silencing 1	82.64	0	--	--	--	--	--	--	--	--	--	--	--	--	--
Ci_contig186	2814	AGC24028.1	TIR-NB-LRR type resistance protein RPV1	Vitis rotundifolia	37.86	2e-113	AT5G17680.1	disease resistance protein (TIR-NBS-LRR class), putative; FUNCTIONS IN: transmembrane receptor activity, ATP binding; INVOLVED IN: signal transduction, defense response, apoptosis, innate immune response; LOCATED IN: intrinsic to membrane; EXPRESSED IN: 14 plant structures; EXPRESSED DURING: 6 growth stages; CONTAINS InterPro DOMAIN/s: Leucine-rich repeat, typical subtype (InterPro:IPR003591), NB…	Arabidopsis thaliana	48.96	2e-86	TMVRN_NICGU	Nicotiana glutinosa (Tobacco)	TMV resistance protein N	49.46	1e-71	A5BFD4_VITVI	Vitis vinifera (Grape)	Putative uncharacterized protein	51.76	7e-106	--	--	--	--	--	--	--	--	--	--	--	F, GO:0043531, ADP binding	--
Ci_contig187	2999	XP_010648588.1	uncharacterized protein LOC100262933 isoform X1	Vitis vinifera	67.84	0	AT2G25730.2	unknown protein; LOCATED IN: cellular_component unknown; EXPRESSED IN: 23 plant structures; EXPRESSED DURING: 14 growth stages.	Arabidopsis thaliana	74.63	0	--	--	--	--	--	F6H3H0_VITVI	Vitis vinifera (Grape)	Putative uncharacterized protein	75.24	0	--	--	--	--	--	--	--	--	--	--	--	--	--
Ci_contig188	2851	--	--	--	--	--	--	--	--	--	--	--	--	--	--	--	--	--	--	--	--	--	--	--	--	--	--	--	--	--	--	--	--	--
Ci_contig189	2484	XP_008339538.1	uncharacterized protein At1g04910-like	Malus domestica	80.51	8e-175	AT2G01480.1	O-fucosyltransferase family protein; LOCATED IN: chloroplast; EXPRESSED IN: 23 plant structures; EXPRESSED DURING: 15 growth stages; CONTAINS InterPro DOMAIN/s: GDP-fucose protein O-fucosyltransferase (InterPro:IPR019378); BEST Arabidopsis thaliana protein match is: O-fucosyltransferase family protein (TAIR:AT1G14970.1); Has 836 Blast hits to 825 proteins in 29 species: Archae - 0; Bacteria - 0; …	Arabidopsis thaliana	86.97	2e-170	Y1491_ARATH	Arabidopsis thaliana (Mouse-ear cress)	Uncharacterized protein At1g04910	52.86	4e-44	F6HFH6_VITVI	Vitis vinifera (Grape)	Putative uncharacterized protein	90.25	2e-175	--	--	--	--	--	--	--	--	--	--	--	--	--
Ci_contig190	4231	XP_002273987.1	ABC transporter B family member 11	Vitis vinifera	79.59	0	AT3G62150.1	P-glycoprotein 21 (PGP21); FUNCTIONS IN: ATPase activity, coupled to transmembrane movement of substances; INVOLVED IN: transport, transmembrane transport; LOCATED IN: plasma membrane; EXPRESSED IN: 14 plant structures; EXPRESSED DURING: 8 growth stages; CONTAINS InterPro DOMAIN/s: ATPase, AAA+ type, core (InterPro:IPR003593), ABC transporter-like (InterPro:IPR003439), ABC transporter, transmembr…	Arabidopsis thaliana	87.2	0	AB21B_ARATH	Arabidopsis thaliana (Mouse-ear cress)	ABC transporter B family member 21	87.2	0	F6HZG2_VITVI	Vitis vinifera (Grape)	Putative uncharacterized protein	89.56	0	At3g62150	KOG0055	Multidrug/pheromone exporter, ABC superfamily	[Q], Secondary metabolites biosynthesis, transport and catabolism	86.96	0	--	--	--	--	--	P, GO:0006139, nucleobase-containing compound metabolic process; P, GO:0006810, transport; P, GO:0007165, signal transduction; P, GO:0007275, multicellular organismal development; P, GO:0009056, catabolic process ; P, GO:0009606, tropism; P, GO:0009628, response to abiotic stimulus; P, GO:0009653, anatomical structure morphogenesis; P, GO:0009719, response to endogenous stimulus; P, GO:0009987, c…	map00230, Purine metabolism; map00730, Thiamine metabolism; map02010, ABC transporters
Ci_contig191	2547	XP_010664213.1	SNF2 domain-containing protein CLASSY 3-like	Vitis vinifera	47.12	0	AT1G05490.1	chromatin remodeling 31 (chr31); FUNCTIONS IN: helicase activity, DNA binding, ATP binding, nucleic acid binding; INVOLVED IN: biological_process unknown; EXPRESSED IN: 13 plant structures; EXPRESSED DURING: 6 growth stages; CONTAINS InterPro DOMAIN/s: DEAD-like helicase, N-terminal (InterPro:IPR014001), DNA/RNA helicase, C-terminal (InterPro:IPR001650), Helicase, superfamily 1/2, ATP-binding dom…	Arabidopsis thaliana	61.41	2e-138	CLSY3_ARATH	Arabidopsis thaliana (Mouse-ear cress)	SNF2 domain-containing protein CLASSY 3	61.41	2e-138	M5WEM0_PRUPE	Prunus persica (Peach) (Amygdalus persica)	Uncharacterized protein	61.73	2e-176	--	--	--	--	--	--	--	--	--	--	--	F, GO:0000166, nucleotide binding; F, GO:0003677, DNA binding; F, GO:0005524, ATP binding	--
Ci_contig192	2505	XP_002519749.1	phytochrome B, putative	Ricinus communis	70.75	0	AT4G18130.1	member of Histidine Kinase	Arabidopsis thaliana	76.35	0	PHYE_IPONI	Ipomoea nil (Japanese morning glory) (Pharbitis nil)	Phytochrome E	82.5	0	B9S180_RICCO	Ricinus communis (Castor bean)	Phytochrome	82.86	0	--	--	--	--	--	--	--	--	--	--	--	P, GO:0000160, phosphorelay signal transduction system; P, GO:0006139, nucleobase-containing compound metabolic process; P, GO:0006355, regulation of transcription, DNA-templated; P, GO:0006464, cellular protein modification process; P, GO:0006810, transport; P, GO:0007165, signal transduction; P, GO:0008152, metabolic process; P, GO:0009058, biosynthetic process; P, GO:0009584, detection of visi…	--
Ci_contig193	2266	XP_004231047.1	glycerate dehydrogenase	Solanum lycopersicum	90.93	0	AT1G68010.1	Encodes hydroxypyruvate reductase.	Arabidopsis thaliana	94.82	0	HPR1_ARATH	Arabidopsis thaliana (Mouse-ear cress)	Glycerate dehydrogenase HPR, peroxisomal	94.82	0	K4B425_SOLLC	Solanum lycopersicum (Tomato) (Lycopersicon esculentum)	Uncharacterized protein	97.15	0	At1g68010	KOG0069	Glyoxylate/hydroxypyruvate reductase (D-isomer-specific 2-hydroxy acid dehydrogenase superfamily)	[C], Energy production and conversion	94.82	0	--	--	--	--	--	P, GO:0008152, metabolic process; C, GO:0005576, extracellular region; C, GO:0005777, peroxisome; C, GO:0009536, plastid; F, GO:0000166, nucleotide binding; F, GO:0003723, RNA binding; F, GO:0003824, catalytic activity	map00260, Glycine, serine and threonine metabolism; map00630, Glyoxylate and dicarboxylate metabolism
Ci_contig194	2350	ADM35974.1	protein disulfide isomerase	Citrus limon	66.53	0	AT1G21750.1	Encodes a protein disulfide isomerase-like (PDIL) protein, a member of a multigene family within the thioredoxin (TRX) superfamily; isoform contains non-consensus GA donor splice site at intron 9. Transcript levels for this gene are up-regulated in response to three different chemical inducers of ER stress (dithiothreitol, beta-mercaptoethanol, and tunicamycin). Neither AtIRE1-2 nor AtbZIP60 appe…	Arabidopsis thaliana	79.87	0	PDI_DATGL	Datisca glomerata (Durango root)	Protein disulfide-isomerase	84.35	0	E0CR49_VITVI	Vitis vinifera (Grape)	Putative uncharacterized protein	83.47	0	At1g21750	KOG0190	Protein disulfide isomerase (prolyl 4-hydroxylase beta subunit)	[O], Posttranslational modification, protein turnover, chaperones	79.87	0	--	--	--	--	--	P, GO:0006457, protein folding; P, GO:0045454, cell redox homeostasis; C, GO:0005783, endoplasmic reticulum; F, GO:0003756, protein disulfide isomerase activity	map04141, Protein processing in endoplasmic reticulum
Ci_contig195	2916	XP_002275330.1	COBRA-like protein 7	Vitis vinifera	74.79	0	AT4G16120.1	putative membrane-anchored cell wall protein	Arabidopsis thaliana	83.06	0	COBL7_ARATH	Arabidopsis thaliana (Mouse-ear cress)	COBRA-like protein 7	83.06	0	D7SY69_VITVI	Vitis vinifera (Grape)	Putative uncharacterized protein	85.6	0	--	--	--	--	--	--	--	--	--	--	--	P, GO:0009987, cellular process; P, GO:0010215, cellulose microfibril organization; P, GO:0016043, cellular component organization; P, GO:0016049, cell growth; C, GO:0005575, cellular_component ; C, GO:0005768, endosome; C, GO:0005783, endoplasmic reticulum; C, GO:0005794, Golgi apparatus; C, GO:0005886, plasma membrane; C, GO:0031225, anchored component of membrane	--
Ci_contig196	2768	XP_002263967.1	DNA ligase 4 isoform X1	Vitis vinifera	77.7	0	AT5G57160.1	Encodes the Arabidopsis orthologue of the yeast and mammalian DNA ligase IV. Involved in the repair of DNA damage but, unlike in yeast, not required for T-DNA integration. Interacts with the Arabidopsis homologue of XRCC4.	Arabidopsis thaliana	86.69	0	DNLI4_ARATH	Arabidopsis thaliana (Mouse-ear cress)	DNA ligase 4	86.69	0	B9IN68_POPTR	Populus trichocarpa (Western balsam poplar) (Populus balsamifera subsp. trichocarpa)	DNA ligase (EC 6.5.1.1)	88.62	0	At5g57160	KOG0966	ATP-dependent DNA ligase IV	[L], Replication, recombination and repair	83.33	0	--	--	--	--	--	P, GO:0006259, DNA metabolic process; P, GO:0006950, response to stress; P, GO:0009058, biosynthetic process; P, GO:0009628, response to abiotic stimulus; P, GO:0016043, cellular component organization; C, GO:0005575, cellular_component ; C, GO:0005576, extracellular region; C, GO:0005634, nucleus; F, GO:0000166, nucleotide binding; F, GO:0003677, DNA binding; F, GO:0003824, catalytic activity; F…	map03450, Non-homologous end-joining
Ci_contig197	4021	--	--	--	--	--	--	--	--	--	--	--	--	--	--	--	--	--	--	--	--	--	--	--	--	--	--	--	--	--	--	--	--	--
Ci_contig198	3183	BAC22512.1	homeobox leucine-zipper protein	Zinnia elegans	81.98	0	AT4G32880.1	member of homeodomain-leucine zipper family, acting as a differentiation-promoting transcription factor of the vascular meristems.	Arabidopsis thaliana	87.05	0	ATHB8_ARATH	Arabidopsis thaliana (Mouse-ear cress)	Homeobox-leucine zipper protein ATHB-8	87.05	0	Q8H964_ZINVI	Zinnia violacea (Garden zinnia) (Zinnia elegans)	Homeobox leucine-zipper protein	89.86	0	--	--	--	--	--	--	Lsa017920	Lactuca sativa	HD-ZIP	91.28	0	P, GO:0006355, regulation of transcription, DNA-templated; C, GO:0005634, nucleus; C, GO:0005667, transcription factor complex; F, GO:0003700, sequence-specific DNA binding transcription factor activity; F, GO:0008289, lipid binding; F, GO:0043565, sequence-specific DNA binding	--
Ci_contig200	5690	EYU33087.1	hypothetical protein MIMGU_mgv1a023735mg, partial	Erythranthe guttata	57.2	0	AT1G48090.1	calcium-dependent lipid-binding family protein; FUNCTIONS IN: phosphoinositide binding; INVOLVED IN: signal transduction; LOCATED IN: chloroplast; EXPRESSED IN: 26 plant structures; EXPRESSED DURING: 15 growth stages; CONTAINS InterPro DOMAIN/s: C2 membrane targeting protein (InterPro:IPR018029), Protein of unknown function DUF946 (InterPro:IPR009291), Vacuolar protein sorting-associated protein …	Arabidopsis thaliana	72.36	0	--	--	--	--	--	F6HE13_VITVI	Vitis vinifera (Grape)	Putative uncharacterized protein	70.98	0	--	--	--	--	--	--	--	--	--	--	--	F, GO:0005515, protein binding	--
Ci_contig201	5629	KDP34944.1	hypothetical protein JCGZ_09232	Jatropha curcas	67.95	0	AT2G34680.1	isolated from differential screening of a cDNA library from auxin-treated root culture. sequence does not show homology to any known proteins and is predicted to be extracellular.	Arabidopsis thaliana	82.09	0	--	--	--	--	--	D7TKH0_VITVI	Vitis vinifera (Grape)	Putative uncharacterized protein	86.96	0	At2g34680	KOG0531	Protein phosphatase 1, regulatory subunit, and related proteins	[T], Signal transduction mechanisms	74.1	0	--	--	--	--	--	P, GO:0007275, multicellular organismal development; P, GO:0008150, biological_process; P, GO:0009653, anatomical structure morphogenesis; P, GO:0009719, response to endogenous stimulus; P, GO:0009791, post-embryonic development; P, GO:0009987, cellular process; P, GO:0016043, cellular component organization; P, GO:0016049, cell growth; P, GO:0030154, cell differentiation; P, GO:0040007, growth; …	--
Ci_contig202	5594	XP_009626318.1	PH-interacting protein-like	Nicotiana tomentosiformis	63.11	0	AT5G49430.1	WD40/YVTN repeat-like-containing domain;Bromodomain; CONTAINS InterPro DOMAIN/s: WD40 repeat 2 (InterPro:IPR019782), WD40 repeat, conserved site (InterPro:IPR019775), WD40 repeat (InterPro:IPR001680), Bromodomain (InterPro:IPR001487), WD40 repeat-like-containing domain (InterPro:IPR011046), WD40-repeat-containing domain (InterPro:IPR017986), WD40/YVTN repeat-like-containing domain (InterPro:IPR01…	Arabidopsis thaliana	80.42	0	NLE1_ARATH	Arabidopsis thaliana (Mouse-ear cress)	Notchless protein homolog	39.02	3e-15	F6H734_VITVI	Vitis vinifera (Grape)	Putative uncharacterized protein	73.04	0	At5g49430	KOG0644	Uncharacterized conserved protein, contains WD40 repeat and BROMO domains	[R], General function prediction only	69.09	0	--	--	--	--	--	F, GO:0005515, protein binding	--
Ci_contig203	5592	XP_010654000.1	protein SHOOT GRAVITROPISM 6 isoform X1	Vitis vinifera	69.89	0	AT2G36810.1	ARM repeat superfamily protein; FUNCTIONS IN: binding; INVOLVED IN: biological_process unknown; LOCATED IN: chloroplast; EXPRESSED IN: 23 plant structures; EXPRESSED DURING: 14 growth stages; CONTAINS InterPro DOMAIN/s: Armadillo-like helical (InterPro:IPR011989), Armadillo-type fold (InterPro:IPR016024); Has 392 Blast hits to 295 proteins in 82 species: Archae - 0; Bacteria - 2; Metazoa - 305; F…	Arabidopsis thaliana	76.9	0	--	--	--	--	--	M5VSR2_PRUPE	Prunus persica (Peach) (Amygdalus persica)	Uncharacterized protein	80.49	0	At2g36810	KOG2032	Uncharacterized conserved protein	[S], Function unknown	74.4	0	--	--	--	--	--	F, GO:0005488, binding	--
Ci_contig204	5580	CDP14481.1	unnamed protein product	Coffea canephora	69.73	0	AT4G38200.1	SEC7-like guanine nucleotide exchange family protein; FUNCTIONS IN: binding, ARF guanyl-nucleotide exchange factor activity, guanyl-nucleotide exchange factor activity; INVOLVED IN: regulation of ARF protein signal transduction; LOCATED IN: chloroplast; EXPRESSED IN: 22 plant structures; EXPRESSED DURING: 15 growth stages; CONTAINS InterPro DOMAIN/s: SEC7-like (InterPro:IPR000904), Armadillo-type…	Arabidopsis thaliana	77.93	0	BIG1_ARATH	Arabidopsis thaliana (Mouse-ear cress)	Brefeldin A-inhibited guanine nucleotide-exchange protein 1	77.93	0	F6I0P9_VITVI	Vitis vinifera (Grape)	Putative uncharacterized protein	80.64	0	At4g38200	KOG0929	Guanine nucleotide exchange factor	[U], Intracellular trafficking, secretion, and vesicular transport	77.43	0	--	--	--	--	--	P, GO:0032012, regulation of ARF protein signal transduction; P, GO:0043547, positive regulation of GTPase activity ; F, GO:0005086, ARF guanyl-nucleotide exchange factor activity; F, GO:0005488, binding	map04144, Endocytosis
Ci_contig206	5558	XP_011039285.1	vacuolar protein sorting-associated protein 8 homolog isoform X1	Populus euphratica	54.15	0	AT4G00800.1	transducin family protein / WD-40 repeat family protein; FUNCTIONS IN: binding, zinc ion binding; INVOLVED IN: biological_process unknown; LOCATED IN: cellular_component unknown; EXPRESSED IN: 13 plant structures; EXPRESSED DURING: 4 anthesis, F mature embryo stage, petal differentiation and expansion stage, E expanded cotyledon stage, D bilateral stage; CONTAINS InterPro DOMAIN/s: WD40 repeat 2 …	Arabidopsis thaliana	69.57	0	--	--	--	--	--	B9I947_POPTR	Populus trichocarpa (Western balsam poplar) (Populus balsamifera subsp. trichocarpa)	Predicted protein	66.16	0	At4g00800_2	KOG2079	Vacuolar assembly/sorting protein VPS8	[U], Intracellular trafficking, secretion, and vesicular transport	69.14	0	--	--	--	--	--	F, GO:0005515, protein binding	--
Ci_contig208	5535	XP_011002120.1	uncharacterized protein LOC105109197	Populus euphratica	59.05	0	AT3G48770.1	DNA binding;ATP binding; FUNCTIONS IN: DNA binding, ATP binding; INVOLVED IN: biological_process unknown; LOCATED IN: chloroplast; EXPRESSED IN: 6 plant structures; EXPRESSED DURING: 4 anthesis, F mature embryo stage, petal differentiation and expansion stage, E expanded cotyledon stage, D bilateral stage; CONTAINS InterPro DOMAIN/s: Zinc finger, BED-type predicted (InterPro:IPR003656), ATPase-li…	Arabidopsis thaliana	70.48	0	--	--	--	--	--	B9I3W9_POPTR	Populus trichocarpa (Western balsam poplar) (Populus balsamifera subsp. trichocarpa)	Predicted protein	72.88	0	--	--	--	--	--	--	--	--	--	--	--	--	--
Ci_contig209	5489	XP_010659951.1	protein MON2 homolog isoform X2	Vitis vinifera	63.83	0	AT5G27970.1	ARM repeat superfamily protein; FUNCTIONS IN: binding; INVOLVED IN: biological_process unknown; LOCATED IN: cellular_component unknown; EXPRESSED IN: 24 plant structures; EXPRESSED DURING: 13 growth stages; CONTAINS InterPro DOMAIN/s: Armadillo-type fold (InterPro:IPR016024), Protein of unknown function DUF1981, SEC7 associated (InterPro:IPR015403); BEST Arabidopsis thaliana protein match is: HOP…	Arabidopsis thaliana	73.04	0	BIG2_ARATH	Arabidopsis thaliana (Mouse-ear cress)	Brefeldin A-inhibited guanine nucleotide-exchange protein 2	44.01	7e-15	F6HTV1_VITVI	Vitis vinifera (Grape)	Putative uncharacterized protein	77.22	0	--	--	--	--	--	--	--	--	--	--	--	P, GO:0015031, protein transport; F, GO:0005488, binding	--
Ci_contig210	5485	KDP29269.1	hypothetical protein JCGZ_16658	Jatropha curcas	89.58	0	AT5G04140.1	Encodes a gene whose sequence is similar to ferredoxin dependent glutamate synthase (Fd-GOGAT). Expression in leaves is induced by light and sucrose. Proposed to be involved in photorespiration and nitrogen assimilation.	Arabidopsis thaliana	92.61	0	GLTB_SPIOL	Spinacia oleracea (Spinach)	Ferredoxin-dependent glutamate synthase, chloroplastic	92.44	0	F6HKA4_VITVI	Vitis vinifera (Grape)	Putative uncharacterized protein	94.68	0	At5g04140	KOG0399	Glutamate synthase	[E], Amino acid transport and metabolism	92.61	0	--	--	--	--	--	P, GO:0006541, glutamine metabolic process; P, GO:0055114, oxidation-reduction process; P, GO:0097054, L-glutamate biosynthetic process ; C, GO:0009570, chloroplast stroma; F, GO:0016041, glutamate synthase (ferredoxin) activity ; F, GO:0046872, metal ion binding; F, GO:0051538, 3 iron, 4 sulfur cluster binding	map00910, Nitrogen metabolism; map00630, Glyoxylate and dicarboxylate metabolism
Ci_contig211	5483	XP_010654001.1	protein SHOOT GRAVITROPISM 6 isoform X2	Vitis vinifera	69.38	0	AT2G36810.1	ARM repeat superfamily protein; FUNCTIONS IN: binding; INVOLVED IN: biological_process unknown; LOCATED IN: chloroplast; EXPRESSED IN: 23 plant structures; EXPRESSED DURING: 14 growth stages; CONTAINS InterPro DOMAIN/s: Armadillo-like helical (InterPro:IPR011989), Armadillo-type fold (InterPro:IPR016024); Has 392 Blast hits to 295 proteins in 82 species: Archae - 0; Bacteria - 2; Metazoa - 305; F…	Arabidopsis thaliana	75.56	0	--	--	--	--	--	B9S0C4_RICCO	Ricinus communis (Castor bean)	Putative uncharacterized protein	78.79	0	At2g36810	KOG2032	Uncharacterized conserved protein	[S], Function unknown	74.4	0	--	--	--	--	--	F, GO:0005488, binding	--
Ci_contig213	5444	XP_009782953.1	eukaryotic translation initiation factor 4G isoform X3	Nicotiana sylvestris	62.93	0	AT3G60240.2	protein synthesis initiation factor 4G (EIF4G). A mutation in this gene (cum2-1) results in decreased accumulation of CMV coat protein in upper, uninoculated leaves. Likely affects cell-to-cell movement of the virus, also affects TCV multiplication.	Arabidopsis thaliana	66.99	0	IF4G_ORYSJ	Oryza sativa subsp. japonica (Rice)	Eukaryotic translation initiation factor 4G	69.7	0	F6GVD5_VITVI	Vitis vinifera (Grape)	Putative uncharacterized protein	71.73	0	--	--	--	--	--	--	--	--	--	--	--	F, GO:0003723, RNA binding; F, GO:0005515, protein binding	map03013, RNA transport
Ci_contig215	5442	XP_002282789.2	uncharacterized protein LOC100259525	Vitis vinifera	80.16	0	AT2G25320.1	TRAF-like family protein; LOCATED IN: chloroplast; CONTAINS InterPro DOMAIN/s: TRAF-like (InterPro:IPR008974), MATH (InterPro:IPR002083); BEST Arabidopsis thaliana protein match is: TRAF-like family protein (TAIR:AT2G25330.1); Has 73652 Blast hits to 40883 proteins in 2342 species: Archae - 900; Bacteria - 9328; Metazoa - 35691; Fungi - 5783; Plants - 4303; Viruses - 204; Other Eukaryotes - 17443…	Arabidopsis thaliana	82.3	0	UBP13_ARATH	Arabidopsis thaliana (Mouse-ear cress)	Ubiquitin carboxyl-terminal hydrolase 13	56.12	8e-17	D7SUW3_VITVI	Vitis vinifera (Grape)	Putative uncharacterized protein	89.22	0	At2g25320	KOG1987	Speckle-type POZ protein SPOP and related proteins with TRAF, MATH and BTB/POZ domains	[D], Cell cycle control, cell division, chromosome partitioning [R], General function prediction only	81.69	0	--	--	--	--	--	P, GO:0009058, biosynthetic process; C, GO:0009536, plastid; F, GO:0003824, catalytic activity; F, GO:0005488, binding; F, GO:0005515, protein binding; F, GO:0030170, pyridoxal phosphate binding	--
Ci_contig216	5412	AJA90807.1	UDP glucose: glycoprotein glucosyltransferase protein	Camellia sinensis	76.81	0	AT1G71220.2	Encodes UDP-glucose:glycoprotein glucosyltransferase. Non-receptor component required for EFR-mediated immunity. Mutants show de-repressed anthocyanin accumulation in the presence of elf18, and EFR accumulation and signalling.	Arabidopsis thaliana	84.47	0	UGGG_ARATH	Arabidopsis thaliana (Mouse-ear cress)	UDP-glucose:glycoprotein glucosyltransferase	84.34	0	K4B1X9_SOLLC	Solanum lycopersicum (Tomato) (Lycopersicon esculentum)	Uncharacterized protein	87.76	0	--	--	--	--	--	--	--	--	--	--	--	P, GO:0006486, protein glycosylation; F, GO:0003980, UDP-glucose:glycoprotein glucosyltransferase activity	map04141, Protein processing in endoplasmic reticulum
Ci_contig217	5428	XP_010650721.1	probable phosphoinositide phosphatase SAC9	Vitis vinifera	80.39	0	AT3G59770.1	Encodes a phosphoinositide phosphatase. The sac9 null mutant accumulates elevated levels of PtdIns(4,5)P2 and Ins(1,4,5)P3. The mutant plants have characteristics of constitutive stress responses.	Arabidopsis thaliana	87.21	0	SAC9_ARATH	Arabidopsis thaliana (Mouse-ear cress)	Probable phosphoinositide phosphatase SAC9	87.21	0	F6HB29_VITVI	Vitis vinifera (Grape)	Putative uncharacterized protein	90.4	0	--	--	--	--	--	--	--	--	--	--	--	--	--
Ci_contig218	5402	CDP07217.1	unnamed protein product	Coffea canephora	77.63	0	AT1G31730.1	Adaptin family protein; FUNCTIONS IN: clathrin binding, binding; INVOLVED IN: intracellular protein transport, vesicle-mediated transport; LOCATED IN: membrane coat; EXPRESSED IN: 24 plant structures; EXPRESSED DURING: 13 growth stages; CONTAINS InterPro DOMAIN/s: Armadillo-like helical (InterPro:IPR011989), Adaptor protein complex AP-4, epsilon subunit (InterPro:IPR017109), Armadillo-type fold (…	Arabidopsis thaliana	86.23	0	AP4E_ARATH	Arabidopsis thaliana (Mouse-ear cress)	AP-4 complex subunit epsilon	86.23	0	B9S1S1_RICCO	Ricinus communis (Castor bean)	AP-1 complex subunit gamma-2, putative	87.41	0	At1g31730	KOG1062	Vesicle coat complex AP-1, gamma subunit	[U], Intracellular trafficking, secretion, and vesicular transport	85.24	0	--	--	--	--	--	P, GO:0005975, carbohydrate metabolic process; P, GO:0006139, nucleobase-containing compound metabolic process; P, GO:0006464, cellular protein modification process; P, GO:0006810, transport; P, GO:0009056, catabolic process ; P, GO:0009058, biosynthetic process; C, GO:0005575, cellular_component ; C, GO:0005634, nucleus; C, GO:0005737, cytoplasm; C, GO:0005829, cytosol; C, GO:0005886, plasma mem…	--
Ci_contig219	5398	XP_010043538.1	receptor-like protein kinase FERONIA	Eucalyptus grandis	72.82	0	AT3G51550.1	Encodes a synergid-expressed, plasma-membrane localized receptor-like kinase that accumulates asymetrically in the synergid membrnane at the filiform apparatus and mediates male-female gametophyte interactions during pollen tube reception. Also involved in powdery mildew infection.	Arabidopsis thaliana	80.25	0	FERON_ARATH	Arabidopsis thaliana (Mouse-ear cress)	Receptor-like protein kinase FERONIA	80.25	0	M1CXH3_SOLTU	Solanum tuberosum (Potato)	Uncharacterized protein	82.8	0	At3g51550	KOG1187	Serine/threonine protein kinase	[T], Signal transduction mechanisms	80.25	0	--	--	--	--	--	P, GO:0006468, protein phosphorylation; P, GO:0009069, serine family amino acid metabolic process; F, GO:0004674, protein serine/threonine kinase activity; F, GO:0005524, ATP binding	--
Ci_contig220	5290	XP_002264585.2	calcium-transporting ATPase, endoplasmic reticulum-type	Vitis vinifera	82.47	0	AT4G00900.1	Type IIA (SERCA-type) Ca2+ ATPase, catalyzes the efflux of calcium from the cytoplasm.	Arabidopsis thaliana	85.57	0	ECAP_SOLLC	Solanum lycopersicum (Tomato) (Lycopersicon esculentum)	Calcium-transporting ATPase, endoplasmic reticulum-type	88.86	0	F6I6G6_VITVI	Vitis vinifera (Grape)	Putative uncharacterized protein	91.33	0	At4g00900	KOG0202	Ca2+ transporting ATPase	[P], Inorganic ion transport and metabolism	85.57	0	--	--	--	--	--	P, GO:0006810, transport; P, GO:0008152, metabolic process; P, GO:0070588, calcium ion transmembrane transport; C, GO:0005783, endoplasmic reticulum; C, GO:0016020, membrane; C, GO:0016021, integral to membrane; C, GO:0016529, sarcoplasmic reticulum; F, GO:0000166, nucleotide binding; F, GO:0005215, transporter activity; F, GO:0005388, calcium-transporting ATPase activity; F, GO:0005488, binding;…	map00230, Purine metabolism; map00730, Thiamine metabolism
Ci_contig222	5306	XP_006348278.1	uncharacterized protein LOC102599159	Solanum tuberosum	58.23	0	AT3G15120.1	P-loop containing nucleoside triphosphate hydrolases superfamily protein; FUNCTIONS IN: nucleoside-triphosphatase activity, ATPase activity, nucleotide binding, ATP binding; EXPRESSED IN: 22 plant structures; EXPRESSED DURING: 13 growth stages; CONTAINS InterPro DOMAIN/s: ATPase, AAA-type, core (InterPro:IPR003959), ATPase, AAA+ type, core (InterPro:IPR003593), ATPase, AAA-type, conserved site (I…	Arabidopsis thaliana	81.67	0	Y1591_ARATH	Arabidopsis thaliana (Mouse-ear cress)	ATPase family AAA domain-containing protein At1g05910	74.68	1e-76	M1AX52_SOLTU	Solanum tuberosum (Potato)	Uncharacterized protein	70.37	0	--	--	--	--	--	--	EMT26392	Aegilops tauschii	FAR1	63.64	1e-51	P, GO:0044699, single-organism process ; F, GO:0005524, ATP binding	--
Ci_contig223	5284	XP_010655281.1	uncharacterized protein LOC100265030 isoform X1	Vitis vinifera	57.31	0	AT1G16800.1	P-loop containing nucleoside triphosphate hydrolases superfamily protein; BEST Arabidopsis thaliana protein match is: P-loop containing nucleoside triphosphate hydrolases superfamily protein (TAIR:AT4G30100.1); Has 9771 Blast hits to 8579 proteins in 1344 species: Archae - 197; Bacteria - 2032; Metazoa - 2727; Fungi - 1277; Plants - 815; Viruses - 364; Other Eukaryotes - 2359 (source: NCBI BLink).	Arabidopsis thaliana	65.72	0	MAA3_ARATH	Arabidopsis thaliana (Mouse-ear cress)	Probable helicase MAGATAMA 3	57.7	9e-63	K7M8N3_SOYBN	Glycine max (Soybean) (Glycine hispida)	Uncharacterized protein (Fragment)	64.15	0	At1g16800	KOG1801	tRNA-splicing endonuclease positive effector (SEN1)	[A], RNA processing and modification	66.25	0	--	--	--	--	--	--	--
Ci_contig224	5273	XP_010675125.1	uncharacterized protein LOC104891164	Beta vulgaris subsp. vulgaris	33.03	6e-97	AT4G23160.1	Encodes a cysteine-rich receptor-like protein kinase.	Arabidopsis thaliana	45.03	2e-17	POLX_TOBAC	Nicotiana tabacum (Common tobacco)	Includes: RecName: Full=Endonuclease	53.13	1e-41	A5B6Z3_VITVI	Vitis vinifera (Grape)	Putative uncharacterized protein	48.8	3e-92	--	--	--	--	--	--	--	--	--	--	--	--	--
Ci_contig227	5264	XP_010664195.1	centromere-associated protein E isoform X1	Vitis vinifera	70.59	0	AT1G21730.1	P-loop containing nucleoside triphosphate hydrolases superfamily protein; FUNCTIONS IN: microtubule motor activity, ATP binding; INVOLVED IN: microtubule-based movement; LOCATED IN: plasma membrane; EXPRESSED IN: 9 plant structures; EXPRESSED DURING: F mature embryo stage, petal differentiation and expansion stage, E expanded cotyledon stage, D bilateral stage; CONTAINS InterPro DOMAIN/s: Kinesin…	Arabidopsis thaliana	78.33	0	NACK1_TOBAC	Nicotiana tabacum (Common tobacco)	Kinesin-like protein NACK1	62.27	1e-81	F6H0K4_VITVI	Vitis vinifera (Grape)	Putative uncharacterized protein	79.23	0	At1g21730	KOG0242	Kinesin-like protein	[Z], Cytoskeleton	77.32	0	--	--	--	--	--	P, GO:0007018, microtubule-based movement; C, GO:0005871, kinesin complex; C, GO:0005874, microtubule; C, GO:0045298, tubulin complex; F, GO:0003777, microtubule motor activity; F, GO:0005524, ATP binding; F, GO:0008017, microtubule binding	map00230, Purine metabolism; map00730, Thiamine metabolism
Ci_contig228	5087	AAB71529.1	unconventional myosin	Helianthus annuus	97.54	0	AT5G20490.1	Encodes a member of the type XI myosin protein family involved in root hair growth, trichome development, and organelle trafficking. This gene appears to be expressed at low levels throughout the plant.	Arabidopsis thaliana	93.25	0	MYO17_ARATH	Arabidopsis thaliana (Mouse-ear cress)	Myosin-17	93.02	0	O24518_HELAN	Helianthus annuus (Common sunflower)	Unconventional myosin	99.22	0	--	--	--	--	--	--	--	--	--	--	--	P, GO:0008152, metabolic process; C, GO:0016459, myosin complex; F, GO:0003774, motor activity; F, GO:0003779, actin binding; F, GO:0005524, ATP binding	map00230, Purine metabolism; map00730, Thiamine metabolism
Ci_contig229	5227	AAB71529.1	unconventional myosin	Helianthus annuus	97.54	0	AT5G20490.1	Encodes a member of the type XI myosin protein family involved in root hair growth, trichome development, and organelle trafficking. This gene appears to be expressed at low levels throughout the plant.	Arabidopsis thaliana	90.24	0	MYO17_ARATH	Arabidopsis thaliana (Mouse-ear cress)	Myosin-17	90.13	0	O24518_HELAN	Helianthus annuus (Common sunflower)	Unconventional myosin	96.67	0	At5g20490	KOG0160	Myosin class V heavy chain	[Z], Cytoskeleton	86.74	0	--	--	--	--	--	P, GO:0008152, metabolic process; C, GO:0016459, myosin complex; F, GO:0003774, motor activity; F, GO:0003779, actin binding; F, GO:0005524, ATP binding	map00230, Purine metabolism; map00730, Thiamine metabolism
Ci_contig230	5224	CBI27735.3	unnamed protein product	Vitis vinifera	73.95	0	AT3G43300.1	AtMIN7 is an immunity associated Arabidopsis protein targeted by HopM1, a conserved Pseudomonas syringae virulence protein. AtMIN7 encodes one of the eight members of the Arabidopsis adenosine diphosphate (ADP) ribosylation factor (ARF) guanine nucleotide exchange factor (GEF) protein family. The AFR GEF proteins are key components of the vesicle trafficking system in eukaryotic cells. HopM1 medi…	Arabidopsis thaliana	80.31	0	BIG5_ARATH	Arabidopsis thaliana (Mouse-ear cress)	Brefeldin A-inhibited guanine nucleotide-exchange protein 5	81.14	0	F6HGY7_VITVI	Vitis vinifera (Grape)	Putative uncharacterized protein	81.64	0	At3g43300	KOG0929	Guanine nucleotide exchange factor	[U], Intracellular trafficking, secretion, and vesicular transport	76.31	0	ObartAA03S_FGP14778	Oryza barthii	LBD	57.29	0	P, GO:0032012, regulation of ARF protein signal transduction; P, GO:0043087, regulation of GTPase activity ; F, GO:0005086, ARF guanyl-nucleotide exchange factor activity; F, GO:0005488, binding	--
Ci_contig231	5219	YP_003587253.1	NADH dehydrogenase subunit 5	Citrullus lanatus	99.53	0	ATMG00665.1	Mitochondrial NADH dehydrogenase subunit 5. The gene is trans-spliced from three different pre-cursors, NAD5a, NAD5b and NAD5c.	Arabidopsis thaliana	94.55	0	NU5M_ARATH	Arabidopsis thaliana (Mouse-ear cress)	NADH-ubiquinone oxidoreductase chain 5	98.35	0	D5I3C3_CITLA	Citrullus lanatus (Watermelon) (Citrullus vulgaris)	NADH-ubiquinone oxidoreductase chain 5 (EC 1.6.5.3)	99.53	0	AtMi005	KOG4668	NADH dehydrogenase subunits 2, 5, and related proteins	[C], Energy production and conversion	94.55	0	--	--	--	--	--	P, GO:0006120, mitochondrial electron transport, NADH to ubiquinone; P, GO:0006744, ubiquinone biosynthetic process; P, GO:0006814, sodium ion transport; P, GO:0015992, proton transport; C, GO:0005743, mitochondrial inner membrane; C, GO:0016021, integral to membrane; C, GO:0070469, respiratory chain; F, GO:0008137, NADH dehydrogenase (ubiquinone) activity	map00190, Oxidative phosphorylation
Ci_contig232	5220	XP_006479757.1	HUA2-like protein 3-like isoform X1	Citrus sinensis	45.9	0	AT2G05940.1	Encodes a receptor-like cytoplasmic kinase that phosphorylates the host target RIN4, leading to the activation of a plant innate immune receptor RPM1.	Arabidopsis thaliana	75.2	1e-153	Y1725_ARATH	Arabidopsis thaliana (Mouse-ear cress)	Putative receptor-like protein kinase At1g72540	78.95	3e-137	M5W279_PRUPE	Prunus persica (Peach) (Amygdalus persica)	Uncharacterized protein	56.61	0	At2g05940	KOG1187	Serine/threonine protein kinase	[T], Signal transduction mechanisms	75.2	4e-153	--	--	--	--	--	--	--
Ci_contig233	5186	CDO97843.1	unnamed protein product	Coffea canephora	77.16	3e-166	AT2G05940.1	Encodes a receptor-like cytoplasmic kinase that phosphorylates the host target RIN4, leading to the activation of a plant innate immune receptor RPM1.	Arabidopsis thaliana	75.2	1e-153	Y1725_ARATH	Arabidopsis thaliana (Mouse-ear cress)	Putative receptor-like protein kinase At1g72540	78.95	2e-137	Q94FU1_SOLLC	Solanum lycopersicum (Tomato) (Lycopersicon esculentum)	Auxin-regulated dual specificity cytosolic kinase (Uncharacterized protein)	78.34	3e-164	At2g05940	KOG1187	Serine/threonine protein kinase	[T], Signal transduction mechanisms	75.2	4e-153	mrna01596.1-v1.0-hybrid	Fragaria vesca	WRKY	78.08	5e-119	P, GO:0006468, protein phosphorylation; P, GO:0009069, serine family amino acid metabolic process; F, GO:0004674, protein serine/threonine kinase activity; F, GO:0005524, ATP binding	--
Ci_contig234	5220	XP_007225475.1	hypothetical protein PRUPE_ppa000154mg	Prunus persica	77.11	0	AT1G23230.2	FUNCTIONS IN: molecular_function unknown; INVOLVED IN: response to salt stress; EXPRESSED IN: 24 plant structures; EXPRESSED DURING: 15 growth stages; CONTAINS InterPro DOMAIN/s: Mediator complex subunit Med23 (InterPro:IPR021629).	Arabidopsis thaliana	80.8	0	MED23_ARATH	Arabidopsis thaliana (Mouse-ear cress)	Mediator of RNA polymerase II transcription subunit 23	80.03	0	M5XL69_PRUPE	Prunus persica (Peach) (Amygdalus persica)	Uncharacterized protein	87.01	0	At1g23230	KOG1883	Cofactor required for Sp1 transcriptional activation, subunit 3	[K], Transcription	80.03	0	ObartAA03S_FGP13190	Oryza barthii	MYB_related	77.33	0	P, GO:0006355, regulation of transcription, DNA-templated; P, GO:0006487, protein N-linked glycosylation; P, GO:0010413, glucuronoxylan metabolic process; P, GO:0045492, xylan biosynthetic process; C, GO:0016592, mediator complex	--
Ci_contig235	5200	XP_010652876.1	uncharacterized protein LOC100247348 isoform X3	Vitis vinifera	67.76	0	AT4G39420.1	unknown protein; Has 46 Blast hits to 40 proteins in 10 species: Archae - 0; Bacteria - 0; Metazoa - 0; Fungi - 0; Plants - 44; Viruses - 0; Other Eukaryotes - 2 (source: NCBI BLink).	Arabidopsis thaliana	72.82	0	--	--	--	--	--	B9SW83_RICCO	Ricinus communis (Castor bean)	Putative uncharacterized protein	76.33	0	At4g39450	KOG1884	Uncharacterized conserved protein	[S], Function unknown	72.64	0	--	--	--	--	--	--	--
Ci_contig237	5224	CDP15939.1	unnamed protein product	Coffea canephora	76.84	0	AT3G58640.2	Mitogen activated protein kinase kinase kinase-related; FUNCTIONS IN: protein serine/threonine kinase activity, protein kinase activity, kinase activity, ATP binding; INVOLVED IN: protein amino acid phosphorylation; LOCATED IN: cellular_component unknown; EXPRESSED IN: 23 plant structures; EXPRESSED DURING: 13 growth stages; CONTAINS InterPro DOMAIN/s: Protein kinase, ATP binding site (InterPro:I…	Arabidopsis thaliana	77.47	0	MAX2A_PETHY	Petunia hybrida (Petunia)	F-box/LRR-repeat MAX2 homolog A	79.27	0	E0CTS2_VITVI	Vitis vinifera (Grape)	Putative uncharacterized protein	85.87	0	At3g58640	KOG0192	Tyrosine kinase specific for activated (GTP-bound) p21cdc42Hs	[T], Signal transduction mechanisms	76.34	0	--	--	--	--	--	P, GO:0006468, protein phosphorylation; P, GO:0009069, serine family amino acid metabolic process; F, GO:0004674, protein serine/threonine kinase activity; F, GO:0005524, ATP binding	--
Ci_contig238	5173	XP_010661166.1	uncharacterized protein LOC100252352 isoform X2	Vitis vinifera	58.45	0	--	--	--	--	--	--	--	--	--	--	M5X8H4_PRUPE	Prunus persica (Peach) (Amygdalus persica)	Uncharacterized protein	71.03	0	--	--	--	--	--	--	--	--	--	--	--	F, GO:0005488, binding	--
Ci_contig239	5186	XP_011073779.1	uncharacterized protein LOC105158654 isoform X1	Sesamum indicum	50.44	0	AT4G13750.1	Encodes NO VEIN (NOV), a plant-specific nuclear factor required for leaf vascular development, cellular patterning and stem cell maintenance in the root meristem, as well as for cotyledon outgrowth and separation. nov mutations affect many aspects of auxin-dependent development without directly affecting auxin perception.	Arabidopsis thaliana	62.53	0	--	--	--	--	--	B9RWD9_RICCO	Ricinus communis (Castor bean)	Putative uncharacterized protein	66.94	0	--	--	--	--	--	--	--	--	--	--	--	--	--
Ci_contig240	5154	XP_010675125.1	uncharacterized protein LOC104891164	Beta vulgaris subsp. vulgaris	33.03	5e-97	AT4G23160.1	Encodes a cysteine-rich receptor-like protein kinase.	Arabidopsis thaliana	44.31	2e-18	POLX_TOBAC	Nicotiana tabacum (Common tobacco)	Includes: RecName: Full=Endonuclease	53.13	1e-41	A5B6Z3_VITVI	Vitis vinifera (Grape)	Putative uncharacterized protein	48.8	2e-92	--	--	--	--	--	--	--	--	--	--	--	--	--
Ci_contig242	5152	XP_010274914.1	uncharacterized protein LOC104610125 isoform X1	Nelumbo nucifera	71.61	0	AT5G57460.1	unknown protein; FUNCTIONS IN: molecular_function unknown; INVOLVED IN: biological_process unknown; LOCATED IN: plasma membrane, chloroplast; EXPRESSED IN: 23 plant structures; EXPRESSED DURING: 13 growth stages; Has 166 Blast hits to 166 proteins in 41 species: Archae - 0; Bacteria - 0; Metazoa - 112; Fungi - 4; Plants - 36; Viruses - 0; Other Eukaryotes - 14 (source: NCBI BLink).	Arabidopsis thaliana	76.61	0	SPA3_ARATH	Arabidopsis thaliana (Mouse-ear cress)	Protein SPA1-RELATED 3	68.04	0	B9N2Z8_POPTR	Populus trichocarpa (Western balsam poplar) (Populus balsamifera subsp. trichocarpa)	Predicted protein	80.06	0	At5g57460	KOG2398	Predicted proline-serine-threonine phosphatase-interacting protein (PSTPIP)	[D], Cell cycle control, cell division, chromosome partitioning	76.61	0	--	--	--	--	--	P, GO:0006468, protein phosphorylation; F, GO:0004672, protein kinase activity; F, GO:0005515, protein binding; F, GO:0005524, ATP binding	--
Ci_contig244	5148	AEY85033.1	xanthine dehydrogenase	Camellia sinensis	79.18	0	AT4G34890.1	Encodes a xanthine dehydrogenase, involved in purine catabolism. Ubiquitously expressed, but the transcript level is altered during aging, senescence, salt and cold stress, ABA treatment, and dark treatment. RNAi lines that suppress both XDH1 and XDH2 produce small plants with reduced fertility and accelerated leaf senescence. Role in drought tolerance.	Arabidopsis thaliana	86.92	0	XDH1_ARATH	Arabidopsis thaliana (Mouse-ear cress)	Xanthine dehydrogenase 1	86.92	0	H6UJ41_CAMSI	Camellia sinensis (Tea)	Xanthine dehydrogenase	89.99	0	At4g34890	KOG0430	Xanthine dehydrogenase	[F], Nucleotide transport and metabolism	85.81	0	--	--	--	--	--	P, GO:0006139, nucleobase-containing compound metabolic process; P, GO:0006950, response to stress; P, GO:0008152, metabolic process; P, GO:0009628, response to abiotic stimulus; P, GO:0009987, cellular process; F, GO:0000166, nucleotide binding; F, GO:0003674, molecular_function ; F, GO:0003824, catalytic activity; F, GO:0005488, binding	map00232, Caffeine metabolism; map00230, Purine metabolism
Ci_contig246	5122	XP_009768436.1	uncharacterized protein LOC104219443	Nicotiana sylvestris	76.18	0	AT3G50590.1	Transducin/WD40 repeat-like superfamily protein; FUNCTIONS IN: nucleotide binding; INVOLVED IN: biological_process unknown; LOCATED IN: plasma membrane; EXPRESSED IN: 23 plant structures; EXPRESSED DURING: 13 growth stages; CONTAINS InterPro DOMAIN/s: WD40 repeat 2 (InterPro:IPR019782), WD40 repeat-like-containing domain (InterPro:IPR011046), WD40-repeat-containing domain (InterPro:IPR017986), WD…	Arabidopsis thaliana	79.35	0	--	--	--	--	--	K4BCK6_SOLLC	Solanum lycopersicum (Tomato) (Lycopersicon esculentum)	Uncharacterized protein	83.68	0	--	--	--	--	--	--	--	--	--	--	--	F, GO:0005515, protein binding	--
Ci_contig247	5112	XP_006435764.1	hypothetical protein CICLE_v10030488mg	Citrus clementina	95.6	0	AT3G11130.1	Clathrin, heavy chain; FUNCTIONS IN: structural molecule activity, binding; INVOLVED IN: intracellular protein transport, vesicle-mediated transport; LOCATED IN: plasma membrane, vacuole; EXPRESSED IN: male gametophyte, guard cell, cultured cell, pollen tube; EXPRESSED DURING: L mature pollen stage, M germinated pollen stage; CONTAINS InterPro DOMAIN/s: Clathrin, heavy chain (InterPro:IPR016341),…	Arabidopsis thaliana	97.7	0	CLAH1_ARATH	Arabidopsis thaliana (Mouse-ear cress)	Clathrin heavy chain 1	97.7	0	D7L9U7_ARALL	Arabidopsis lyrata subsp. lyrata (Lyre-leaved rock-cress)	Clathrin heavy chain	97.83	0	At3g11130	KOG0985	Vesicle coat protein clathrin, heavy chain	[U], Intracellular trafficking, secretion, and vesicular transport	97.7	0	--	--	--	--	--	P, GO:0006886, intracellular protein transport; P, GO:0016192, vesicle-mediated transport; C, GO:0030130, clathrin coat of trans-Golgi network vesicle; C, GO:0030132, clathrin coat of coated pit; F, GO:0005198, structural molecule activity; F, GO:0005515, protein binding	map04144, Endocytosis
Ci_contig248	5093	XP_010649486.1	nuclear export mediator factor Nemf isoform X1	Vitis vinifera	69.82	0	AT5G49930.1	embryo defective 1441 (emb1441); FUNCTIONS IN: zinc ion binding, nucleic acid binding; INVOLVED IN: embryo development ending in seed dormancy; LOCATED IN: cellular_component unknown; EXPRESSED IN: 24 plant structures; EXPRESSED DURING: 13 growth stages; CONTAINS InterPro DOMAIN/s: Fibronectin-binding A, N-terminal (InterPro:IPR008616), Protein of unknown function DUF3441 (InterPro:IPR021846), Zi…	Arabidopsis thaliana	78.18	0	RR1_SPIOL	Spinacia oleracea (Spinach)	30S ribosomal protein S1, chloroplastic	92.72	0	F6H6Z8_VITVI	Vitis vinifera (Grape)	Putative uncharacterized protein	78.53	0	At5g49930	KOG2030	Predicted RNA-binding protein	[R], General function prediction only	78.18	0	--	--	--	--	--	P, GO:0000956, nuclear-transcribed mRNA catabolic process; P, GO:0000957, mitochondrial RNA catabolic process ; P, GO:0000963, mitochondrial RNA processing ; P, GO:0006098, pentose-phosphate shunt; P, GO:0006364, rRNA processing; P, GO:0009409, response to cold; P, GO:0009773, photosynthetic electron transport in photosystem I; P, GO:0009793, embryo development ending in seed dormancy; P, GO:0009…	map00230, Purine metabolism; map00240, Pyrimidine metabolism
Ci_contig249	5084	XP_007041150.1	Uncharacterized protein TCM_006100	Theobroma cacao	36.54	1e-129	AT3G51550.1	Encodes a synergid-expressed, plasma-membrane localized receptor-like kinase that accumulates asymetrically in the synergid membrnane at the filiform apparatus and mediates male-female gametophyte interactions during pollen tube reception. Also involved in powdery mildew infection.	Arabidopsis thaliana	61.6	1e-79	FERON_ARATH	Arabidopsis thaliana (Mouse-ear cress)	Receptor-like protein kinase FERONIA	61.6	1e-79	A5C1K1_VITVI	Vitis vinifera (Grape)	Putative uncharacterized protein	53.59	1e-129	--	--	--	--	--	--	--	--	--	--	--	F, GO:0005515, protein binding; F, GO:0043531, ADP binding	--
Ci_contig252	5075	XP_007022109.1	Integral membrane single C2 domain protein, putative isoform 1	Theobroma cacao	61.08	0	AT1G53590.1	NTMC2T6.1; LOCATED IN: plasma membrane, vacuole; EXPRESSED IN: 23 plant structures; EXPRESSED DURING: 13 growth stages; CONTAINS InterPro DOMAIN/s: C2 membrane targeting protein (InterPro:IPR018029), C2 calcium/lipid-binding domain, CaLB (InterPro:IPR008973), C2 calcium-dependent membrane targeting (InterPro:IPR000008); BEST Arabidopsis thaliana protein match is: Calcium-dependent lipid-binding (…	Arabidopsis thaliana	72.74	0	C2D61_ARATH	Arabidopsis thaliana (Mouse-ear cress)	C2 domain-containing protein At1g53590	72.74	0	B9SVW6_RICCO	Ricinus communis (Castor bean)	Putative uncharacterized protein	74.81	0	At1g53590	KOG1012	Ca2+-dependent lipid-binding protein CLB1/vesicle protein vp115/Granuphilin A, contains C2 domain	[R], General function prediction only	72.44	0	--	--	--	--	--	P, GO:0005982, starch metabolic process; P, GO:0005985, sucrose metabolic process; P, GO:0006075, (1->3)-beta-D-glucan biosynthetic process; C, GO:0000148, 1,3-beta-D-glucan synthase complex; F, GO:0003843, 1,3-beta-D-glucan synthase activity	map00500, Starch and sucrose metabolism
Ci_contig253	5048	AES64886.2	hypothetical protein MTR_2g032740	Medicago truncatula	25.46	4e-09	--	--	--	--	--	--	--	--	--	--	G7IL01_MEDTR	Medicago truncatula (Barrel medic) (Medicago tribuloides)	Putative uncharacterized protein	45.83	3e-10	--	--	--	--	--	--	--	--	--	--	--	--	--
Ci_contig254	5044	CDP17532.1	unnamed protein product	Coffea canephora	81.09	0	AT2G38770.1	EMBRYO DEFECTIVE 2765 (EMB2765); LOCATED IN: plasma membrane, chloroplast; EXPRESSED IN: 24 plant structures; EXPRESSED DURING: 13 growth stages; BEST Arabidopsis thaliana protein match is: RNA helicase, putative (TAIR:AT5G47010.1); Has 4121 Blast hits to 3614 proteins in 689 species: Archae - 125; Bacteria - 655; Metazoa - 959; Fungi - 1056; Plants - 630; Viruses - 0; Other Eukaryotes - 696 (sou…	Arabidopsis thaliana	86.78	0	RENT1_ARATH	Arabidopsis thaliana (Mouse-ear cress)	Regulator of nonsense transcripts 1 homolog	49.67	1e-25	F6GX76_VITVI	Vitis vinifera (Grape)	Putative uncharacterized protein	88.91	0	At2g38770	KOG1806	DEAD box containing helicases	[L], Replication, recombination and repair	89.17	0	--	--	--	--	--	P, GO:0000398, mRNA splicing, via spliceosome; C, GO:0005681, spliceosomal complex	map03040, Spliceosome
Ci_contig256	5045	XP_007220311.1	hypothetical protein PRUPE_ppa000126mg	Prunus persica	46.48	0	AT3G52250.1	Encodes a protein with a putative role in mRNA splicing.	Arabidopsis thaliana	57.41	5e-84	--	--	--	--	--	M5XR66_PRUPE	Prunus persica (Peach) (Amygdalus persica)	Uncharacterized protein	60.94	0	--	--	--	--	--	--	ppa000126m	Prunus persica	MYB	60.94	0	C, GO:0000785, chromatin; F, GO:0003677, DNA binding; F, GO:0003682, chromatin binding	--
Ci_contig257	5042	XP_009607294.1	ABC transporter C family member 10-like	Nicotiana tomentosiformis	72.48	0	AT3G59140.1	member of MRP subfamily	Arabidopsis thaliana	77.72	0	AB10C_ARATH	Arabidopsis thaliana (Mouse-ear cress)	ABC transporter C family member 10	77.72	0	M1AIG1_SOLTU	Solanum tuberosum (Potato)	Uncharacterized protein	83.66	0	At3g59140	KOG0054	Multidrug resistance-associated protein/mitoxantrone resistance protein, ABC superfamily	[Q], Secondary metabolites biosynthesis, transport and catabolism	78.85	0	--	--	--	--	--	P, GO:0055085, transmembrane transport; C, GO:0016021, integral to membrane; F, GO:0005524, ATP binding; F, GO:0042626, ATPase activity, coupled to transmembrane movement of substances	map00230, Purine metabolism; map00730, Thiamine metabolism
Ci_contig258	5032	XP_004246316.1	regulatory-associated protein of TOR 1-like	Solanum lycopersicum	82.56	0	AT3G08850.1	Encodes one of two Arabidopsis RAPTOR/KOG1 homologs. RAPTOR proteins are binding partners of the target of rapamycin kinase that is present in all eukaryotes and play a central role in the stimulation of cell growth and metabolism in response to nutrients. Mutants show embryo lethal phenotype which occurs at pre-globular stage. May interact with TOR kinase in a rapamycin like signaling pathway. I…	Arabidopsis thaliana	84.77	0	RTOR1_ARATH	Arabidopsis thaliana (Mouse-ear cress)	Regulatory-associated protein of TOR 1	84.77	0	K4CRV4_SOLLC	Solanum lycopersicum (Tomato) (Lycopersicon esculentum)	Uncharacterized protein	89.45	0	At3g08850	KOG1517	Guanine nucleotide binding protein MIP1	[D], Cell cycle control, cell division, chromosome partitioning	82.01	0	--	--	--	--	--	P, GO:0031929, TOR signaling; C, GO:0031931, TORC1 complex; F, GO:0005515, protein binding	--
Ci_contig259	5045	XP_010661135.1	nipped-B-like protein isoform X1	Vitis vinifera	68.23	0	AT5G15540.2	Encodes Adherin SCC2. Essential for viability. Required for normal seed development. Plays a role in the establishment of sister-chromatid cohesion and chromosome organization during meiosis.	Arabidopsis thaliana	76.51	0	NAP1B_ORYSI	Oryza sativa subsp. indica (Rice)	Nucleosome assembly protein 1;2	96.97	2e-13	M5X3J9_PRUPE	Prunus persica (Peach) (Amygdalus persica)	Uncharacterized protein	79.12	0	At5g15540	KOG1020	Sister chromatid cohesion protein SCC2/Nipped-B	[B], Chromatin structure and dynamics [D], Cell cycle control, cell division, chromosome partitioning [L], Replication, recombination and repair	76.19	0	--	--	--	--	--	F, GO:0005488, binding	--
Ci_contig260	5019	CDP14166.1	unnamed protein product	Coffea canephora	72.42	0	AT3G57300.1	Encodes the Arabidopsis INO80 ortholog of the SWI/SNF ATPase family. Functions as a positive regulator of DNA homologous recombination (HR). In INO80 mutants, the HR frequency is reduced to 15% of that in the wild-type. Mutation in INO80 does not affect sensitivity to genotoxic agents and efficiency of T-DNA integration. INO80 was also shown to regulate a subset of the Arabidopsis transcriptome.	Arabidopsis thaliana	78.17	0	INO80_ARATH	Arabidopsis thaliana (Mouse-ear cress)	DNA helicase INO80	78.17	0	D7THS3_VITVI	Vitis vinifera (Grape)	Putative uncharacterized protein	81.5	0	At3g57300	KOG0388	SNF2 family DNA-dependent ATPase	[L], Replication, recombination and repair	77.45	0	--	--	--	--	--	P, GO:0006139, nucleobase-containing compound metabolic process; P, GO:0006259, DNA metabolic process; P, GO:0006950, response to stress; P, GO:0007267, cell-cell signaling; P, GO:0009056, catabolic process ; P, GO:0009058, biosynthetic process; P, GO:0009605, response to external stimulus; P, GO:0009606, tropism; P, GO:0009607, response to biotic stimulus; P, GO:0009628, response to abiotic stim…	map00230, Purine metabolism; map00730, Thiamine metabolism
Ci_contig261	5013	XP_007034334.1	Tudor/PWWP/MBT domain-containing protein, putative isoform 6	Theobroma cacao	52.83	1e-138	AT5G23150.1	Putative transcription factor. Member of the floral homeotic AGAMOUS pathway.Mutations in HUA enhance the phenotype of mild ag-4 allele. Single hua mutants are early flowering and have reduced levels of FLC mRNA. Other MADS box flowering time genes such as FLM and MAF2 also appear to be regulated by HUA2. HUA2 normally activates FLC expression and enhances AG function.	Arabidopsis thaliana	69.37	9e-104	HUA2_ARATH	Arabidopsis thaliana (Mouse-ear cress)	ENHANCER OF AG-4 protein 2	69.37	8e-104	M5XKP8_PRUPE	Prunus persica (Peach) (Amygdalus persica)	Uncharacterized protein	68.04	3e-133	--	--	--	--	--	--	--	--	--	--	--	--	--
Ci_contig262	5002	CDP07489.1	unnamed protein product	Coffea canephora	78.49	0	AT1G27680.1	ADP-glucose pyrophosphorylase catalyzes the first, rate limiting step in starch biosynthesis. The large subunit plays a regulatory role whereas the small subunit (ApS) is the catalytic isoform. Four isoforms of the large subunit (ApL1-4) have been described.Mutational analysis of APS1 suggests that APL1 and APL2 can compensate for loss of APS1 catalytic activity,suggesting both have catalytic as …	Arabidopsis thaliana	83.75	0	GLGL1_BETVU	Beta vulgaris (Sugar beet)	Glucose-1-phosphate adenylyltransferase large subunit, chloroplastic/amyloplastic	83.84	0	M5XWY4_PRUPE	Prunus persica (Peach) (Amygdalus persica)	Glucose-1-phosphate adenylyltransferase (EC 2.7.7.27)	88.83	0	At1g27680	KOG1322	GDP-mannose pyrophosphorylase/mannose-1-phosphate guanylyltransferase	[M], Cell wall/membrane/envelope biogenesis	83.75	0	--	--	--	--	--	P, GO:0005978, glycogen biosynthetic process; P, GO:0005982, starch metabolic process; P, GO:0005985, sucrose metabolic process; F, GO:0008878, glucose-1-phosphate adenylyltransferase activity	map00520, Amino sugar and nucleotide sugar metabolism; map00500, Starch and sucrose metabolism
Ci_contig263	4998	ACX83570.1	DNA methyltransferase	Pilosella officinarum	89.02	0	AT5G49160.1	Encodes a cytosine methyltransferase MET1. Required for silencing of FWA paternal allele in endosperm. Two lines with RNAi constructs directed against DMT1 have reduced agrobacterium-mediated tumor formation.	Arabidopsis thaliana	73.05	0	DNM1B_ORYSJ	Oryza sativa subsp. japonica (Rice)	DNA (cytosine-5)-methyltransferase 1B	75.63	0	D0V1M9_HIEPL	Hieracium pilosella (Mouse-ear hawkweed) (Pilosella officinarum)	Cytosine-specific methyltransferase (EC 2.1.1.37)	93.34	0	--	--	--	--	--	--	--	--	--	--	--	P, GO:0006555, methionine metabolic process; P, GO:0090116, C-5 methylation of cytosine; C, GO:0000785, chromatin; C, GO:0005634, nucleus; F, GO:0003677, DNA binding; F, GO:0003682, chromatin binding; F, GO:0003886, DNA (cytosine-5-)-methyltransferase activity	map00270, Cysteine and methionine metabolism
Ci_contig265	4973	XP_007024294.1	ABC-2 and Plant PDR ABC-type transporter family protein isoform 1	Theobroma cacao	79.23	0	AT1G59870.1	ATP binding cassette transporter. Localized to the plasma membrane in uninfected cells. In infected leaves, the protein concentrated at infection sites. Contributes to nonhost resistance to inappropriate pathogens that enter by direct penetration in a salicylic acid?dependent manner. Required for mlo resistance. Has Cd transporter activity (Cd2+ extrusion pump) and contributes to heavy metal resi…	Arabidopsis thaliana	85.82	0	AB36G_ARATH	Arabidopsis thaliana (Mouse-ear cress)	ABC transporter G family member 36	85.82	0	D7U0C4_VITVI	Vitis vinifera (Grape)	Putative uncharacterized protein	90.46	0	At1g59870	KOG0065	Pleiotropic drug resistance proteins (PDR1-15), ABC superfamily	[Q], Secondary metabolites biosynthesis, transport and catabolism	85.82	0	--	--	--	--	--	C, GO:0016020, membrane; F, GO:0005524, ATP binding; F, GO:0016887, ATPase activity	map00230, Purine metabolism; map00730, Thiamine metabolism
Ci_contig267	4959	XP_010651195.1	helicase protein MOM1 isoform X1	Vitis vinifera	47.53	4e-149	AT1G08060.2	Encodes a transcriptional silencer.	Arabidopsis thaliana	55.69	1e-95	MOM1_ARATH	Arabidopsis thaliana (Mouse-ear cress)	Helicase protein MOM1	55.69	1e-95	F6GU20_VITVI	Vitis vinifera (Grape)	Putative uncharacterized protein	66.67	5e-150	--	--	--	--	--	--	--	--	--	--	--	--	--
Ci_contig268	4946	XP_011090163.1	protein CHROMATIN REMODELING 5 isoform X2	Sesamum indicum	77.88	0	AT2G13370.1	chromatin remodeling 5 (CHR5); FUNCTIONS IN: chromatin binding, helicase activity, DNA binding, nucleic acid binding, ATP binding; INVOLVED IN: chromatin assembly or disassembly; LOCATED IN: chromatin, nucleus; EXPRESSED IN: 26 plant structures; EXPRESSED DURING: 15 growth stages; CONTAINS InterPro DOMAIN/s: Chromo domain (InterPro:IPR000953), SNF2-related (InterPro:IPR000330), Homeodomain-like (…	Arabidopsis thaliana	82.58	0	PKL_ARATH	Arabidopsis thaliana (Mouse-ear cress)	CHD3-type chromatin-remodeling factor PICKLE	61.8	3e-160	K4DI12_SOLLC	Solanum lycopersicum (Tomato) (Lycopersicon esculentum)	Uncharacterized protein	84.7	0	At2g13370	KOG0384	Chromodomain-helicase DNA-binding protein	[K], Transcription	81.01	0	Bathy05g04020	Bathycoccus prasinos	G2-like	55.09	8e-110	F, GO:0003677, DNA binding; F, GO:0005524, ATP binding	--
Ci_contig269	4935	KDO82085.1	hypothetical protein CISIN_1g000221mg	Citrus sinensis	36.85	1e-178	AT1G24460.2	Encodes a novel protein that co-immunoprecipitates with SYP41. It is involved in vacuolar trafficking and salt tolerance, potentially via a role in vesicle fusion and in maintaining TGN structure or identity. Mutants display delayed formation of the Brefeldin A (BFA) compartment in cotyledons upon application of BFA.	Arabidopsis thaliana	59.05	1e-64	--	--	--	--	--	F6HG32_VITVI	Vitis vinifera (Grape)	Putative uncharacterized protein	56.46	0	--	--	--	--	--	--	--	--	--	--	--	--	--
Ci_contig270	4912	XP_007225483.1	hypothetical protein PRUPE_ppa000107mg	Prunus persica	43.52	5e-169	AT3G22790.1	Encodes a member of the NET superfamily of proteins that potentially couples different membranes to the actin cytoskeleton in plant cells. It binds filamentous actin and is localized to the plasma membrane and plasmodesmata.	Arabidopsis thaliana	58.31	3e-105	--	--	--	--	--	M5XKR4_PRUPE	Prunus persica (Peach) (Amygdalus persica)	Uncharacterized protein	60.02	1e-170	--	--	--	--	--	--	--	--	--	--	--	--	--
Ci_contig271	4899	KJB39871.1	hypothetical protein B456_007G034900	Gossypium raimondii	55.32	0	AT3G47910.2	Ubiquitin carboxyl-terminal hydrolase-related protein; FUNCTIONS IN: ubiquitin thiolesterase activity, zinc ion binding; INVOLVED IN: ubiquitin-dependent protein catabolic process; LOCATED IN: intracellular; EXPRESSED IN: cultured cell; CONTAINS InterPro DOMAIN/s: Protein of unknown function DUF627 (InterPro:IPR006866), Peptidase C19, ubiquitin carboxyl-terminal hydrolase 2 (InterPro:IPR001394), …	Arabidopsis thaliana	63.98	0	--	--	--	--	--	I1JZT8_SOYBN	Glycine max (Soybean) (Glycine hispida)	Uncharacterized protein	64.76	0	--	--	--	--	--	--	--	--	--	--	--	P, GO:0006511, ubiquitin-dependent protein catabolic process; F, GO:0005515, protein binding; F, GO:0036459, ubiquitinyl hydrolase activity	--
Ci_contig272	4889	XP_002281257.2	nuclear pore complex protein NUP155 isoform X1	Vitis vinifera	75.03	0	AT1G14850.1	Encodes a protein similar to nucleoporin, a a major component of the nuclear pore complex (NPC) involved in cellular nucleo-cytoplasmic transport	Arabidopsis thaliana	80.15	0	--	--	--	--	--	F6HFD8_VITVI	Vitis vinifera (Grape)	Putative uncharacterized protein	85.23	0	At1g14850	KOG1900	Nuclear pore complex, Nup155 component (D Nup154, sc Nup157/Nup170)	[Y], Nuclear structure [U], Intracellular trafficking, secretion, and vesicular transport	79.95	0	--	--	--	--	--	P, GO:0001510, RNA methylation; P, GO:0006810, transport; P, GO:0006913, nucleocytoplasmic transport; C, GO:0005635, nuclear envelope; C, GO:0005643, nuclear pore; C, GO:0005730, nucleolus; C, GO:0005886, plasma membrane; C, GO:0009506, plasmodesma; C, GO:0009507, chloroplast; C, GO:0016020, membrane; F, GO:0005198, structural molecule activity; F, GO:0005487, nucleocytoplasmic transporter activi…	map03013, RNA transport
Ci_contig273	4879	BAN17305.1	magnesium chelatase subunit H	Chrysanthemum x morifolium	95.59	0	AT5G13630.1	Encodes magnesium chelatase involved in plastid-to-nucleus signal transduction.	Arabidopsis thaliana	93.93	0	CHLH_ARATH	Arabidopsis thaliana (Mouse-ear cress)	Magnesium-chelatase subunit ChlH, chloroplastic	93.93	0	N0DQQ0_CHRMO	Chrysanthemum morifolium (Florist's daisy) (Dendranthema grandiflorum)	Magnesium chelatase subunit H	97.83	0	--	--	--	--	--	--	--	--	--	--	--	P, GO:0015995, chlorophyll biosynthetic process; C, GO:0010007, magnesium chelatase complex; F, GO:0016851, magnesium chelatase activity	map00860, Porphyrin and chlorophyll metabolism
Ci_contig275	4866	CDP07797.1	unnamed protein product	Coffea canephora	70.74	0	AT3G23890.1	Encodes a topoisomerase II that is highly expressed in young seedlings. The protein is localized in the nucleus and gene expression levels are increased in proliferative tissues.	Arabidopsis thaliana	80.02	0	TOP2_ARATH	Arabidopsis thaliana (Mouse-ear cress)	DNA topoisomerase 2	80.02	0	F6HBC4_VITVI	Vitis vinifera (Grape)	DNA topoisomerase 2 (EC 5.99.1.3)	82.36	0	At3g23890	KOG0355	DNA topoisomerase type II	[B], Chromatin structure and dynamics	80.02	0	--	--	--	--	--	P, GO:0006265, DNA topological change; F, GO:0003677, DNA binding; F, GO:0003918, DNA topoisomerase type II (ATP-hydrolyzing) activity; F, GO:0005524, ATP binding	map00230, Purine metabolism; map00730, Thiamine metabolism
Ci_contig276	4865	XP_011000600.1	E3 ubiquitin-protein ligase KEG isoform X1	Populus euphratica	79.87	0	AT5G13530.1	Encodes KEEP ON GOING (KEG), a RING E3 ligase involved in abscisic acid signaling. KEG is essential for Arabidopsis growth and development. ABA promotes KEG degradation via the ubiquitin dependent 26S proteasome pathway.	Arabidopsis thaliana	85.91	0	KEG_ARATH	Arabidopsis thaliana (Mouse-ear cress)	E3 ubiquitin-protein ligase KEG	85.91	0	I1LLG6_SOYBN	Glycine max (Soybean) (Glycine hispida)	Uncharacterized protein	88.09	0	--	--	--	--	--	--	--	--	--	--	--	P, GO:0006468, protein phosphorylation; F, GO:0004672, protein kinase activity; F, GO:0005515, protein binding; F, GO:0005524, ATP binding	--
Ci_contig277	4867	XP_007012963.1	Uncharacterized protein isoform 3	Theobroma cacao	68.76	0	AT5G11700.1	LOCATED IN: vacuole; EXPRESSED IN: 24 plant structures; EXPRESSED DURING: 13 growth stages; BEST Arabidopsis thaliana protein match is: glycine-rich protein (TAIR:AT4G32920.3); Has 1807 Blast hits to 1807 proteins in 277 species: Archae - 0; Bacteria - 0; Metazoa - 736; Fungi - 347; Plants - 385; Viruses - 0; Other Eukaryotes - 339 (source: NCBI BLink).	Arabidopsis thaliana	75.25	0	--	--	--	--	--	M5VWQ4_PRUPE	Prunus persica (Peach) (Amygdalus persica)	Uncharacterized protein	78.63	0	--	--	--	--	--	--	--	--	--	--	--	--	--
Ci_contig278	4856	XP_003606061.1	50S ribosomal protein L2-B	Medicago truncatula	75.18	0	ATCG01310.1	encodes a chloroplast ribosomal protein L2, a constituent of the large subunit of the ribosomal complex	Arabidopsis thaliana	96.72	1e-172	RK2_HELAN	Helianthus annuus (Common sunflower)	50S ribosomal protein L2, chloroplastic	100	0	K4ASW3_SOLLC	Solanum lycopersicum (Tomato) (Lycopersicon esculentum)	Uncharacterized protein	91.98	0	AtCh087	KOG0438	Mitochondrial/chloroplast ribosomal protein L2	[J], Translation, ribosomal structure and biogenesis	96.72	4e-172	--	--	--	--	--	P, GO:0006412, translation; P, GO:0042254, ribosome biogenesis; C, GO:0005840, ribosome; C, GO:0009536, plastid; C, GO:0015934, large ribosomal subunit; F, GO:0003723, RNA binding; F, GO:0003735, structural constituent of ribosome; F, GO:0005198, structural molecule activity; F, GO:0016740, transferase activity	map03010, Ribosome
Ci_contig280	4909	XP_011095521.1	ABC transporter C family member 3-like	Sesamum indicum	66.45	0	AT3G13080.1	encodes an ATP-dependent MRP-like ABC transporter able to transport glutathione-conjugates as well as chlorophyll catabolites. The expression of this gene is upregulated by herbicide safeners such as benoxacor and fenclorim.	Arabidopsis thaliana	74.4	0	AB3C_ARATH	Arabidopsis thaliana (Mouse-ear cress)	ABC transporter C family member 3	74.4	0	F6I530_VITVI	Vitis vinifera (Grape)	Putative uncharacterized protein	76.53	0	At3g13080	KOG0054	Multidrug resistance-associated protein/mitoxantrone resistance protein, ABC superfamily	[Q], Secondary metabolites biosynthesis, transport and catabolism	74.4	0	--	--	--	--	--	--	--
Ci_contig281	2111	XP_007041050.1	Chromatin remodeling complex subunit	Theobroma cacao	63.45	1e-105	AT5G44800.1	chromatin remodeling 4 (CHR4); FUNCTIONS IN: in 6 functions; INVOLVED IN: chromatin assembly or disassembly, regulation of transcription; LOCATED IN: chromatin, nucleus; EXPRESSED IN: 24 plant structures; EXPRESSED DURING: 11 growth stages; CONTAINS InterPro DOMAIN/s: Protein of unknown function DUF1087 (InterPro:IPR009463), Zinc finger, PHD-type, conserved site (InterPro:IPR019786), Zinc finger,…	Arabidopsis thaliana	55.24	1e-84	--	--	--	--	--	M5WLB6_PRUPE	Prunus persica (Peach) (Amygdalus persica)	Uncharacterized protein	55.3	1e-102	--	--	--	--	--	--	--	--	--	--	--	F, GO:0003677, DNA binding	--
Ci_contig282	4847	AAN06870.1	Putative gag-pol polyprotein	Oryza sativa Japonica Group	54.21	3e-160	AT4G23160.1	Encodes a cysteine-rich receptor-like protein kinase.	Arabidopsis thaliana	59.54	2e-110	POLX_TOBAC	Nicotiana tabacum (Common tobacco)	Includes: RecName: Full=Endonuclease	56.28	1e-91	Q8H7X8_ORYSJ	Oryza sativa subsp. japonica (Rice)	Putative gag-pol polyprotein (Retrotransposon protein, putative, Ty1-copia subclass)	71.07	8e-162	--	--	--	--	--	--	--	--	--	--	--	P, GO:0015074, DNA integration; F, GO:0003676, nucleic acid binding	--
Ci_contig283	4844	XP_011086553.1	methyl-CpG-binding domain-containing protein 9-like	Sesamum indicum	41.14	0	AT3G01460.1	Encodes a protein with a methyl-CpG-binding domain. Has sequence similarity to human MBD proteins. Involved in the modification of the FLC chromatin acetylation state to affect FLC expression. Mutants show an early flowering, and enhanced shoot branching phenotypes.	Arabidopsis thaliana	52.23	0	MBD9_ARATH	Arabidopsis thaliana (Mouse-ear cress)	Methyl-CpG-binding domain-containing protein 9	52.23	0	K4BW92_SOLLC	Solanum lycopersicum (Tomato) (Lycopersicon esculentum)	Uncharacterized protein	55.58	0	--	--	--	--	--	--	--	--	--	--	--	C, GO:0005634, nucleus; F, GO:0005515, protein binding; F, GO:0008270, zinc ion binding	--
Ci_contig284	4839	NP_001267857.1	sucrose-phosphate synthase 1	Vitis vinifera	74.02	0	AT4G10120.2	Encodes a protein with putative sucrose-phosphate synthase activity.	Arabidopsis thaliana	80.86	0	SPSA4_ARATH	Arabidopsis thaliana (Mouse-ear cress)	Probable sucrose-phosphate synthase 4	80.86	0	F6GW11_VITVI	Vitis vinifera (Grape)	Putative uncharacterized protein	85.64	0	At4g10120	KOG0853	Glycosyltransferase	[M], Cell wall/membrane/envelope biogenesis	78.3	0	--	--	--	--	--	P, GO:0005982, starch metabolic process; P, GO:0005985, sucrose metabolic process; P, GO:0009058, biosynthetic process; F, GO:0046524, sucrose-phosphate synthase activity	map00500, Starch and sucrose metabolism
Ci_contig285	4832	CAN65347.1	hypothetical protein VITISV_000637	Vitis vinifera	47.73	0	AT4G00060.1	maternal effect embryo arrest 44 (MEE44); FUNCTIONS IN: nucleotidyltransferase activity; INVOLVED IN: embryo development ending in seed dormancy; CONTAINS InterPro DOMAIN/s: Nucleotidyl transferase domain (InterPro:IPR002934), PAP/25A-associated (InterPro:IPR002058); BEST Arabidopsis thaliana protein match is: Nucleotidyltransferase family protein (TAIR:AT5G53770.1); Has 30201 Blast hits to 17322…	Arabidopsis thaliana	67.84	0	--	--	--	--	--	A5B8A8_VITVI	Vitis vinifera (Grape)	Putative uncharacterized protein	59.47	0	--	--	--	--	--	--	--	--	--	--	--	F, GO:0016779, nucleotidyltransferase activity	--
Ci_contig286	4828	XP_002522485.1	pattern formation protein, putative	Ricinus communis	84.71	0	AT1G13980.2	Encodes a GDP/GTP exchange factor for small G-proteins of the ADP ribosylation factor (RAF) class, and as regulator of intracellular trafficking. Homologous to Sec7p and YEC2 from yeast. Involved in the specification of apical-basal pattern formation. Essential for cell division, expansion and adhesion. It appears that heteotypic binding between the DCB and C-terminal domains of two GNOM proteins…	Arabidopsis thaliana	89.62	0	GNOM_ARATH	Arabidopsis thaliana (Mouse-ear cress)	ARF guanine-nucleotide exchange factor GNOM	89.62	0	B9S916_RICCO	Ricinus communis (Castor bean)	Pattern formation protein, putative	92.01	0	At1g13980	KOG0928	Pattern-formation protein/guanine nucleotide exchange factor	[U], Intracellular trafficking, secretion, and vesicular transport	89.62	0	--	--	--	--	--	P, GO:0000003, reproduction; P, GO:0005975, carbohydrate metabolic process; P, GO:0006810, transport; P, GO:0007049, cell cycle; P, GO:0007165, signal transduction; P, GO:0007275, multicellular organismal development; P, GO:0008150, biological_process; P, GO:0008152, metabolic process; P, GO:0009056, catabolic process ; P, GO:0009058, biosynthetic process; P, GO:0009653, anatomical structure morp…	map04144, Endocytosis
Ci_contig287	4824	CDP06701.1	unnamed protein product	Coffea canephora	55.15	0	AT5G02880.1	encodes a ubiquitin-protein ligase containing a HECT domain. There are six other HECT-domain UPLs in Arabidopsis.	Arabidopsis thaliana	66.89	0	UPL4_ARATH	Arabidopsis thaliana (Mouse-ear cress)	E3 ubiquitin-protein ligase UPL4	66.89	0	B9SGR6_RICCO	Ricinus communis (Castor bean)	Ubiquitin protein ligase E3a, putative	68.74	0	At5g02880_1	KOG0168	Putative ubiquitin fusion degradation protein	[O], Posttranslational modification, protein turnover, chaperones	69.29	0	--	--	--	--	--	--	map04120, Ubiquitin mediated proteolysis
Ci_contig288	2942	XP_002276479.1	plastoglobulin-1, chloroplastic	Vitis vinifera	56.04	2e-115	AT2G35490.1	Plastid-lipid associated protein PAP / fibrillin family protein; FUNCTIONS IN: structural molecule activity; INVOLVED IN: biological_process unknown; LOCATED IN: thylakoid, chloroplast thylakoid membrane, chloroplast, plastoglobule; EXPRESSED IN: 24 plant structures; EXPRESSED DURING: 13 growth stages; CONTAINS InterPro DOMAIN/s: Plastid lipid-associated protein/fibrillin (InterPro:IPR006843); BE…	Arabidopsis thaliana	74.09	6e-100	PAP3_ARATH	Arabidopsis thaliana (Mouse-ear cress)	Probable plastid-lipid-associated protein 3, chloroplastic	74.09	5e-100	F6HT52_VITVI	Vitis vinifera (Grape)	Putative uncharacterized protein	69.41	5e-117	--	--	--	--	--	--	--	--	--	--	--	P, GO:0008152, metabolic process; C, GO:0009536, plastid; C, GO:0009579, thylakoid; C, GO:0016020, membrane; C, GO:0044434, chloroplast part; F, GO:0003824, catalytic activity; F, GO:0005198, structural molecule activity	--
Ci_contig289	4808	XP_008238533.1	uncharacterized protein LOC103337159	Prunus mume	53.14	0	AT5G47490.1	RGPR-related; INVOLVED IN: biological_process unknown; LOCATED IN: cellular_component unknown; EXPRESSED IN: 22 plant structures; EXPRESSED DURING: 11 growth stages; BEST Arabidopsis thaliana protein match is: RGPR-related (TAIR:AT5G47480.1); Has 1807 Blast hits to 1807 proteins in 277 species: Archae - 0; Bacteria - 0; Metazoa - 736; Fungi - 347; Plants - 385; Viruses - 0; Other Eukaryotes - 339…	Arabidopsis thaliana	58.97	0	--	--	--	--	--	M5WEA1_PRUPE	Prunus persica (Peach) (Amygdalus persica)	Uncharacterized protein	63.47	0	At5g47490	KOG1913	Regucalcin gene promoter region-related protein (RGPR)	[K], Transcription	58.97	0	--	--	--	--	--	P, GO:0048208, COPII vesicle coating	--
Ci_contig290	4825	XP_002276278.2	E3 ubiquitin-protein ligase RKP	Vitis vinifera	70.23	0	AT2G22010.1	Encodes a protein predicted to act as a RING E3 ubiquitin ligase. It appears to regulate the stability of the KRP1/ICK1 cyclin dependent kinase inhibitor. Induced by beet severe curly virus (BSCTV) C4 protein.	Arabidopsis thaliana	77.9	0	RKP_ARATH	Arabidopsis thaliana (Mouse-ear cress)	E3 ubiquitin-protein ligase RKP	77.9	0	F6H4A3_VITVI	Vitis vinifera (Grape)	Putative uncharacterized protein	82.58	0	At2g22020	KOG2242	Scaffold/matrix specific factor hnRNP-U/SAF-A, contains SPRY domain	[A], RNA processing and modification	73.01	0	--	--	--	--	--	P, GO:0006464, cellular protein modification process; P, GO:0006511, ubiquitin-dependent protein catabolic process; P, GO:0009056, catabolic process ; P, GO:0009987, cellular process; P, GO:0016567, protein ubiquitination; P, GO:0019538, protein metabolic process; C, GO:0000151, ubiquitin ligase complex; C, GO:0005622, intracellular; F, GO:0005488, binding; F, GO:0005515, protein binding; F, GO:0…	--
Ci_contig291	4816	XP_011036350.1	protein CHROMATIN REMODELING 20-like	Populus euphratica	62.67	0	AT1G08600.2	ATRX; FUNCTIONS IN: helicase activity, DNA binding, ATP binding, nucleic acid binding; EXPRESSED IN: 24 plant structures; EXPRESSED DURING: 15 growth stages; CONTAINS InterPro DOMAIN/s: DEAD-like helicase, N-terminal (InterPro:IPR014001), DNA/RNA helicase, C-terminal (InterPro:IPR001650), Helicase, superfamily 1/2, ATP-binding domain (InterPro:IPR014021), SNF2-related (InterPro:IPR000330); BEST A…	Arabidopsis thaliana	71.24	0	RAD54_ORYSJ	Oryza sativa subsp. japonica (Rice)	DNA repair and recombination protein RAD54	49.83	1e-72	B9S7N2_RICCO	Ricinus communis (Castor bean)	Putative uncharacterized protein	75.44	0	At1g08600	KOG1015	Transcription regulator XNP/ATRX, DEAD-box superfamily	[K], Transcription	69.25	0	--	--	--	--	--	F, GO:0003677, DNA binding; F, GO:0005524, ATP binding	--
Ci_contig293	4842	XP_011076913.1	pleiotropic drug resistance protein 2-like	Sesamum indicum	77.74	0	AT1G66950.1	Encodes a plasma membrane-localized ABC transporter. Confers tolerance to herbicide paraquat.	Arabidopsis thaliana	85.37	0	PDR2_NICPL	Nicotiana plumbaginifolia (Leadwort-leaved tobacco) (Tex-Mex tobacco)	Pleiotropic drug resistance protein 2	86.5	0	F6HKJ0_VITVI	Vitis vinifera (Grape)	Putative uncharacterized protein	87.69	0	At2g36380	KOG0065	Pleiotropic drug resistance proteins (PDR1-15), ABC superfamily	[Q], Secondary metabolites biosynthesis, transport and catabolism	84.84	0	--	--	--	--	--	P, GO:0006200, ATP catabolic process; P, GO:0006810, transport; C, GO:0016021, integral to membrane; F, GO:0005524, ATP binding; F, GO:0016887, ATPase activity	map00230, Purine metabolism
Ci_contig294	4804	XP_008242177.1	uncharacterized protein LOC103340535 isoform X1	Prunus mume	57.21	0	AT4G29790.1	unknown protein; BEST Arabidopsis thaliana protein match is: unknown protein (TAIR:AT2G19390.1); Has 538 Blast hits to 357 proteins in 124 species: Archae - 0; Bacteria - 74; Metazoa - 109; Fungi - 58; Plants - 105; Viruses - 2; Other Eukaryotes - 190 (source: NCBI BLink).	Arabidopsis thaliana	60.53	0	--	--	--	--	--	M5VWS9_PRUPE	Prunus persica (Peach) (Amygdalus persica)	Uncharacterized protein	70	0	--	--	--	--	--	--	--	--	--	--	--	--	--
Ci_contig296	4803	XP_004247841.1	pleiotropic drug resistance protein 1	Solanum lycopersicum	73.77	0	AT1G15520.1	ABC transporter family involved in ABA transport and resistance to lead. Localizes to plasma membrane. Upregulated by lead. Expressed in leaves, flowers, stomata and roots.	Arabidopsis thaliana	82.55	0	PDR1_TOBAC	Nicotiana tabacum (Common tobacco)	Pleiotropic drug resistance protein 1	86.26	0	K4CWJ2_SOLLC	Solanum lycopersicum (Tomato) (Lycopersicon esculentum)	Uncharacterized protein	86.19	0	At1g15520	KOG0065	Pleiotropic drug resistance proteins (PDR1-15), ABC superfamily	[Q], Secondary metabolites biosynthesis, transport and catabolism	82.55	0	--	--	--	--	--	C, GO:0016020, membrane; F, GO:0005524, ATP binding; F, GO:0016887, ATPase activity	map00230, Purine metabolism; map00730, Thiamine metabolism
Ci_contig298	6339	XP_010661522.1	endoribonuclease Dicer homolog 1	Vitis vinifera	77.38	0	AT1G01040.1	Encodes a Dicer homolog. Dicer is a RNA helicase involved in microRNA processing. Mutations in this locus can result in embryo lethality. Embryo shape at seed maturity is globular-elongate. Other mutants convert the floral meristems to an indeterminate state, others yet show defects in ovule development. mRNA is expressed in all shoot tissues. DCL1 is able to produce miRNAs and siRNAs.	Arabidopsis thaliana	82.21	0	DCL1_ARATH	Arabidopsis thaliana (Mouse-ear cress)	Endoribonuclease Dicer homolog 1	82.21	0	F6I2Z7_VITVI	Vitis vinifera (Grape)	Putative uncharacterized protein	83.7	0	At1g01040	KOG0701	dsRNA-specific nuclease Dicer and related ribonucleases	[A], RNA processing and modification	82.21	0	--	--	--	--	--	P, GO:0000003, reproduction; P, GO:0006139, nucleobase-containing compound metabolic process; P, GO:0006259, DNA metabolic process; P, GO:0006950, response to stress; P, GO:0007049, cell cycle; P, GO:0007267, cell-cell signaling; P, GO:0008150, biological_process; P, GO:0009058, biosynthetic process; P, GO:0009605, response to external stimulus; P, GO:0009606, tropism; P, GO:0009607, response to …	map00230, Purine metabolism; map00730, Thiamine metabolism
Ci_contig299	4796	KHG13086.1	S phase cyclin A-associated in the endoplasmic reticulum	Gossypium arboreum	53.23	0	--	--	--	--	--	--	--	--	--	--	M0RHE7_MUSAM	Musa acuminata subsp. malaccensis (Wild banana) (Musa malaccensis)	Uncharacterized protein	72.17	0	--	--	--	--	--	--	--	--	--	--	--	--	--
Ci_contig301	4774	NP_001275266.1	bromodomain-containing RNA-binding protein 1	Solanum tuberosum	56.76	1e-133	AT5G10550.1	This gene is predicted to encode a bromodomain-containing protein. A plant line expressing RNAi constructs targeted against GTE7 shows some resistance to agrobacterium-mediated root transformation.	Arabidopsis thaliana	54.64	4e-85	GTE2_ARATH	Arabidopsis thaliana (Mouse-ear cress)	Transcription factor GTE2	54.64	5e-86	M0ZTY5_SOLTU	Solanum tuberosum (Potato)	Uncharacterized protein	69.47	2e-136	At5g10550	KOG1474	Transcription initiation factor TFIID, subunit BDF1 and related bromodomain proteins	[K], Transcription	54.64	1e-84	--	--	--	--	--	F, GO:0005515, protein binding	--
Ci_contig302	4773	YP_398372.1	Ycf2	Lactuca sativa	99.31	0	ATCG01280.1	hypothetical protein	Arabidopsis thaliana	88.36	0	YCF2_LACSA	Lactuca sativa (Garden lettuce)	Protein Ycf2	100	0	L7NP31_9ASTR	Chrysanthemum indicum	Hypothetical chloroplast RF2	98.62	0	--	--	--	--	--	--	--	--	--	--	--	P, GO:0006091, generation of precursor metabolites and energy; P, GO:0015979, photosynthesis; C, GO:0009536, plastid; C, GO:0009570, chloroplast stroma; F, GO:0000166, nucleotide binding; F, GO:0003674, molecular_function ; F, GO:0005524, ATP binding; F, GO:0016787, hydrolase activity; F, GO:0017111, nucleoside-triphosphatase activity	map00230, Purine metabolism; map00730, Thiamine metabolism; map00195, Photosynthesis
Ci_contig303	4777	XP_011010733.1	ABC transporter C family member 3-like	Populus euphratica	67.54	0	AT3G13080.1	encodes an ATP-dependent MRP-like ABC transporter able to transport glutathione-conjugates as well as chlorophyll catabolites. The expression of this gene is upregulated by herbicide safeners such as benoxacor and fenclorim.	Arabidopsis thaliana	78.4	0	AB3C_ARATH	Arabidopsis thaliana (Mouse-ear cress)	ABC transporter C family member 3	78.4	0	B9GJX7_POPTR	Populus trichocarpa (Western balsam poplar) (Populus balsamifera subsp. trichocarpa)	Multidrug resistance protein ABC transporter family	80.09	0	At3g13080	KOG0054	Multidrug resistance-associated protein/mitoxantrone resistance protein, ABC superfamily	[Q], Secondary metabolites biosynthesis, transport and catabolism	78.4	0	--	--	--	--	--	P, GO:0006139, nucleobase-containing compound metabolic process; P, GO:0006810, transport; P, GO:0009056, catabolic process ; P, GO:0009987, cellular process; C, GO:0016020, membrane; F, GO:0000166, nucleotide binding; F, GO:0005215, transporter activity; F, GO:0016787, hydrolase activity	map00230, Purine metabolism; map00730, Thiamine metabolism
Ci_contig304	4781	XP_009772079.1	myosin-12 isoform X2	Nicotiana sylvestris	80.35	0	AT2G31900.1	Encodes an novel myosin isoform.	Arabidopsis thaliana	84.31	0	MYO12_ARATH	Arabidopsis thaliana (Mouse-ear cress)	Myosin-12	84.31	0	B0CN60_NICBE	Nicotiana benthamiana	Myosin XI-F	90.53	0	At2g31900	KOG0160	Myosin class V heavy chain	[Z], Cytoskeleton	84.31	0	--	--	--	--	--	C, GO:0016459, myosin complex; F, GO:0003774, motor activity; F, GO:0005515, protein binding; F, GO:0005524, ATP binding	map00230, Purine metabolism; map00730, Thiamine metabolism
Ci_contig305	4766	XP_008229227.1	protease Do-like 7 isoform X2	Prunus mume	75.78	0	AT3G03380.1	Encodes a putative DegP protease.	Arabidopsis thaliana	87.65	0	DEGP7_ARATH	Arabidopsis thaliana (Mouse-ear cress)	Protease Do-like 7	87.65	0	M5X9U1_PRUPE	Prunus persica (Peach) (Amygdalus persica)	Uncharacterized protein	83.2	0	At3g03380	KOG1421	Predicted signaling-associated protein (contains a PDZ domain)	[R], General function prediction only	90.57	0	--	--	--	--	--	P, GO:0006508, proteolysis; F, GO:0004252, serine-type endopeptidase activity; F, GO:0005515, protein binding	--
Ci_contig306	4764	XP_011083101.1	CLIP-associated protein isoform X1	Sesamum indicum	74.32	0	AT2G20190.1	Encodes a microtubule-associated protein that is involved in both cell division and cell expansion. It likely promotes microtubule stability.	Arabidopsis thaliana	82.29	0	CLASP_ARATH	Arabidopsis thaliana (Mouse-ear cress)	CLIP-associated protein	82.29	0	M5VLW6_PRUPE	Prunus persica (Peach) (Amygdalus persica)	Uncharacterized protein	84.48	0	At2g20190	KOG2956	CLIP-associating protein	[R], General function prediction only	85.24	1e-119	--	--	--	--	--	F, GO:0005515, protein binding	--
Ci_contig308	4762	XP_011094128.1	calcium-transporting ATPase 10, plasma membrane-type isoform X2	Sesamum indicum	80.58	0	AT4G29900.1	one of the type IIB calcium pump isoforms. encodes an autoinhibited Ca(2+)-ATPase that contains an N-terminal calmodulin binding autoinhibitory domain.	Arabidopsis thaliana	84.17	0	ACA10_ARATH	Arabidopsis thaliana (Mouse-ear cress)	Calcium-transporting ATPase 10, plasma membrane-type	84.17	0	K4CBV1_SOLLC	Solanum lycopersicum (Tomato) (Lycopersicon esculentum)	Uncharacterized protein	88.39	0	At4g29900	KOG0204	Calcium transporting ATPase	[P], Inorganic ion transport and metabolism	84.17	0	--	--	--	--	--	P, GO:0070588, calcium ion transmembrane transport; C, GO:0016021, integral to membrane; C, GO:0016529, sarcoplasmic reticulum; F, GO:0005388, calcium-transporting ATPase activity; F, GO:0005516, calmodulin binding; F, GO:0005524, ATP binding; F, GO:0046872, metal ion binding	map00230, Purine metabolism; map00730, Thiamine metabolism
Ci_contig309	4749	XP_010656252.1	probable serine/threonine-protein kinase vps15 isoform X1	Vitis vinifera	72.76	0	AT4G29380.1	The gene encodes phosphatidylinositol 3- kinase involved in the development and germination of pollen through the biosynthesis of phosphatidylinositol 3-phosphate (PI3P).	Arabidopsis thaliana	78.4	0	PDPK1_ARATH	Arabidopsis thaliana (Mouse-ear cress)	3-phosphoinositide-dependent protein kinase 1	46.44	1e-08	F6HGX9_VITVI	Vitis vinifera (Grape)	Putative uncharacterized protein	81.78	0	At4g29380	KOG1240	Protein kinase containing WD40 repeats	[T], Signal transduction mechanisms	78.4	0	--	--	--	--	--	P, GO:0006468, protein phosphorylation; P, GO:0009069, serine family amino acid metabolic process; F, GO:0004674, protein serine/threonine kinase activity; F, GO:0005515, protein binding; F, GO:0005524, ATP binding	map04140, Regulation of autophagy
Ci_contig310	4751	XP_009760670.1	DNA polymerase alpha catalytic subunit	Nicotiana sylvestris	67.49	0	AT5G67100.1	Encodes the putative catalytic subunit of the DNA polymerase alpha. Interacts with genes involved in chromatin-mediated cellular memory. ICU2 genetically interacts with TERMINAL FLOWER2, the ortholog of HETEROCHROMATIN PROTEIN1 of animals and yeasts, and with the Polycomb group (PcG) gene CURLY LEAF. A number of regulatory genes were derepressed in the icu2-1 mutant, including genes associated wi…	Arabidopsis thaliana	75.68	0	DPOLA_ORYSJ	Oryza sativa subsp. japonica (Rice)	DNA polymerase alpha catalytic subunit	74.88	0	M5WGH3_PRUPE	Prunus persica (Peach) (Amygdalus persica)	DNA polymerase (EC 2.7.7.7)	78.21	0	At5g67100	KOG0970	DNA polymerase alpha, catalytic subunit	[L], Replication, recombination and repair	73.4	0	--	--	--	--	--	--	map00230, Purine metabolism
Ci_contig312	4717	XP_009762838.1	cytokinesis protein sepH-like	Nicotiana sylvestris	78.46	0	AT3G13530.1	MAP3K epsilon protein kinase 1 is functionally redundant with MAP3Ke2. Required for pollen development but not essential. map3ke1;map3ke2 double-mutant pollen grains develop plasma membrane irregularities following pollen mitosis I. Localized primarily in the plasma membrane. Expressed in leaf trichomes, root columella cells and developing ovules.	Arabidopsis thaliana	83.31	0	NPK1_TOBAC	Nicotiana tabacum (Common tobacco)	Mitogen-activated protein kinase kinase kinase NPK1	65.48	1e-68	K4D7R0_SOLLC	Solanum lycopersicum (Tomato) (Lycopersicon esculentum)	Uncharacterized protein	84.04	0	--	--	--	--	--	--	--	--	--	--	--	F, GO:0005488, binding	--
Ci_contig313	4711	XP_010660870.1	protein RST1	Vitis vinifera	56.31	0	AT3G27670.1	A novel protein, did not show high similarity to any protein of known function; reveals a novel genetic connection between lipid synthesis and embryo development. Expressed in all tissues examined including leaves, flowers, roots, stems, and siliques, but accumulation levels were not correlated with the degree to which different organs appeared affected by the mutation. Mutant plants showed alter…	Arabidopsis thaliana	63.22	0	--	--	--	--	--	B9S637_RICCO	Ricinus communis (Castor bean)	Putative uncharacterized protein	68.19	0	--	--	--	--	--	--	--	--	--	--	--	F, GO:0005488, binding	--
Ci_contig314	4710	--	--	--	--	--	--	--	--	--	--	--	--	--	--	--	--	--	--	--	--	--	--	--	--	--	--	--	--	--	--	--	--	--
Ci_contig315	4709	CBI20600.3	unnamed protein product	Vitis vinifera	58.46	0	AT4G32820.1	Tetratricopeptide repeat (TPR)-like superfamily protein; FUNCTIONS IN: binding; INVOLVED IN: biological_process unknown; LOCATED IN: cellular_component unknown; CONTAINS InterPro DOMAIN/s: Tetratricopeptide-like helical (InterPro:IPR011990), Tetratricopeptide repeat-containing (InterPro:IPR013026); Has 166 Blast hits to 153 proteins in 63 species: Archae - 8; Bacteria - 13; Metazoa - 66; Fungi - …	Arabidopsis thaliana	68.19	0	--	--	--	--	--	D7STK1_VITVI	Vitis vinifera (Grape)	Putative uncharacterized protein	72.38	0	--	--	--	--	--	--	--	--	--	--	--	--	--
Ci_contig316	4708	XP_002525941.1	ubiquitin-protein ligase, putative	Ricinus communis	78.04	0	AT3G02260.1	Calossin-like protein required for polar auxin transport	Arabidopsis thaliana	86.11	0	BIG_ARATH	Arabidopsis thaliana (Mouse-ear cress)	Auxin transport protein BIG	86.11	0	B9SIX2_RICCO	Ricinus communis (Castor bean)	Ubiquitin-protein ligase, putative	88.08	0	--	--	--	--	--	--	--	--	--	--	--	P, GO:0000003, reproduction; P, GO:0006464, cellular protein modification process; P, GO:0006810, transport; P, GO:0008152, metabolic process; P, GO:0009605, response to external stimulus; P, GO:0009607, response to biotic stimulus; P, GO:0009628, response to abiotic stimulus; P, GO:0009653, anatomical structure morphogenesis; P, GO:0009719, response to endogenous stimulus; P, GO:0009791, post-em…	--
Ci_contig318	4706	XP_011098234.1	uncharacterized protein LOC105176944 isoform X2	Sesamum indicum	57	0	AT3G14980.1	IDM1 is a histone H3 acetyltransferase that is capable of recognizing methylated DNA through its MBD domain and recognizing unmethylated histone H3K4 through its PHD domain. It negatively regulates DNA demethylation, preventing DNA hypermethylation of highly homologous multicopy genes and other repetitive sequences.	Arabidopsis thaliana	72.65	0	--	--	--	--	--	M4EES8_BRARP	Brassica rapa subsp. pekinensis (Chinese cabbage) (Brassica pekinensis)	Uncharacterized protein	61.33	0	--	--	--	--	--	--	--	--	--	--	--	--	--
Ci_contig319	4698	CBI24510.3	unnamed protein product	Vitis vinifera	76.24	0	AT5G51660.1	cleavage and polyadenylation specificity factor 160 (CPSF160); FUNCTIONS IN: nucleic acid binding; INVOLVED IN: mRNA cleavage, mRNA polyadenylation; LOCATED IN: nucleus; EXPRESSED IN: 21 plant structures; EXPRESSED DURING: 13 growth stages; CONTAINS InterPro DOMAIN/s: Cleavage/polyadenylation specificity factor, A subunit, C-terminal (InterPro:IPR004871); BEST Arabidopsis thaliana protein match i…	Arabidopsis thaliana	82.45	0	CPSF1_ARATH	Arabidopsis thaliana (Mouse-ear cress)	Cleavage and polyadenylation specificity factor subunit 1	82.45	0	M5X6F1_PRUPE	Prunus persica (Peach) (Amygdalus persica)	Uncharacterized protein	83.94	0	--	--	--	--	--	--	--	--	--	--	--	C, GO:0005634, nucleus; F, GO:0003676, nucleic acid binding	map03015, mRNA surveillance pathway
Ci_contig320	4691	AAB71528.1	unconventional myosin	Helianthus annuus	93.31	0	AT5G43900.3	Encodes a member of the type XI myosin protein family that binds F-actin and co-localizes with actin filaments and peroxisomes. Homozygous mutants are reported to have pleiotropic effects in growth and fertility and may also be lethal. This protein is also involved in root hair growth and organelle trafficking. This protein interacts with RabC2a and RabD1 in a GTP-dependent manner.	Arabidopsis thaliana	87.83	0	MYO6_ARATH	Arabidopsis thaliana (Mouse-ear cress)	Myosin-6	87.83	0	O24517_HELAN	Helianthus annuus (Common sunflower)	Unconventional myosin	97	0	At5g43900	KOG0160	Myosin class V heavy chain	[Z], Cytoskeleton	87.83	0	--	--	--	--	--	P, GO:0008152, metabolic process; C, GO:0016459, myosin complex; F, GO:0003774, motor activity; F, GO:0003779, actin binding; F, GO:0005524, ATP binding	map00230, Purine metabolism; map00730, Thiamine metabolism
Ci_contig321	4677	XP_011092225.1	uncharacterized protein LOC105172480	Sesamum indicum	84.23	0	AT5G24710.1	Transducin/WD40 repeat-like superfamily protein; FUNCTIONS IN: molecular_function unknown; INVOLVED IN: biological_process unknown; LOCATED IN: plasma membrane; EXPRESSED IN: 23 plant structures; EXPRESSED DURING: 14 growth stages; CONTAINS InterPro DOMAIN/s: WD40 repeat 2 (InterPro:IPR019782), WD40 repeat, conserved site (InterPro:IPR019775), WD40 repeat (InterPro:IPR001680), WD40 repeat-like-co…	Arabidopsis thaliana	90.8	0	--	--	--	--	--	F4KIH8_ARATH	Arabidopsis thaliana (Mouse-ear cress)	WD40 domain-containing protein	90.8	0	--	--	--	--	--	--	--	--	--	--	--	F, GO:0005515, protein binding	--
Ci_contig322	4700	XP_010663841.1	RNA-binding protein 5-B isoform X2	Vitis vinifera	68.4	0	AT3G54230.1	Encodes a splicing factor SUA (suppressor of abi3-5), homologous to the human protein RBM5. Controls alternative splicing of the developmental regulator ABI3.	Arabidopsis thaliana	65.83	0	RBG3_ARATH	Arabidopsis thaliana (Mouse-ear cress)	Glycine-rich RNA-binding protein 3, mitochondrial	63.64	3e-09	F6HTB7_VITVI	Vitis vinifera (Grape)	Putative uncharacterized protein	76.44	0	--	--	--	--	--	--	--	--	--	--	--	F, GO:0000166, nucleotide binding; F, GO:0003676, nucleic acid binding; F, GO:0008270, zinc ion binding	--
Ci_contig324	4668	AAN06870.1	Putative gag-pol polyprotein	Oryza sativa Japonica Group	54.21	6e-160	AT4G23160.1	Encodes a cysteine-rich receptor-like protein kinase.	Arabidopsis thaliana	59.54	2e-110	POLX_TOBAC	Nicotiana tabacum (Common tobacco)	Includes: RecName: Full=Endonuclease	56.12	1e-91	Q8H7X8_ORYSJ	Oryza sativa subsp. japonica (Rice)	Putative gag-pol polyprotein (Retrotransposon protein, putative, Ty1-copia subclass)	71.07	2e-161	--	--	--	--	--	--	--	--	--	--	--	P, GO:0015074, DNA integration; F, GO:0003676, nucleic acid binding	--
Ci_contig326	4677	XP_007010506.1	Uncharacterized protein TCM_044382	Theobroma cacao	43.89	3e-94	AT3G10650.1	Encodes a nucleoporin involved in mRNA export from the nucleus. It is also involved in the regulation of nuclear morphology.	Arabidopsis thaliana	51.6	5e-67	--	--	--	--	--	B9HVI1_POPTR	Populus trichocarpa (Western balsam poplar) (Populus balsamifera subsp. trichocarpa)	Predicted protein	50.62	1e-78	--	--	--	--	--	--	--	--	--	--	--	--	--
Ci_contig327	4648	XP_007010506.1	Uncharacterized protein TCM_044382	Theobroma cacao	43.89	2e-94	AT3G10650.1	Encodes a nucleoporin involved in mRNA export from the nucleus. It is also involved in the regulation of nuclear morphology.	Arabidopsis thaliana	51.6	5e-67	--	--	--	--	--	B9HVI1_POPTR	Populus trichocarpa (Western balsam poplar) (Populus balsamifera subsp. trichocarpa)	Predicted protein	50.62	2e-78	--	--	--	--	--	--	--	--	--	--	--	--	--
Ci_contig328	4655	XP_010664678.1	uncharacterized protein LOC100262487 isoform X2	Vitis vinifera	41.51	1e-133	AT5G42950.1	GYF domain-containing protein; FUNCTIONS IN: molecular_function unknown; INVOLVED IN: biological_process unknown; LOCATED IN: cellular_component unknown; EXPRESSED IN: 25 plant structures; EXPRESSED DURING: 14 growth stages; CONTAINS InterPro DOMAIN/s: GYF (InterPro:IPR003169); BEST Arabidopsis thaliana protein match is: GYF domain-containing protein (TAIR:AT1G24300.1); Has 1807 Blast hits to 180…	Arabidopsis thaliana	50.49	4e-115	--	--	--	--	--	F6H1I0_VITVI	Vitis vinifera (Grape)	Putative uncharacterized protein	50.7	4e-134	--	--	--	--	--	--	--	--	--	--	--	F, GO:0005515, protein binding	--
Ci_contig329	4656	XP_009607206.1	cellulose synthase-like protein D3	Nicotiana tomentosiformis	85.14	0	AT3G03050.1	encodes a cellulose synthase like protein. mutations initiate root hairs that rupture at their tip soon after initiation. is required for the synthesis of a noncellulosic wall polysaccharide.	Arabidopsis thaliana	89.96	0	CSLD3_ARATH	Arabidopsis thaliana (Mouse-ear cress)	Cellulose synthase-like protein D3	89.96	0	K4CMZ5_SOLLC	Solanum lycopersicum (Tomato) (Lycopersicon esculentum)	Uncharacterized protein	91.61	0	--	--	--	--	--	--	--	--	--	--	--	P, GO:0005982, starch metabolic process; P, GO:0005985, sucrose metabolic process; P, GO:0006011, UDP-glucose metabolic process; P, GO:0030244, cellulose biosynthetic process; C, GO:0016020, membrane; F, GO:0016760, cellulose synthase (UDP-forming) activity	map00500, Starch and sucrose metabolism
Ci_contig330	4653	AAQ15121.1	putative ethylene receptor ERS1	Lactuca sativa	92.48	0	AT4G19040.2	Encodes a PH and START domain-containing protein that mediates resistance to pathogenic fungi. Resistance requires salicylic acid signalling. Mutants are resistant to E. cichoracearum. Expressed throughout plant tissues and possibly localized to membranes /mitochondrion.	Arabidopsis thaliana	85.71	0	ERS1_ARATH	Arabidopsis thaliana (Mouse-ear cress)	Ethylene response sensor 1	84.55	0	Q5K6M8_LACSA	Lactuca sativa (Garden lettuce)	Putative ethylene receptor ERS1	95.14	0	At2g40940	KOG0519	Sensory transduction histidine kinase	[T], Signal transduction mechanisms	84.55	0	--	--	--	--	--	P, GO:0000160, phosphorelay signal transduction system; P, GO:0023014, signal transduction by phosphorylation; C, GO:0009365, protein histidine kinase complex; C, GO:0016020, membrane; F, GO:0000155, phosphorelay sensor kinase activity	map04075, Plant hormone signal transduction
Ci_contig331	4649	XP_002282918.2	CHD3-type chromatin-remodeling factor PICKLE	Vitis vinifera	75.17	0	AT2G25170.1	Encodes a SWI/SWF nuclear-localized chromatin remodeling factor of the CHD3 group. Involved in post-germination repression of embryonic development. Acts with GA to establish repression of embryonic genes upon germination. Protein preferentially accumulates in differentiating tissues. Loss of function alleles are associated with expression of embryonic traits in adult plants and derepression of e…	Arabidopsis thaliana	78.32	0	PKL_ARATH	Arabidopsis thaliana (Mouse-ear cress)	CHD3-type chromatin-remodeling factor PICKLE	78.32	0	F6H3J1_VITVI	Vitis vinifera (Grape)	Putative uncharacterized protein	84.67	0	At2g25170	KOG0383	Predicted helicase	[R], General function prediction only	75.64	0	--	--	--	--	--	P, GO:0006139, nucleobase-containing compound metabolic process; P, GO:0009058, biosynthetic process; C, GO:0005634, nucleus; F, GO:0000166, nucleotide binding; F, GO:0003677, DNA binding; F, GO:0005488, binding; F, GO:0005515, protein binding; F, GO:0016740, transferase activity; F, GO:0016787, hydrolase activity	map00230, Purine metabolism; map00730, Thiamine metabolism
Ci_contig332	5008	XP_007032400.1	DNA/RNA polymerases superfamily protein	Theobroma cacao	70.46	0	ATMG00860.1	hypothetical protein	Arabidopsis thaliana	60.9	2e-26	RRPO_OENBE	Oenothera berteroana (Bertero's evening primrose)	RNA-directed DNA polymerase homolog	73.85	1e-37	Q6L3S3_SOLDE	Solanum demissum (Wild potato)	Putative gag-pol polyprotein, identical	81.76	0	--	--	--	--	--	--	--	--	--	--	--	P, GO:0015074, DNA integration; F, GO:0003676, nucleic acid binding	--
Ci_contig333	4637	XP_010654228.1	protein PHYLLO, chloroplastic isoform X2	Vitis vinifera	61.91	0	AT1G68890.1	Homologous to the four eubacterial men genes involved in menanoquinone biosynthesis. Studies of mutants defective in this gene demonstrated its involvement in phylloquinone biosynthesis in Arabidopsis.	Arabidopsis thaliana	72.18	0	PHYLO_ARATH	Arabidopsis thaliana (Mouse-ear cress)	Includes: RecName: Full=2-succinyl-5-enolpyruvyl-6-hydroxy-3-cyclohexene-1-carboxylate synthase	72.18	0	M5XTC0_PRUPE	Prunus persica (Peach) (Amygdalus persica)	Uncharacterized protein	75.77	0	At1g68890	KOG1223	Isochorismate synthase	[E], Amino acid transport and metabolism	76.6	0	--	--	--	--	--	P, GO:0009063, cellular amino acid catabolic process; P, GO:0009234, menaquinone biosynthetic process; F, GO:0000287, magnesium ion binding; F, GO:0016836, hydro-lyase activity; F, GO:0030976, thiamine pyrophosphate binding; F, GO:0070204, 2-succinyl-5-enolpyruvyl-6-hydroxy-3-cyclohexene-1-carboxylic-acid synthase activity	map00130, Ubiquinone and other terpenoid-quinone biosynthesis
Ci_contig335	4642	CBI29964.3	unnamed protein product	Vitis vinifera	66.05	0	AT3G11960.1	Cleavage and polyadenylation specificity factor (CPSF) A subunit protein; FUNCTIONS IN: nucleic acid binding; INVOLVED IN: biological_process unknown; LOCATED IN: nucleus, chloroplast; EXPRESSED IN: 23 plant structures; EXPRESSED DURING: 13 growth stages; CONTAINS InterPro DOMAIN/s: Cleavage/polyadenylation specificity factor, A subunit, C-terminal (InterPro:IPR004871); BEST Arabidopsis thaliana …	Arabidopsis thaliana	75.88	0	DDB1A_ARATH	Arabidopsis thaliana (Mouse-ear cress)	DNA damage-binding protein 1a	44.65	6e-25	D7TI88_VITVI	Vitis vinifera (Grape)	Putative uncharacterized protein	81.91	0	At3g11960	KOG1898	Splicing factor 3b, subunit 3	[A], RNA processing and modification	75.29	0	--	--	--	--	--	P, GO:0000956, nuclear-transcribed mRNA catabolic process; P, GO:0006486, protein glycosylation; P, GO:0009755, hormone-mediated signaling pathway; P, GO:0010182, sugar mediated signaling pathway; P, GO:0048825, cotyledon development; C, GO:0005634, nucleus; F, GO:0003676, nucleic acid binding	map03040, Spliceosome
Ci_contig336	4617	XP_002278562.1	uncharacterized protein LOC100258889 isoform X2	Vitis vinifera	50.06	0	AT4G38440.1	Encodes MINIYO (IYO), a positive regulator of transcriptional elongation that is essential for cells to initiate differentiation.	Arabidopsis thaliana	62.47	0	--	--	--	--	--	F6I0W4_VITVI	Vitis vinifera (Grape)	Putative uncharacterized protein	65.35	0	At4g38440	KOG4732	Uncharacterized conserved protein	[S], Function unknown	61.83	0	--	--	--	--	--	--	--
Ci_contig337	4903	XP_010655086.1	ABC transporter C family member 13 isoform X3	Vitis vinifera	68	0	AT2G07680.1	member of MRP subfamily	Arabidopsis thaliana	75.47	0	AB13C_ARATH	Arabidopsis thaliana (Mouse-ear cress)	ABC transporter C family member 13	75.32	0	A7MAN8_CATRO	Catharanthus roseus (Madagascar periwinkle) (Vinca rosea)	Multidrug Resistance associated Protein 1	81.43	0	At2g07680	KOG0054	Multidrug resistance-associated protein/mitoxantrone resistance protein, ABC superfamily	[Q], Secondary metabolites biosynthesis, transport and catabolism	80.09	0	--	--	--	--	--	--	map02010, ABC transporters
Ci_contig338	4622	XP_011097546.1	LOW QUALITY PROTEIN: uncharacterized protein LOC105176443	Sesamum indicum	48.87	0	AT1G77800.2	PHD finger family protein; FUNCTIONS IN: zinc ion binding; EXPRESSED IN: 24 plant structures; EXPRESSED DURING: 15 growth stages; CONTAINS InterPro DOMAIN/s: Zinc finger, PHD-type, conserved site (InterPro:IPR019786), Zinc finger, PHD-type (InterPro:IPR001965), Zinc finger, FYVE/PHD-type (InterPro:IPR011011), Zinc finger, PHD-finger (InterPro:IPR019787); BEST Arabidopsis thaliana protein match is…	Arabidopsis thaliana	56.48	0	ATX1_ARATH	Arabidopsis thaliana (Mouse-ear cress)	Histone-lysine N-methyltransferase ATX1	52.41	1e-25	B9GUG5_POPTR	Populus trichocarpa (Western balsam poplar) (Populus balsamifera subsp. trichocarpa)	Predicted protein	61.21	0	--	--	--	--	--	--	--	--	--	--	--	F, GO:0005515, protein binding; F, GO:0008270, zinc ion binding	--
Ci_contig339	4608	XP_002279304.2	regulator of nonsense transcripts 1 homolog isoform X2	Vitis vinifera	85.68	0	AT5G47010.1	Required for nonsense-mediated mRNA decay. Involved in RNA interference. lba1 mutants has reduced sugar-induced expression of Atb- amylase, is hypersensitive to glucose and abscisic acid and resistant to mannose, and shows early flowering, short day-sensitive growth, and seed germination phenotypes.	Arabidopsis thaliana	85.19	0	RENT1_ARATH	Arabidopsis thaliana (Mouse-ear cress)	Regulator of nonsense transcripts 1 homolog	85.19	0	D7TTH5_VITVI	Vitis vinifera (Grape)	Putative uncharacterized protein	89.74	0	At5g47010	KOG1802	RNA helicase nonsense mRNA reducing factor (pNORF1)	[A], RNA processing and modification	83.83	0	--	--	--	--	--	P, GO:0000184, nuclear-transcribed mRNA catabolic process, nonsense-mediated decay; P, GO:0006139, nucleobase-containing compound metabolic process; P, GO:0009056, catabolic process ; P, GO:0009611, response to wounding; P, GO:0009744, response to sucrose; P, GO:0009863, salicylic acid mediated signaling pathway; P, GO:0009867, jasmonic acid mediated signaling pathway; P, GO:0010182, sugar mediat…	map00230, Purine metabolism; map00730, Thiamine metabolism; map03013, RNA transport
Ci_contig340	4605	XP_010659324.1	clustered mitochondria protein	Vitis vinifera	72.75	0	AT3G52140.1	tetratricopeptide repeat (TPR)-containing protein; FUNCTIONS IN: binding; INVOLVED IN: biological_process unknown; LOCATED IN: plasma membrane, chloroplast; EXPRESSED IN: 23 plant structures; EXPRESSED DURING: 13 growth stages; CONTAINS InterPro DOMAIN/s: Tetratricopeptide-like helical (InterPro:IPR011990), Tetratricopeptide repeat-containing (InterPro:IPR013026), Tetratricopeptide repeat (InterP…	Arabidopsis thaliana	81.3	0	CLU_ARATH	Arabidopsis thaliana (Mouse-ear cress)	Clustered mitochondria protein	81.11	0	D7T2X0_VITVI	Vitis vinifera (Grape)	Clustered mitochondria protein homolog	82.18	0	At3g52140	KOG1839	Uncharacterized protein CLU1/cluA/TIF31 involved in mitochondrial morphology/distribution, also found associated with eIF-3	[R], General function prediction only	74.8	0	--	--	--	--	--	P, GO:0048312, intracellular distribution of mitochondria; C, GO:0005737, cytoplasm; F, GO:0005515, protein binding	--
Ci_contig341	4617	XP_002284657.1	DNA-directed RNA polymerase III subunit rpc1	Vitis vinifera	66.11	0	AT5G60040.1	Encodes a subunit of RNA polymerase III (aka RNA polymerase C).	Arabidopsis thaliana	73.85	0	NRPB1_ARATH	Arabidopsis thaliana (Mouse-ear cress)	DNA-directed RNA polymerase II subunit 1	53.8	8e-160	K4DAY0_SOLLC	Solanum lycopersicum (Tomato) (Lycopersicon esculentum)	DNA-directed RNA polymerase (EC 2.7.7.6)	77.64	0	At5g60040	KOG0261	RNA polymerase III, large subunit	[K], Transcription	69.46	0	--	--	--	--	--	P, GO:0006139, nucleobase-containing compound metabolic process; P, GO:0006144, purine nucleobase metabolic process; P, GO:0006206, pyrimidine nucleobase metabolic process; P, GO:0006351, transcription, DNA-templated; P, GO:0009058, biosynthetic process; C, GO:0005634, nucleus; C, GO:0005730, nucleolus; F, GO:0003677, DNA binding; F, GO:0003899, DNA-directed RNA polymerase activity; F, GO:0005488…	map00230, Purine metabolism; map00240, Pyrimidine metabolism
Ci_contig343	4595	XP_002321979.2	hypothetical protein POPTR_0015s01090g	Populus trichocarpa	51.55	0	AT5G24350.2	FUNCTIONS IN: molecular_function unknown; INVOLVED IN: biological_process unknown; LOCATED IN: cellular_component unknown; EXPRESSED IN: 23 plant structures; EXPRESSED DURING: 13 growth stages; CONTAINS InterPro DOMAIN/s: Secretory pathway Sec39 (InterPro:IPR013244).	Arabidopsis thaliana	65.82	0	--	--	--	--	--	F6H7D6_VITVI	Vitis vinifera (Grape)	Putative uncharacterized protein	70.62	0	At5g24350	KOG1797	Uncharacterized conserved protein (Neuroblastoma-amplified protein)	[S], Function unknown	65.82	0	--	--	--	--	--	--	--
Ci_contig344	4599	XP_010647302.1	abnormal spindle-like microcephaly-associated protein homolog	Vitis vinifera	56.25	0	AT4G21820.1	binding;calmodulin binding; FUNCTIONS IN: calmodulin binding, binding; LOCATED IN: chloroplast; EXPRESSED IN: 13 plant structures; EXPRESSED DURING: 6 growth stages; CONTAINS InterPro DOMAIN/s: Calponin-homology (InterPro:IPR016146), Armadillo (InterPro:IPR000225), Calponin-like actin-binding (InterPro:IPR001715), Armadillo-type fold (InterPro:IPR016024), IQ calmodulin-binding region (InterPro:IP…	Arabidopsis thaliana	60.24	0	MYO13_ARATH	Arabidopsis thaliana (Mouse-ear cress)	Myosin-13	52.5	7e-11	K7L3W3_SOYBN	Glycine max (Soybean) (Glycine hispida)	Uncharacterized protein	60.26	0	At4g21820	KOG0165	Microtubule-associated protein Asp	[Z], Cytoskeleton	57.25	0	--	--	--	--	--	F, GO:0005515, protein binding	--
Ci_contig345	4601	XP_002277304.1	uncharacterized protein LOC100266559	Vitis vinifera	46.01	0	AT3G06290.1	SAC3/GANP/Nin1/mts3/eIF-3 p25 family; CONTAINS InterPro DOMAIN/s: SAC3/GANP/Nin1/mts3/eIF-3 p25 (InterPro:IPR005062); BEST Arabidopsis thaliana protein match is: SAC3/GANP/Nin1/mts3/eIF-3 p25 family (TAIR:AT3G54380.1); Has 1557 Blast hits to 1047 proteins in 222 species: Archae - 0; Bacteria - 35; Metazoa - 487; Fungi - 321; Plants - 148; Viruses - 0; Other Eukaryotes - 566 (source: NCBI BLink).	Arabidopsis thaliana	70.72	0	--	--	--	--	--	F6HDJ8_VITVI	Vitis vinifera (Grape)	Putative uncharacterized protein	60.14	0	--	--	--	--	--	--	--	--	--	--	--	C, GO:0005634, nucleus	--
Ci_contig346	4603	XP_002284657.1	DNA-directed RNA polymerase III subunit rpc1	Vitis vinifera	66.11	0	AT5G60040.1	Encodes a subunit of RNA polymerase III (aka RNA polymerase C).	Arabidopsis thaliana	75.86	0	NRPB1_ARATH	Arabidopsis thaliana (Mouse-ear cress)	DNA-directed RNA polymerase II subunit 1	55.02	2e-171	K4DAY0_SOLLC	Solanum lycopersicum (Tomato) (Lycopersicon esculentum)	DNA-directed RNA polymerase (EC 2.7.7.6)	81.04	0	At5g60040	KOG0261	RNA polymerase III, large subunit	[K], Transcription	71.97	0	--	--	--	--	--	P, GO:0006139, nucleobase-containing compound metabolic process; P, GO:0006144, purine nucleobase metabolic process; P, GO:0006206, pyrimidine nucleobase metabolic process; P, GO:0006351, transcription, DNA-templated; P, GO:0009058, biosynthetic process; C, GO:0005634, nucleus; C, GO:0005730, nucleolus; F, GO:0003677, DNA binding; F, GO:0003899, DNA-directed RNA polymerase activity; F, GO:0005488…	map00230, Purine metabolism; map00240, Pyrimidine metabolism
Ci_contig347	4604	XP_009759491.1	pentatricopeptide repeat-containing protein At1g12620-like	Nicotiana sylvestris	59.27	0	AT5G47070.1	Protein kinase superfamily protein; FUNCTIONS IN: protein serine/threonine kinase activity, protein kinase activity, kinase activity, ATP binding; INVOLVED IN: protein amino acid phosphorylation; LOCATED IN: plasma membrane; EXPRESSED IN: 22 plant structures; EXPRESSED DURING: 13 growth stages; CONTAINS InterPro DOMAIN/s: Protein kinase, ATP binding site (InterPro:IPR017441), Protein kinase, cata…	Arabidopsis thaliana	72.22	2e-115	Y5707_ARATH	Arabidopsis thaliana (Mouse-ear cress)	Probable receptor-like protein kinase At5g47070	72.22	1e-115	K4AYQ7_SOLLC	Solanum lycopersicum (Tomato) (Lycopersicon esculentum)	Uncharacterized protein	75.64	0	--	--	--	--	--	--	--	--	--	--	--	P, GO:0006468, protein phosphorylation; F, GO:0004672, protein kinase activity; F, GO:0005524, ATP binding	--
Ci_contig351	4582	XP_010652126.1	mediator of RNA polymerase II transcription subunit 33A isoform X1	Vitis vinifera	69.72	0	AT3G23590.1	Encodes a protein shown to physically associate with the conserved transcriptional coregulatory complex, Mediator, and is involved in the regulation of phenylpropanoid homeostasis.	Arabidopsis thaliana	72.21	0	MD33A_ARATH	Arabidopsis thaliana (Mouse-ear cress)	Mediator of RNA polymerase II transcription subunit 33A	72.21	0	F6HQ63_VITVI	Vitis vinifera (Grape)	Putative uncharacterized protein	81.3	0	--	--	--	--	--	--	--	--	--	--	--	--	--
Ci_contig352	4521	P10978.1	Retrovirus-related Pol polyprotein from transposon TNT 1-94; Includes: Protease; Includes: Reverse transcriptase; Includes: Endonuclease	Nicotiana tabacum	64.69	0	AT4G23160.1	Encodes a cysteine-rich receptor-like protein kinase.	Arabidopsis thaliana	56.24	5e-84	POLX_TOBAC	Nicotiana tabacum (Common tobacco)	Includes: RecName: Full=Endonuclease	79.12	0	K4D931_SOLLC	Solanum lycopersicum (Tomato) (Lycopersicon esculentum)	Uncharacterized protein	77.19	0	At1g37110	KOG0017	FOG: Transposon-encoded proteins with TYA, reverse transcriptase, integrase domains in various combinations	[R], General function prediction only	60.9	0	--	--	--	--	--	P, GO:0006278, RNA-dependent DNA replication; P, GO:0006508, proteolysis; P, GO:0015074, DNA integration; P, GO:0090305, nucleic acid phosphodiester bond hydrolysis; F, GO:0003676, nucleic acid binding; F, GO:0003964, RNA-directed DNA polymerase activity; F, GO:0004190, aspartic-type endopeptidase activity; F, GO:0004519, endonuclease activity; F, GO:0008270, zinc ion binding	--
Ci_contig353	4565	P10978.1	Retrovirus-related Pol polyprotein from transposon TNT 1-94; Includes: Protease; Includes: Reverse transcriptase; Includes: Endonuclease	Nicotiana tabacum	64.69	0	AT4G23160.1	Encodes a cysteine-rich receptor-like protein kinase.	Arabidopsis thaliana	56.24	5e-84	POLX_TOBAC	Nicotiana tabacum (Common tobacco)	Includes: RecName: Full=Endonuclease	73.02	0	Q9AU17_SOLCI	Solanum chilense (Tomato) (Lycopersicon chilense)	Polyprotein-like	72.11	0	At2g13930	KOG0017	FOG: Transposon-encoded proteins with TYA, reverse transcriptase, integrase domains in various combinations	[R], General function prediction only	58.63	0	--	--	--	--	--	P, GO:0006508, proteolysis; P, GO:0015074, DNA integration; P, GO:0090305, nucleic acid phosphodiester bond hydrolysis; F, GO:0003676, nucleic acid binding; F, GO:0003964, RNA-directed DNA polymerase activity; F, GO:0004190, aspartic-type endopeptidase activity; F, GO:0004518, nuclease activity; F, GO:0004519, endonuclease activity; F, GO:0008233, peptidase activity; F, GO:0008270, zinc ion bindi…	--
Ci_contig354	4561	AJN90351.1	NADH-plastoquinone oxidoreductase subunit 2	Physalis peruviana	97.03	0	ATCG01250.1	NADH dehydrogenase ND2	Arabidopsis thaliana	94.98	1e-119	NU2C1_COFAR	Coffea arabica (Arabian coffee)	NAD(P)H-quinone oxidoreductase subunit 2 A, chloroplastic	96.92	4e-175	S5FW52_RUMAC	Rumex acetosa (Garden sorrel) (Sour dock)	NAD(P)H-quinone oxidoreductase subunit 2, chloroplastic (EC 1.6.5.-) (NAD(P)H dehydrogenase, subunit 2) (NADH-plastoquinone oxidoreductase subunit 2)	96.27	6e-175	AtCh083	KOG4668	NADH dehydrogenase subunits 2, 5, and related proteins	[C], Energy production and conversion	94.98	4e-119	--	--	--	--	--	P, GO:0006120, mitochondrial electron transport, NADH to ubiquinone; P, GO:0006744, ubiquinone biosynthetic process; P, GO:0006814, sodium ion transport; P, GO:0015992, proton transport; F, GO:0008137, NADH dehydrogenase (ubiquinone) activity	map00190, Oxidative phosphorylation; map03010, Ribosome
Ci_contig356	4595	CDP02785.1	unnamed protein product	Coffea canephora	62.89	0	AT1G67140.1	SWEETIE (SWEETIE); FUNCTIONS IN: binding; INVOLVED IN: trehalose metabolic process, carbohydrate metabolic process, starch metabolic process; LOCATED IN: cytosol; EXPRESSED IN: 25 plant structures; EXPRESSED DURING: 13 growth stages; CONTAINS InterPro DOMAIN/s: Armadillo-type fold (InterPro:IPR016024); Has 8640 Blast hits to 5919 proteins in 625 species: Archae - 46; Bacteria - 1406; Metazoa - 30…	Arabidopsis thaliana	70.92	0	--	--	--	--	--	M5VVP1_PRUPE	Prunus persica (Peach) (Amygdalus persica)	Uncharacterized protein	75.07	0	At1g67140	KOG1822	Uncharacterized conserved protein	[S], Function unknown	53.68	0	--	--	--	--	--	F, GO:0005488, binding	--
Ci_contig357	4556	XP_002276461.1	protein NAP1	Vitis vinifera	80.68	0	AT2G35110.2	Component of the WAVE protein complex which act as activators of ARP2/3 complex involved in actin nucleation. Required for trichome morphogenesis. Mutant displays distorted trichomes, a phenotype that can be phenocopied by treatment of WT plants with actin-interacting drugs.	Arabidopsis thaliana	86.33	0	NCKP1_ARATH	Arabidopsis thaliana (Mouse-ear cress)	Protein NAP1	84.57	0	D7T9L3_VITVI	Vitis vinifera (Grape)	Putative uncharacterized protein	89.59	0	At2g35110	KOG1917	Membrane-associated hematopoietic protein	[R], General function prediction only	78.61	0	--	--	--	--	--	P, GO:0006139, nucleobase-containing compound metabolic process; P, GO:0007049, cell cycle; P, GO:0007275, multicellular organismal development; P, GO:0008150, biological_process; P, GO:0009058, biosynthetic process; P, GO:0009653, anatomical structure morphogenesis; P, GO:0009908, flower development; P, GO:0009987, cellular process; P, GO:0016043, cellular component organization; P, GO:0016049, …	--
Ci_contig358	4528	CDP01443.1	unnamed protein product	Coffea canephora	80.28	0	AT4G39850.1	Encodes a peroxisomal protein of the ATP binding cassette (ABC) transporter class (PMP subfamily) with significant identity to the human X-linked adrenoleukodystrophy protein (ALDP). The gene product promotes germination and represses embryo dormancy. ABI3, ABA1, FUS3 and LEC1 are epistatic to this gene. Mutants accumulate fatty acyl CoA suggesting a defect in uptake of fatty acyl CoA into the pe…	Arabidopsis thaliana	85.8	0	AB1D_ARATH	Arabidopsis thaliana (Mouse-ear cress)	ABC transporter D family member 1	85.8	0	M5XU34_PRUPE	Prunus persica (Peach) (Amygdalus persica)	Uncharacterized protein	88.44	0	At4g39850	KOG0060	Long-chain acyl-CoA transporter, ABC superfamily (involved in peroxisome organization and biogenesis)	[I], Lipid transport and metabolism [R], General function prediction only	75.71	0	--	--	--	--	--	P, GO:0055085, transmembrane transport; C, GO:0016021, integral to membrane; F, GO:0005524, ATP binding; F, GO:0042626, ATPase activity, coupled to transmembrane movement of substances	map00230, Purine metabolism; map00730, Thiamine metabolism
Ci_contig359	4526	XP_010662738.1	tripeptidyl-peptidase 2 isoform X2	Vitis vinifera	71.44	0	AT4G20850.1	Tripeptidyl Peptidase II. Ser protease that assembles into a large oligomeric complex containing two proteins of 153 and 142 kD that are derived from a single TPP2 gene, with the smaller version missing part of the C-terminal end. Not essential, based on the lack of phenotype of a T-DNA disruption mutant.	Arabidopsis thaliana	82.25	0	--	--	--	--	--	F6H6M8_VITVI	Vitis vinifera (Grape)	Putative uncharacterized protein	84.21	0	At4g20850	KOG1114	Tripeptidyl peptidase II	[O], Posttranslational modification, protein turnover, chaperones	77.37	0	--	--	--	--	--	P, GO:0006508, proteolysis; F, GO:0004252, serine-type endopeptidase activity	--
Ci_contig360	4524	AFO83529.1	glucan water dikinase 1	Manihot esculenta	70.13	0	AT1G10760.1	Encodes an &#945;-glucan, water dikinase required for starch degradation. Involved in cold-induced freezing tolerance. Mutations that eliminate the GWD protein or affect the dikinase domain of the enzyme dramatically reduce both the amount of phosphate in the amylopectin and the rate of starch degradation. Mature leaves of these mutants accumulate amounts of starch up to seven times greater than …	Arabidopsis thaliana	80.34	0	GWD1_ARATH	Arabidopsis thaliana (Mouse-ear cress)	Alpha-glucan water dikinase 1, chloroplastic	80.34	0	B9SPI3_RICCO	Ricinus communis (Castor bean)	Alpha-glucan water dikinase, chloroplast, putative (EC 2.7.13.3)	79.24	0	--	--	--	--	--	--	--	--	--	--	--	P, GO:0016310, phosphorylation; F, GO:0005524, ATP binding; F, GO:0016301, kinase activity	--
Ci_contig361	4523	XP_009586976.1	putative ABC transporter C family member 15	Nicotiana tomentosiformis	71.28	0	AT3G60160.1	member of MRP subfamily	Arabidopsis thaliana	78.9	0	AB9C_ARATH	Arabidopsis thaliana (Mouse-ear cress)	ABC transporter C family member 9	78.9	0	F6GVG9_VITVI	Vitis vinifera (Grape)	Putative uncharacterized protein	84.23	0	At3g60160	KOG0054	Multidrug resistance-associated protein/mitoxantrone resistance protein, ABC superfamily	[Q], Secondary metabolites biosynthesis, transport and catabolism	78.16	0	--	--	--	--	--	P, GO:0055085, transmembrane transport; C, GO:0016021, integral to membrane; F, GO:0005524, ATP binding; F, GO:0042626, ATPase activity, coupled to transmembrane movement of substances	map00230, Purine metabolism; map00730, Thiamine metabolism
Ci_contig362	4524	XP_002263027.3	uncharacterized protein LOC100265351	Vitis vinifera	66.63	0	AT1G61140.3	embryo sac development arrest 16 (EDA16); FUNCTIONS IN: helicase activity, DNA binding, zinc ion binding, ATP binding, nucleic acid binding; INVOLVED IN: embryo sac development; EXPRESSED IN: 24 plant structures; EXPRESSED DURING: 15 growth stages; CONTAINS InterPro DOMAIN/s: Zinc finger, RING-type, conserved site (InterPro:IPR017907), Zinc finger, RING-type (InterPro:IPR001841), Zinc finger, C3H…	Arabidopsis thaliana	69.23	0	SM3L2_ARATH	Arabidopsis thaliana (Mouse-ear cress)	Putative SWI/SNF-related matrix-associated actin-dependent regulator of chromatin subfamily A member 3-like 2	49.24	2e-102	F6GZ87_VITVI	Vitis vinifera (Grape)	Putative uncharacterized protein	75.99	0	At1g61140	KOG1001	Helicase-like transcription factor HLTF/DNA helicase RAD5, DEAD-box superfamily	[K], Transcription [L], Replication, recombination and repair	69.23	0	--	--	--	--	--	F, GO:0000166, nucleotide binding; F, GO:0003677, DNA binding; F, GO:0005488, binding; F, GO:0005515, protein binding; F, GO:0005524, ATP binding; F, GO:0008270, zinc ion binding	--
Ci_contig363	4517	XP_011093367.1	tubulin-folding cofactor D	Sesamum indicum	70.53	0	AT3G60740.1	Encodes tubulin-folding cofactor D. Mutants arrest during embryogenesis with embryos that are small, mushroom-shaped ('pilz') and consist of only one or few large cells each containing one or more variably enlarged nuclei and often cell wall stubs. Gene product necessary for continuous microtubule organization.	Arabidopsis thaliana	79.66	0	TBCD_ARATH	Arabidopsis thaliana (Mouse-ear cress)	Tubulin-folding cofactor D	79.66	0	F6I392_VITVI	Vitis vinifera (Grape)	Putative uncharacterized protein	82.68	0	At3g60740	KOG1943	Beta-tubulin folding cofactor D	[O], Posttranslational modification, protein turnover, chaperones	79.25	0	--	--	--	--	--	F, GO:0005488, binding	--
Ci_contig364	4509	XP_011079558.1	bromodomain and WD repeat-containing protein 3 isoform X1	Sesamum indicum	69.66	0	AT2G47410.2	WD40/YVTN repeat-like-containing domain;Bromodomain; FUNCTIONS IN: nucleotide binding; LOCATED IN: CUL4 RING ubiquitin ligase complex; EXPRESSED IN: 24 plant structures; EXPRESSED DURING: 15 growth stages; CONTAINS InterPro DOMAIN/s: WD40 repeat 2 (InterPro:IPR019782), WD40 repeat, conserved site (InterPro:IPR019775), WD40 repeat (InterPro:IPR001680), Bromodomain (InterPro:IPR001487), G-protein b…	Arabidopsis thaliana	79.7	0	NLE1_ARATH	Arabidopsis thaliana (Mouse-ear cress)	Notchless protein homolog	39.68	6e-19	F6HZ98_VITVI	Vitis vinifera (Grape)	Putative uncharacterized protein	78.78	0	--	--	--	--	--	--	--	--	--	--	--	F, GO:0005515, protein binding	--
Ci_contig365	4504	CDP14785.1	unnamed protein product	Coffea canephora	73.81	0	AT4G03560.1	Encodes a depolarization-activated Ca(2+) channel. Anti-sense experiments with this gene as well as Sucrose-H(+) symporters and complementation of yeast sucrose uptake mutant cch1 suggest that this protein mediates a voltage-activated Ca(2+ )influx. Mutants lack detectable SV channel activity suggesting TPC1 is essential component of the SV channel. Patch clamp analysis of loss of function mutati…	Arabidopsis thaliana	82.89	0	TPC1B_TOBAC	Nicotiana tabacum (Common tobacco)	Two pore calcium channel protein 1B	81.54	0	M5VHA5_PRUPE	Prunus persica (Peach) (Amygdalus persica)	Uncharacterized protein	84.31	0	At4g03560	KOG2301	Voltage-gated Ca2+ channels, alpha1 subunits	[P], Inorganic ion transport and metabolism [T], Signal transduction mechanisms	79.92	0	--	--	--	--	--	P, GO:0070588, calcium ion transmembrane transport; C, GO:0005891, voltage-gated calcium channel complex; F, GO:0005245, voltage-gated calcium channel activity; F, GO:0005509, calcium ion binding	--
Ci_contig366	4494	XP_009793247.1	ubiquitin carboxyl-terminal hydrolase 26	Nicotiana sylvestris	66.58	0	AT3G49600.1	Encodes a ubiquitin-specific protease which catalyzes deubiquitination of histone H2B and is required for heterochromatin silencing.Loss of function mutations display autonomous endosperm development and embryo arrest. Loss of function also results in an increase in expression of the PcG complex target gene PHE1.	Arabidopsis thaliana	73.68	0	UBP26_ORYSJ	Oryza sativa subsp. japonica (Rice)	Ubiquitin carboxyl-terminal hydrolase 26	73.39	0	F6H2X7_VITVI	Vitis vinifera (Grape)	Ubiquitin carboxyl-terminal hydrolase (EC 3.4.19.12)	79.12	0	At3g49600_2	KOG1863	Ubiquitin carboxyl-terminal hydrolase	[O], Posttranslational modification, protein turnover, chaperones	73.83	0	--	--	--	--	--	P, GO:0006511, ubiquitin-dependent protein catabolic process; P, GO:0016579, protein deubiquitination; F, GO:0004843, ubiquitin-specific protease activity	--
Ci_contig367	4489	XP_010663711.1	probable serine/threonine protein kinase IREH1 isoform X1	Vitis vinifera	74.76	0	AT3G17850.1	Protein kinase superfamily protein; FUNCTIONS IN: kinase activity; INVOLVED IN: protein amino acid phosphorylation; LOCATED IN: cytosol, plasma membrane; EXPRESSED IN: cultured cell; CONTAINS InterPro DOMAIN/s: Serine/threonine-protein kinase domain (InterPro:IPR002290), Serine/threonine-protein kinase-like domain (InterPro:IPR017442), AGC-kinase, C-terminal (InterPro:IPR000961), Serine/threonine…	Arabidopsis thaliana	77.19	0	KPK2_ARATH	Arabidopsis thaliana (Mouse-ear cress)	Serine/threonine-protein kinase AtPK2/AtPK19	62.03	4e-71	F6GSP4_VITVI	Vitis vinifera (Grape)	Putative uncharacterized protein	82.57	0	At3g17850	KOG0606	Microtubule-associated serine/threonine kinase and related proteins	[T], Signal transduction mechanisms [R], General function prediction only	79.73	0	--	--	--	--	--	P, GO:0006464, cellular protein modification process; F, GO:0000166, nucleotide binding; F, GO:0016301, kinase activity	map04070, Phosphatidylinositol signaling system
Ci_contig368	4486	XP_007220437.1	hypothetical protein PRUPE_ppa000033mg	Prunus persica	70.08	0	AT2G46020.2	Encodes a SWI/SNF chromatin remodeling ATPase that upregulates transcription of all three CUC genes and is involved in the formation and/or maintenance of boundary cells during embryogenesis. Also mediates repression of expression of seed storage proteins in vegetative tissues. Interacts strongly with AtSWI3C, also with AtSWI3B, but not with AtSWI3A or AtSWI3D.	Arabidopsis thaliana	79.2	0	BRM_ARATH	Arabidopsis thaliana (Mouse-ear cress)	ATP-dependent helicase BRM	79.2	0	M5X842_PRUPE	Prunus persica (Peach) (Amygdalus persica)	Uncharacterized protein	78.88	0	At2g46020	KOG0386	Chromatin remodeling complex SWI/SNF, component SWI2 and related ATPases (DNA/RNA helicase superfamily)	[B], Chromatin structure and dynamics [K], Transcription	77.21	0	Bathy05g04020	Bathycoccus prasinos	G2-like	56.05	5e-73	P, GO:0006139, nucleobase-containing compound metabolic process; P, GO:0007275, multicellular organismal development; P, GO:0009058, biosynthetic process; P, GO:0009653, anatomical structure morphogenesis; P, GO:0009987, cellular process; P, GO:0016043, cellular component organization; P, GO:0040029, regulation of gene expression, epigenetic; C, GO:0005634, nucleus; C, GO:0005829, cytosol; F, GO:…	map00230, Purine metabolism; map00730, Thiamine metabolism
Ci_contig370	4495	XP_008227100.1	protein TORNADO 1	Prunus mume	71.79	0	AT5G55540.1	Encodes a large plant-specific protein of unknown function, with conserved domains also found in a variety of signaling proteins, In trn mutants, the leaf venation network had a severely reduced complexity: incomplete loops, no tertiary or quaternary veins, and vascular islands. The leaf laminas were asymmetric and narrow because of a severely reduced cell number. TRN1 is required for the mainten…	Arabidopsis thaliana	78.7	0	TRN1_ARATH	Arabidopsis thaliana (Mouse-ear cress)	Protein TORNADO 1	78.7	0	M5WYZ8_PRUPE	Prunus persica (Peach) (Amygdalus persica)	Uncharacterized protein (Fragment)	85.05	0	At5g55540	KOG4308	LRR-containing protein	[S], Function unknown	78.7	0	--	--	--	--	--	--	--
Ci_contig372	5675	CBI34155.3	unnamed protein product	Vitis vinifera	68.85	0	AT3G04740.1	encodes a protein with similarities to subunits of the Mediator complex, required for RNA polymerase II recruitment at target promoters in response to specific activators. Lines carrying loss of function mutations in the gene have reduced cell numbers in aerial organs. On the other hand, lines overexpressing the gene have increased number of small cells in clusters, suggesting cell division is mo…	Arabidopsis thaliana	74.23	0	MED14_ARATH	Arabidopsis thaliana (Mouse-ear cress)	Mediator of RNA polymerase II transcription subunit 14	74.23	0	B9SZ71_RICCO	Ricinus communis (Castor bean)	Putative uncharacterized protein	76.25	0	At3g04740	KOG1875	Thyroid hormone receptor-associated coactivator complex component (TRAP170)	[K], Transcription	74.23	0	--	--	--	--	--	P, GO:0006139, nucleobase-containing compound metabolic process; P, GO:0009058, biosynthetic process; C, GO:0005654, nucleoplasm; F, GO:0003674, molecular_function	--
Ci_contig373	4485	XP_009798390.1	uncharacterized protein LOC104244624 isoform X2	Nicotiana sylvestris	47.39	0	AT2G39580.1	CONTAINS InterPro DOMAIN/s: Putative zinc-finger domain (InterPro:IPR019607); Has 249 Blast hits to 219 proteins in 85 species: Archae - 0; Bacteria - 144; Metazoa - 29; Fungi - 8; Plants - 50; Viruses - 0; Other Eukaryotes - 18 (source: NCBI BLink).	Arabidopsis thaliana	55.75	2e-144	--	--	--	--	--	M5X632_PRUPE	Prunus persica (Peach) (Amygdalus persica)	Uncharacterized protein	57.96	0	--	--	--	--	--	--	--	--	--	--	--	--	--
Ci_contig374	4484	XP_010648225.1	nuclear pore complex protein NUP160	Vitis vinifera	65.3	0	AT1G33410.2	SUPPRESSOR OF AUXIN RESISTANCE1 (SAR1); INVOLVED IN: mRNA export from nucleus, response to auxin stimulus, developmental process; LOCATED IN: nuclear membrane; EXPRESSED IN: 21 plant structures; EXPRESSED DURING: 13 growth stages; CONTAINS InterPro DOMAIN/s: Nucleoporin Nup120/160 (InterPro:IPR021717).	Arabidopsis thaliana	70.54	0	--	--	--	--	--	F6HTQ4_VITVI	Vitis vinifera (Grape)	Putative uncharacterized protein	81.08	0	--	--	--	--	--	--	--	--	--	--	--	--	map03013, RNA transport
Ci_contig375	4473	XP_009762524.1	cullin-associated NEDD8-dissociated protein 1	Nicotiana sylvestris	88.34	0	AT2G02560.2	Arabidopsis thaliana homolog of human CAND1 (cullin-associated and neddylation-dissociated). Putative similarity to TBP-interacting protein TIP120. Ubiquitously expressed in plant tissues throughout development. T-DNA insertion mutant plants were completely sterile and resistant to sirtinol and auxin, but not to gibberellins or brassinolide. Displayed developmental phenotypes similar to those of …	Arabidopsis thaliana	89.42	0	CAND1_ARATH	Arabidopsis thaliana (Mouse-ear cress)	Cullin-associated NEDD8-dissociated protein 1	89.27	0	F6HJZ9_VITVI	Vitis vinifera (Grape)	Putative uncharacterized protein	95.16	0	At2g02560	KOG1824	TATA-binding protein-interacting protein	[R], General function prediction only	89.42	0	--	--	--	--	--	F, GO:0005488, binding	--
Ci_contig376	4472	XP_010027660.1	probable phosphoribosylformylglycinamidine synthase, chloroplastic/mitochondrial	Eucalyptus grandis	79.72	0	AT1G74260.1	Encodes formylglycinamidine ribonucleotide synthase an enzyme involved in de novo purine biosynthesis. PUR4 is localizes to the chloroplast and mitochondria. Loss of PUR4 function affects male but not female gametophyte development.	Arabidopsis thaliana	86.67	0	PUR4_ARATH	Arabidopsis thaliana (Mouse-ear cress)	Probable phosphoribosylformylglycinamidine synthase, chloroplastic/mitochondrial	86.67	0	M5VK84_PRUPE	Prunus persica (Peach) (Amygdalus persica)	Uncharacterized protein	88.92	0	At1g74260	KOG1907	Phosphoribosylformylglycinamidine synthase	[F], Nucleotide transport and metabolism	88.95	0	--	--	--	--	--	P, GO:0006144, purine nucleobase metabolic process; P, GO:0006189, 'de novo' IMP biosynthetic process; F, GO:0004642, phosphoribosylformylglycinamidine synthase activity	map00230, Purine metabolism
Ci_contig377	4477	XP_008219574.1	LOW QUALITY PROTEIN: histone-lysine N-methyltransferase ASHH2	Prunus mume	45.86	0	AT1G77300.2	Encodes a protein with histone lysine N-methyltransferase activity required specifically for the trimethylation of H3-K4 in FLC chromatin (and not in H3-K36 dimethylation). Acts as an inhibitor of flowering specifically involved in the autonomous promotion pathway. EFS also regulates the expression of genes involved in carotenoid biosynthesis.Modification of histone methylation at the CRTISO locu…	Arabidopsis thaliana	78.4	5e-139	ASHH2_ARATH	Arabidopsis thaliana (Mouse-ear cress)	Histone-lysine N-methyltransferase ASHH2	78.4	2e-137	M4DGQ3_BRARP	Brassica rapa subsp. pekinensis (Chinese cabbage) (Brassica pekinensis)	Uncharacterized protein	61.56	0	--	--	--	--	--	--	MDP0000300795	Malus domestica	FAR1	60.83	3e-52	P, GO:0006479, protein methylation; P, GO:0006554, lysine catabolic process; C, GO:0005634, nucleus; F, GO:0005515, protein binding; F, GO:0008270, zinc ion binding; F, GO:0018024, histone-lysine N-methyltransferase activity	map00310, Lysine degradation
Ci_contig378	4471	CDP18587.1	unnamed protein product	Coffea canephora	54.53	0	AT4G04220.1	receptor like protein 46 (RLP46); FUNCTIONS IN: kinase activity; INVOLVED IN: signal transduction, defense response; LOCATED IN: endomembrane system; EXPRESSED IN: 20 plant structures; EXPRESSED DURING: 11 growth stages; CONTAINS InterPro DOMAIN/s: Leucine-rich repeat, typical subtype (InterPro:IPR003591), Leucine-rich repeat-containing N-terminal domain, type 2 (InterPro:IPR013210), Leucine-rich…	Arabidopsis thaliana	60.49	0	Y1571_ARATH	Arabidopsis thaliana (Mouse-ear cress)	Probable leucine-rich repeat receptor-like protein kinase At1g35710	46.25	2e-75	B9GLC7_POPTR	Populus trichocarpa (Western balsam poplar) (Populus balsamifera subsp. trichocarpa)	Predicted protein	69.33	0	At4g04220	KOG0619	FOG: Leucine rich repeat	[R], General function prediction only	56.67	8e-161	--	--	--	--	--	F, GO:0005515, protein binding	--
Ci_contig380	4460	XP_006578255.1	symplekin-like isoform X1	Glycine max	58.67	7e-146	AT1G27595.1	CONTAINS InterPro DOMAIN/s: Symplekin tight junction protein C-terminal (InterPro:IPR022075); BEST Arabidopsis thaliana protein match is: HEAT repeat-containing protein (TAIR:AT5G01400.1); Has 593 Blast hits to 297 proteins in 111 species: Archae - 0; Bacteria - 3; Metazoa - 139; Fungi - 49; Plants - 57; Viruses - 0; Other Eukaryotes - 345 (source: NCBI BLink).	Arabidopsis thaliana	81.67	8e-130	--	--	--	--	--	K7KJ12_SOYBN	Glycine max (Soybean) (Glycine hispida)	Uncharacterized protein	73.66	2e-147	--	--	--	--	--	--	--	--	--	--	--	F, GO:0005488, binding	map03015, mRNA surveillance pathway
Ci_contig382	4991	XP_002281070.1	ABC transporter C family member 12-like	Vitis vinifera	73.56	0	AT1G30410.1	member of MRP subfamily	Arabidopsis thaliana	82.48	0	AB12C_ARATH	Arabidopsis thaliana (Mouse-ear cress)	ABC transporter C family member 12	83.93	0	F6HLW5_VITVI	Vitis vinifera (Grape)	Putative uncharacterized protein	85.68	0	At1g30410	KOG0054	Multidrug resistance-associated protein/mitoxantrone resistance protein, ABC superfamily	[Q], Secondary metabolites biosynthesis, transport and catabolism	83.93	0	--	--	--	--	--	P, GO:0006139, nucleobase-containing compound metabolic process; P, GO:0006810, transport; P, GO:0008152, metabolic process; P, GO:0009056, catabolic process ; P, GO:0009987, cellular process; P, GO:0055085, transmembrane transport; C, GO:0016020, membrane; C, GO:0016021, integral to membrane; F, GO:0000166, nucleotide binding; F, GO:0003824, catalytic activity; F, GO:0005215, transporter activit…	map00230, Purine metabolism; map00730, Thiamine metabolism
Ci_contig384	4456	AAB71526.1	unconventional myosin	Helianthus annuus	87.66	0	AT3G19960.1	member of Myosin-like proteins	Arabidopsis thaliana	84.54	0	MYO1_ARATH	Arabidopsis thaliana (Mouse-ear cress)	Myosin-1	84.54	0	O24515_HELAN	Helianthus annuus (Common sunflower)	Unconventional myosin	93.4	0	At3g19960	KOG0160	Myosin class V heavy chain	[Z], Cytoskeleton	84.54	0	--	--	--	--	--	P, GO:0008152, metabolic process; C, GO:0016459, myosin complex; F, GO:0003774, motor activity; F, GO:0005515, protein binding; F, GO:0005524, ATP binding	map00230, Purine metabolism; map00730, Thiamine metabolism
Ci_contig385	4456	CAB75932.1	putative protein	Arabidopsis thaliana	53.26	0	AT4G23160.1	Encodes a cysteine-rich receptor-like protein kinase.	Arabidopsis thaliana	55.34	8e-107	POLX_TOBAC	Nicotiana tabacum (Common tobacco)	Includes: RecName: Full=Endonuclease	55.11	0	Q9M1C6_ARATH	Arabidopsis thaliana (Mouse-ear cress)	Putative uncharacterized protein T2O9.150	70.15	0	At3g60170	KOG0017	FOG: Transposon-encoded proteins with TYA, reverse transcriptase, integrase domains in various combinations	[R], General function prediction only	70.15	0	--	--	--	--	--	--	--
Ci_contig387	4449	KDP28646.1	hypothetical protein JCGZ_14417	Jatropha curcas	73.84	0	AT4G11610.1	C2 calcium/lipid-binding plant phosphoribosyltransferase family protein; CONTAINS InterPro DOMAIN/s: C2 membrane targeting protein (InterPro:IPR018029), C2 calcium/lipid-binding domain, CaLB (InterPro:IPR008973), Phosphoribosyltransferase C-terminal (InterPro:IPR013583), C2 calcium-dependent membrane targeting (InterPro:IPR000008); BEST Arabidopsis thaliana protein match is: Calcium-dependent lip…	Arabidopsis thaliana	85.8	0	C2GR1_ARATH	Arabidopsis thaliana (Mouse-ear cress)	C2 and GRAM domain-containing protein At1g03370	60.71	7e-07	F6HUD2_VITVI	Vitis vinifera (Grape)	Putative uncharacterized protein	88.15	0	--	--	--	--	--	--	--	--	--	--	--	--	--
Ci_contig388	4443	KJB36586.1	hypothetical protein B456_006G166200	Gossypium raimondii	50.47	0	AT5G03280.1	Involved in ethylene signal transduction. Acts downstream of CTR1. Positively regulates ORE1 and negatively regulates mir164A,B,C to regulate leaf senescence. A maternally expressed imprinted gene. Mutations in ein2 block ethylene stimulation of flavonol synthesis.	Arabidopsis thaliana	60.34	0	EIN2_ARATH	Arabidopsis thaliana (Mouse-ear cress)	Ethylene-insensitive protein 2	60.34	0	M1BY00_SOLTU	Solanum tuberosum (Potato)	Uncharacterized protein	63.37	0	At5g03280	KOG1291	Mn2+ and Fe2+ transporters of the NRAMP family	[P], Inorganic ion transport and metabolism	60.34	0	--	--	--	--	--	P, GO:0006810, transport; C, GO:0016020, membrane; F, GO:0005215, transporter activity	map04075, Plant hormone signal transduction
Ci_contig389	4442	CDO97890.1	unnamed protein product	Coffea canephora	80	0	AT1G17500.1	ATPase E1-E2 type family protein / haloacid dehalogenase-like hydrolase family protein; FUNCTIONS IN: ATPase activity, coupled to transmembrane movement of ions, phosphorylative mechanism; INVOLVED IN: metabolic process, ATP biosynthetic process, phospholipid transport; LOCATED IN: integral to membrane, membrane; EXPRESSED IN: 23 plant structures; EXPRESSED DURING: 13 growth stages; CONTAINS Inte…	Arabidopsis thaliana	85.93	0	ALA4_ARATH	Arabidopsis thaliana (Mouse-ear cress)	Putative phospholipid-transporting ATPase 4	85.93	0	F6HXZ3_VITVI	Vitis vinifera (Grape)	Putative uncharacterized protein	87.66	0	At1g17500	KOG0206	P-type ATPase	[R], General function prediction only	85.37	0	--	--	--	--	--	P, GO:0015917, aminophospholipid transport; P, GO:0045332, phospholipid translocation; P, GO:0098655, cation transmembrane transport; C, GO:0016021, integral to membrane; F, GO:0000287, magnesium ion binding; F, GO:0004012, phospholipid-translocating ATPase activity; F, GO:0005524, ATP binding; F, GO:0019829, cation-transporting ATPase activity	map00230, Purine metabolism; map00730, Thiamine metabolism
Ci_contig390	4283	XP_010260806.1	protein strawberry notch	Nelumbo nucifera	82.82	0	AT1G79350.1	embryo defective 1135 (EMB1135); FUNCTIONS IN: DNA binding, zinc ion binding; INVOLVED IN: regulation of transcription, DNA-dependent, embryo development ending in seed dormancy; LOCATED IN: chloroplast; EXPRESSED IN: 25 plant structures; EXPRESSED DURING: 15 growth stages; CONTAINS InterPro DOMAIN/s: Zinc finger, PHD-type, conserved site (InterPro:IPR019786), Zinc finger, PHD-type (InterPro:IPR0…	Arabidopsis thaliana	84.02	0	--	--	--	--	--	K4CX81_SOLLC	Solanum lycopersicum (Tomato) (Lycopersicon esculentum)	Uncharacterized protein	90.53	0	At1g79350	KOG1513	Nuclear helicase MOP-3/SNO (DEAD-box superfamily)	[K], Transcription [T], Signal transduction mechanisms	79.48	0	--	--	--	--	--	P, GO:0006355, regulation of transcription, DNA-templated; F, GO:0005515, protein binding; F, GO:0008270, zinc ion binding	--
Ci_contig391	4482	KDP27422.1	hypothetical protein JCGZ_20832	Jatropha curcas	82.43	0	AT1G79350.1	embryo defective 1135 (EMB1135); FUNCTIONS IN: DNA binding, zinc ion binding; INVOLVED IN: regulation of transcription, DNA-dependent, embryo development ending in seed dormancy; LOCATED IN: chloroplast; EXPRESSED IN: 25 plant structures; EXPRESSED DURING: 15 growth stages; CONTAINS InterPro DOMAIN/s: Zinc finger, PHD-type, conserved site (InterPro:IPR019786), Zinc finger, PHD-type (InterPro:IPR0…	Arabidopsis thaliana	89.2	0	--	--	--	--	--	F6H9S6_VITVI	Vitis vinifera (Grape)	Putative uncharacterized protein	91.62	0	At1g79350	KOG1513	Nuclear helicase MOP-3/SNO (DEAD-box superfamily)	[K], Transcription [T], Signal transduction mechanisms	82.89	0	--	--	--	--	--	P, GO:0006355, regulation of transcription, DNA-templated; F, GO:0005515, protein binding; F, GO:0008270, zinc ion binding	--
Ci_contig392	4416	XP_011097706.1	enhancer of mRNA-decapping protein 4-like	Sesamum indicum	79.18	0	AT3G13300.2	Encodes VCS (VARICOSE). Involved in mRNA decapping. VCS forms a mRNA decapping complex with DCP1 (At1g08370) and DCP2 (At5g13570). Unlike DCP2, VCS itself does not have mRNA decapping activity in vitro. DCP1, DCP2 and VCS colocalize in cytoplasmic loci, which are putative Arabidopsis mRNA processing bodies. Null mutants of DCP1, DCP2, and VCS accumulate capped mRNAs with a reduced degradation rat…	Arabidopsis thaliana	88.44	0	VCS_ARATH	Arabidopsis thaliana (Mouse-ear cress)	Enhancer of mRNA-decapping protein 4	88.44	0	K4CHS1_SOLLC	Solanum lycopersicum (Tomato) (Lycopersicon esculentum)	Uncharacterized protein	84.47	0	--	--	--	--	--	--	--	--	--	--	--	F, GO:0005515, protein binding	map03018, RNA degradation
Ci_contig393	4437	XP_011097706.1	enhancer of mRNA-decapping protein 4-like	Sesamum indicum	79.18	0	AT3G13300.2	Encodes VCS (VARICOSE). Involved in mRNA decapping. VCS forms a mRNA decapping complex with DCP1 (At1g08370) and DCP2 (At5g13570). Unlike DCP2, VCS itself does not have mRNA decapping activity in vitro. DCP1, DCP2 and VCS colocalize in cytoplasmic loci, which are putative Arabidopsis mRNA processing bodies. Null mutants of DCP1, DCP2, and VCS accumulate capped mRNAs with a reduced degradation rat…	Arabidopsis thaliana	88.44	0	VCS_ARATH	Arabidopsis thaliana (Mouse-ear cress)	Enhancer of mRNA-decapping protein 4	88.44	0	K4CHS1_SOLLC	Solanum lycopersicum (Tomato) (Lycopersicon esculentum)	Uncharacterized protein	84.47	0	--	--	--	--	--	--	--	--	--	--	--	F, GO:0005515, protein binding	map03018, RNA degradation
Ci_contig394	659	--	--	--	--	--	--	--	--	--	--	--	--	--	--	--	--	--	--	--	--	--	--	--	--	--	--	--	--	--	--	--	--	--
Ci_contig395	4433	ADO61005.1	flavin-binding kelch repeat F-box 1	Helianthus annuus	89.22	0	AT1G68050.1	Encodes FKF1, a flavin-binding kelch repeat F box protein, is clock-controlled, regulates transition to flowering. Forms a complex with GI on the CO promoter to regulate CO expression.	Arabidopsis thaliana	87.63	0	ADO3_ARATH	Arabidopsis thaliana (Mouse-ear cress)	Adagio protein 3	87.63	0	E3TPZ7_HELAN	Helianthus annuus (Common sunflower)	Flavin-binding kelch repeat F-box 1 (Fragment)	93.74	0	--	--	--	--	--	--	--	--	--	--	--	P, GO:0007165, signal transduction; F, GO:0004871, signal transducer activity; F, GO:0005515, protein binding	map04712, Circadian rhythm - plant
Ci_contig396	4441	XP_002320433.2	trithorax family protein	Populus trichocarpa	78.74	0	AT1G05830.2	Encodes a homolog of trithorax, a histone-lysine N-methyltransferase. Paralog of ATX1. Unlike ATX1 which is involved in trimethylating of histone H3-mysine 4, ATX2 is involved in dimethylating of histone H3-lysine 4. ATX1 and ATX2 influence the expression of largely nonoverlapping gene sets. The expression pattern of ATX2 is also different from that of ATX1.	Arabidopsis thaliana	82.32	0	ATX2_ARATH	Arabidopsis thaliana (Mouse-ear cress)	Histone-lysine N-methyltransferase ATX2	82.32	0	B9GU95_POPTR	Populus trichocarpa (Western balsam poplar) (Populus balsamifera subsp. trichocarpa)	SET domain protein	84.82	0	At1g05830_2	KOG1080	Histone H3 (Lys4) methyltransferase complex, subunit SET1 and related methyltransferases	[B], Chromatin structure and dynamics [K], Transcription	75.99	0	--	--	--	--	--	P, GO:0006464, cellular protein modification process; P, GO:0016043, cellular component organization; C, GO:0005634, nucleus; F, GO:0005488, binding; F, GO:0016740, transferase activity	map00310, Lysine degradation
Ci_contig397	4440	XP_009797463.1	DNA-directed RNA polymerase IV subunit 1 isoform X1	Nicotiana sylvestris	51.8	0	AT1G63020.2	Encodes one of two alternative largest subunits of a putative plant-specific RNA polymerase IV (aka RNA polymerase D). Required for posttranscriptional gene silencing.	Arabidopsis thaliana	63.85	0	NRPD1_ARATH	Arabidopsis thaliana (Mouse-ear cress)	DNA-directed RNA polymerase IV subunit 1	63.85	0	F6HUI3_VITVI	Vitis vinifera (Grape)	DNA-directed RNA polymerase (EC 2.7.7.6)	65.1	0	At1g63020_1	KOG0260	RNA polymerase II, large subunit	[K], Transcription	63.84	0	--	--	--	--	--	--	--
Ci_contig398	4429	EYU19161.1	hypothetical protein MIMGU_mgv1a000383mg	Erythranthe guttata	55.18	0	AT5G54280.2	Type VII myosin gene	Arabidopsis thaliana	68.23	0	MYO2_ARATH	Arabidopsis thaliana (Mouse-ear cress)	Myosin-2	68.23	0	O50004_HELAN	Helianthus annuus (Common sunflower)	Unconventional myosin	77.56	0	At5g54280	KOG0160	Myosin class V heavy chain	[Z], Cytoskeleton	70.38	0	--	--	--	--	--	C, GO:0016459, myosin complex; F, GO:0003774, motor activity; F, GO:0005515, protein binding; F, GO:0005524, ATP binding	map00230, Purine metabolism; map00730, Thiamine metabolism
Ci_contig399	4407	XP_002282028.2	paladin	Vitis vinifera	80.08	0	AT3G62010.1	unknown protein; LOCATED IN: cellular_component unknown; EXPRESSED IN: 23 plant structures; EXPRESSED DURING: 15 growth stages; Has 553 Blast hits to 216 proteins in 93 species: Archae - 0; Bacteria - 124; Metazoa - 193; Fungi - 58; Plants - 108; Viruses - 0; Other Eukaryotes - 70 (source: NCBI BLink).	Arabidopsis thaliana	84.38	0	--	--	--	--	--	D7U2V9_VITVI	Vitis vinifera (Grape)	Putative uncharacterized protein	87.9	0	--	--	--	--	--	--	--	--	--	--	--	--	--
Ci_contig401	4401	XP_007213296.1	hypothetical protein PRUPE_ppa000388mg	Prunus persica	85.97	0	AT1G62020.1	Coatomer, alpha subunit; FUNCTIONS IN: structural molecule activity, transporter activity; INVOLVED IN: intracellular protein transport, vesicle-mediated transport, ER to Golgi vesicle-mediated transport; LOCATED IN: COPI vesicle coat, plasma membrane, CUL4 RING ubiquitin ligase complex, membrane; EXPRESSED IN: 25 plant structures; EXPRESSED DURING: 14 growth stages; CONTAINS InterPro DOMAIN/s: W…	Arabidopsis thaliana	90.91	0	COPA1_ARATH	Arabidopsis thaliana (Mouse-ear cress)	Coatomer subunit alpha-1	90.91	0	M5X602_PRUPE	Prunus persica (Peach) (Amygdalus persica)	Uncharacterized protein	93.44	0	At1g62020	KOG0292	Vesicle coat complex COPI, alpha subunit	[U], Intracellular trafficking, secretion, and vesicular transport	90.91	0	--	--	--	--	--	P, GO:0006886, intracellular protein transport; P, GO:0016192, vesicle-mediated transport; C, GO:0030126, COPI vesicle coat; F, GO:0005198, structural molecule activity	--
Ci_contig402	4402	XP_009768502.1	transformation/transcription domain-associated protein-like isoform X2	Nicotiana sylvestris	87.01	0	AT2G17930.1	Phosphatidylinositol 3- and 4-kinase family protein with FAT domain; FUNCTIONS IN: inositol or phosphatidylinositol kinase activity, binding, phosphotransferase activity, alcohol group as acceptor; EXPRESSED IN: 24 plant structures; EXPRESSED DURING: 13 growth stages; CONTAINS InterPro DOMAIN/s: Phosphatidylinositol 3-/4-kinase, catalytic (InterPro:IPR000403), PIK-related kinase, FAT (InterPro:IP…	Arabidopsis thaliana	89.26	0	TOR_ARATH	Arabidopsis thaliana (Mouse-ear cress)	Serine/threonine-protein kinase TOR	44.41	1e-11	F6GWN0_VITVI	Vitis vinifera (Grape)	Putative uncharacterized protein	92.94	0	--	--	--	--	--	--	--	--	--	--	--	F, GO:0005515, protein binding; F, GO:0016773, phosphotransferase activity, alcohol group as acceptor	--
Ci_contig403	4399	XP_009589429.1	endoglucanase 11-like	Nicotiana tomentosiformis	81.72	1e-155	AT2G32990.1	glycosyl hydrolase 9B8 (GH9B8); FUNCTIONS IN: hydrolase activity, hydrolyzing O-glycosyl compounds, catalytic activity; INVOLVED IN: carbohydrate metabolic process; LOCATED IN: endomembrane system; EXPRESSED IN: 17 plant structures; EXPRESSED DURING: 11 growth stages; CONTAINS InterPro DOMAIN/s: Six-hairpin glycosidase (InterPro:IPR012341), Glycoside hydrolase, family 9, active site (InterPro:IPR…	Arabidopsis thaliana	87.16	1e-148	GUN11_ARATH	Arabidopsis thaliana (Mouse-ear cress)	Endoglucanase 11	87.16	1e-148	G7K7J2_MEDTR	Medicago truncatula (Barrel medic) (Medicago tribuloides)	Endoglucanase	88.62	3e-155	--	--	--	--	--	--	--	--	--	--	--	P, GO:0009664, plant-type cell wall organization; P, GO:0010054, trichoblast differentiation; P, GO:0042545, cell wall modification; P, GO:0042547, cell wall modification involved in multidimensional cell growth ; C, GO:0005576, extracellular region; C, GO:0009507, chloroplast; F, GO:0004553, hydrolase activity, hydrolyzing O-glycosyl compounds; F, GO:0008810, cellulase activity	map00500, Starch and sucrose metabolism
Ci_contig404	4400	XP_006349342.1	ATP-dependent RNA helicase Dhx29-like	Solanum tuberosum	71.21	0	AT1G58060.1	RNA helicase family protein; FUNCTIONS IN: helicase activity, nucleic acid binding, ATP-dependent helicase activity, ATP binding; INVOLVED IN: biological_process unknown; LOCATED IN: chloroplast; CONTAINS InterPro DOMAIN/s: Helicase-associated domain (InterPro:IPR007502), DNA/RNA helicase, DEAD/DEAH box type, N-terminal (InterPro:IPR011545), Domain of unknown function DUF1605 (InterPro:IPR011709)…	Arabidopsis thaliana	80.83	0	DHX8_ARATH	Arabidopsis thaliana (Mouse-ear cress)	Probable pre-mRNA-splicing factor ATP-dependent RNA helicase	53.52	7e-42	K4B1U4_SOLLC	Solanum lycopersicum (Tomato) (Lycopersicon esculentum)	Uncharacterized protein	84.39	0	At1g58060	KOG0920	ATP-dependent RNA helicase A	[A], RNA processing and modification	80.65	0	--	--	--	--	--	F, GO:0000166, nucleotide binding; F, GO:0003676, nucleic acid binding; F, GO:0016787, hydrolase activity	map00230, Purine metabolism; map00730, Thiamine metabolism
Ci_contig405	4411	XP_002263149.3	kinesin-like calmodulin-binding protein homolog	Vitis vinifera	79.53	0	AT5G65930.2	encodes a novel member of the kinesin superfamily of motor proteins. recessive mutations have reduced number of trichome branches.	Arabidopsis thaliana	86.16	0	KCBP_ARATH	Arabidopsis thaliana (Mouse-ear cress)	Kinesin-like calmodulin-binding protein	86.16	0	D7U483_VITVI	Vitis vinifera (Grape)	Putative uncharacterized protein	89.67	0	At5g65930_2	KOG0239	Kinesin (KAR3 subfamily)	[Z], Cytoskeleton	82.27	0	--	--	--	--	--	P, GO:0007018, microtubule-based movement; P, GO:0007275, multicellular organismal development; P, GO:0008152, metabolic process; P, GO:0009653, anatomical structure morphogenesis; P, GO:0009856, pollination; P, GO:0009987, cellular process; P, GO:0016043, cellular component organization; P, GO:0030154, cell differentiation; P, GO:0055114, oxidation-reduction process; C, GO:0005856, cytoskeleton;…	map00230, Purine metabolism; map00730, Thiamine metabolism
Ci_contig406	4391	CAN67403.1	hypothetical protein VITISV_025614	Vitis vinifera	44.76	0	AT4G23160.1	Encodes a cysteine-rich receptor-like protein kinase.	Arabidopsis thaliana	61.49	3e-124	POLX_TOBAC	Nicotiana tabacum (Common tobacco)	Includes: RecName: Full=Endonuclease	57.65	4e-105	A5B1N8_VITVI	Vitis vinifera (Grape)	Putative uncharacterized protein	64.78	0	--	--	--	--	--	--	--	--	--	--	--	F, GO:0003676, nucleic acid binding; F, GO:0008270, zinc ion binding	--
Ci_contig407	4391	XP_004242314.1	uncharacterized protein LOC101246936 isoform X1	Solanum lycopersicum	73.23	0	AT4G02480.1	AAA-type ATPase family protein; FUNCTIONS IN: nucleoside-triphosphatase activity, ATPase activity, nucleotide binding, ATP binding; LOCATED IN: chloroplast; EXPRESSED IN: 24 plant structures; EXPRESSED DURING: 14 growth stages; CONTAINS InterPro DOMAIN/s: ATPase, AAA+ type, core (InterPro:IPR003593), ATPase, AAA-type, core (InterPro:IPR003959), SMAD/FHA domain (InterPro:IPR008984), ATPase, AAA-ty…	Arabidopsis thaliana	75.41	0	KTNA1_ARATH	Arabidopsis thaliana (Mouse-ear cress)	Katanin p60 ATPase-containing subunit A1	66.09	3e-59	K4CAV8_SOLLC	Solanum lycopersicum (Tomato) (Lycopersicon esculentum)	Uncharacterized protein	83.48	0	At1g02890_2	KOG0737	AAA+-type ATPase	[O], Posttranslational modification, protein turnover, chaperones	88.01	0	--	--	--	--	--	F, GO:0000166, nucleotide binding; F, GO:0005515, protein binding; F, GO:0016787, hydrolase activity	map00230, Purine metabolism; map00730, Thiamine metabolism
Ci_contig408	4388	XP_007012499.1	Lysine-ketoglutarate reductase/saccharopine dehydrogenase bifunctional enzyme	Theobroma cacao	72.39	0	AT4G33150.2	Encodes two proteins. One protein is the monofunctional saccharopine dehydrogenase involved in lysine degradation. The longer protein from the same LKR/SDH locus is bifunctional and also has saccharopine dehydrogenase activity. The monofunctional SDH functions mainly to enhance the flux of lysine catabolism. Gene expression is induced by abscisic acid, jasmonate, and under sucrose starvation.	Arabidopsis thaliana	80.08	0	AASS_ARATH	Arabidopsis thaliana (Mouse-ear cress)	Alpha-aminoadipic semialdehyde synthase	79.89	0	F6HGZ0_VITVI	Vitis vinifera (Grape)	Putative uncharacterized protein	83.02	0	At4g33150	KOG0172	Lysine-ketoglutarate reductase/saccharopine dehydrogenase	[E], Amino acid transport and metabolism	79.89	0	--	--	--	--	--	P, GO:0009744, response to sucrose; P, GO:0009750, response to fructose; P, GO:0010228, vegetative to reproductive phase transition of meristem; P, GO:0016926, protein desumoylation; P, GO:0019477, L-lysine catabolic process ; P, GO:0050665, hydrogen peroxide biosynthetic process; P, GO:0080167, response to karrikin ; C, GO:0005737, cytoplasm; C, GO:0005739, mitochondrion; C, GO:0005829, cytosol;…	map00310, Lysine degradation
Ci_contig410	4409	CBI33596.3	unnamed protein product	Vitis vinifera	62.25	0	AT1G66730.1	Encodes a novel plant specific DNA ligase that is involved in seed germination and DNA repair.	Arabidopsis thaliana	73.13	0	DNLI1_ARATH	Arabidopsis thaliana (Mouse-ear cress)	DNA ligase 1	58.88	4e-154	G7KV95_MEDTR	Medicago truncatula (Barrel medic) (Medicago tribuloides)	DNA ligase	66.21	0	At1g66730_2	KOG0967	ATP-dependent DNA ligase I	[L], Replication, recombination and repair	76.77	0	--	--	--	--	--	P, GO:0006260, DNA replication; P, GO:0006281, DNA repair; P, GO:0006310, DNA recombination; F, GO:0003677, DNA binding; F, GO:0003910, DNA ligase (ATP) activity	map03030, DNA replication
Ci_contig411	4380	XP_002533426.1	kinase, putative	Ricinus communis	87.07	0	AT3G17850.1	Protein kinase superfamily protein; FUNCTIONS IN: kinase activity; INVOLVED IN: protein amino acid phosphorylation; LOCATED IN: cytosol, plasma membrane; EXPRESSED IN: cultured cell; CONTAINS InterPro DOMAIN/s: Serine/threonine-protein kinase domain (InterPro:IPR002290), Serine/threonine-protein kinase-like domain (InterPro:IPR017442), AGC-kinase, C-terminal (InterPro:IPR000961), Serine/threonine…	Arabidopsis thaliana	87.59	0	KPK2_ARATH	Arabidopsis thaliana (Mouse-ear cress)	Serine/threonine-protein kinase AtPK2/AtPK19	62.03	8e-71	B9T5A7_RICCO	Ricinus communis (Castor bean)	Kinase, putative (EC 2.7.11.13)	92.78	0	At3g17850	KOG0606	Microtubule-associated serine/threonine kinase and related proteins	[T], Signal transduction mechanisms [R], General function prediction only	65.21	0	--	--	--	--	--	P, GO:0006464, cellular protein modification process; P, GO:0006468, protein phosphorylation; P, GO:0007165, signal transduction; P, GO:0009069, serine family amino acid metabolic process; F, GO:0000166, nucleotide binding; F, GO:0004697, protein kinase C activity ; F, GO:0005524, ATP binding; F, GO:0016301, kinase activity	map04070, Phosphatidylinositol signaling system
Ci_contig412	4381	XP_009629491.1	mediator of RNA polymerase II transcription subunit 12	Nicotiana tomentosiformis	57.45	0	AT4G00450.1	Encodes the Arabidopsis homolog of the transcriptional regulator MED12, is dynamically expressed during embryogenesis and regulates both developmental timing and the radial pattern formation. Involved in flowering time. The mutant enhances the expression of the flowering time (FT) gene. A knockout mutant of this gene showed late-flowering phenotype.	Arabidopsis thaliana	63.76	0	MED12_ARATH	Arabidopsis thaliana (Mouse-ear cress)	Mediator of RNA polymerase II transcription subunit 12	68.1	0	K4AZK3_SOLLC	Solanum lycopersicum (Tomato) (Lycopersicon esculentum)	Uncharacterized protein	70.4	0	At4g00450	KOG4522	RNA polymerase II transcription mediator	[K], Transcription	60.42	0	--	--	--	--	--	P, GO:0006357, regulation of transcription from RNA polymerase II promoter; C, GO:0016592, mediator complex; F, GO:0001104, RNA polymerase II transcription cofactor activity	--
Ci_contig413	4398	XP_002283343.1	exocyst complex component EXO70A1	Vitis vinifera	67.33	0	AT3G47630.2	CONTAINS InterPro DOMAIN/s: Mitochondrial matrix Mmp37 (InterPro:IPR015222); Has 35333 Blast hits to 34131 proteins in 2444 species: Archae - 798; Bacteria - 22429; Metazoa - 974; Fungi - 991; Plants - 531; Viruses - 0; Other Eukaryotes - 9610 (source: NCBI BLink).	Arabidopsis thaliana	79.39	1e-123	--	--	--	--	--	E0CP16_VITVI	Vitis vinifera (Grape)	Putative uncharacterized protein	80.2	0	At3g47630	KOG2986	Uncharacterized conserved protein	[S], Function unknown	79.39	4e-123	--	--	--	--	--	P, GO:0006810, transport; P, GO:0006887, exocytosis; P, GO:0009987, cellular process; C, GO:0000145, exocyst; C, GO:0005737, cytoplasm	--
Ci_contig415	4369	KJB80871.1	hypothetical protein B456_013G119000	Gossypium raimondii	86.28	0	AT5G18410.2	distorted trichomes and exhibits a diffuse actin cytoskeleton	Arabidopsis thaliana	91.36	0	PIR_ARATH	Arabidopsis thaliana (Mouse-ear cress)	Protein PIR	91.36	0	M5W771_PRUPE	Prunus persica (Peach) (Amygdalus persica)	Uncharacterized protein	91.51	0	At5g18410	KOG3534	p53 inducible protein PIR121	[R], General function prediction only	85.05	0	--	--	--	--	--	C, GO:0005737, cytoplasm	map03013, RNA transport
Ci_contig416	4379	XP_011626437.1	uncharacterized protein LOC18442422	Amborella trichopoda	51.13	0	AT1G27595.1	CONTAINS InterPro DOMAIN/s: Symplekin tight junction protein C-terminal (InterPro:IPR022075); BEST Arabidopsis thaliana protein match is: HEAT repeat-containing protein (TAIR:AT5G01400.1); Has 593 Blast hits to 297 proteins in 111 species: Archae - 0; Bacteria - 3; Metazoa - 139; Fungi - 49; Plants - 57; Viruses - 0; Other Eukaryotes - 345 (source: NCBI BLink).	Arabidopsis thaliana	71.57	0	--	--	--	--	--	F6GZL6_VITVI	Vitis vinifera (Grape)	Putative uncharacterized protein	76.37	0	At1g27595	KOG1895	mRNA cleavage and polyadenylation factor II complex, subunit PTA1	[A], RNA processing and modification	65.97	0	--	--	--	--	--	--	map03015, mRNA surveillance pathway
Ci_contig417	4641	XP_010647202.1	uncharacterized protein LOC100264071 isoform X2	Vitis vinifera	53.06	0	AT4G38760.1	Protein of unknown function (DUF3414); CONTAINS InterPro DOMAIN/s: Protein of unknown function DUF3414 (InterPro:IPR021827); BEST Arabidopsis thaliana protein match is: unknown protein (TAIR:AT4G10845.1); Has 113 Blast hits to 108 proteins in 52 species: Archae - 0; Bacteria - 2; Metazoa - 61; Fungi - 10; Plants - 37; Viruses - 0; Other Eukaryotes - 3 (source: NCBI BLink).	Arabidopsis thaliana	62.52	0	--	--	--	--	--	K7LSN5_SOYBN	Glycine max (Soybean) (Glycine hispida)	Uncharacterized protein	64.75	0	--	--	--	--	--	--	--	--	--	--	--	--	map03013, RNA transport
Ci_contig418	4360	XP_010662151.1	pentatricopeptide repeat-containing protein At3g18110, chloroplastic	Vitis vinifera	71.34	0	AT3G18110.1	embryo defective 1270 (EMB1270); INVOLVED IN: embryo development ending in seed dormancy; LOCATED IN: chloroplast; EXPRESSED IN: 21 plant structures; EXPRESSED DURING: 13 growth stages; CONTAINS InterPro DOMAIN/s: Pentatricopeptide repeat (InterPro:IPR002885); BEST Arabidopsis thaliana protein match is: proton gradient regulation 3 (TAIR:AT4G31850.1); Has 86684 Blast hits to 15673 proteins in 320…	Arabidopsis thaliana	79.44	0	PP241_ARATH	Arabidopsis thaliana (Mouse-ear cress)	Pentatricopeptide repeat-containing protein At3g18110, chloroplastic	79.44	0	F6HEH6_VITVI	Vitis vinifera (Grape)	Putative uncharacterized protein	84.23	0	At3g18110	KOG4197	FOG: PPR repeat	[R], General function prediction only	78.69	0	--	--	--	--	--	--	--
Ci_contig419	4357	XP_002266665.2	LOW QUALITY PROTEIN: DNA repair protein RAD50	Vitis vinifera	68.77	0	AT2G31970.1	Encodes the Arabidopsis RAD50 homologue. It is involved in double strand break repair. Component of the meiotic recombination complex that processes meiotic double-strand-breaks to produce single-stranded DNA ends, which act in the homology search and recombination. Accumulates in the nucleus during meiotic prophase, a process regulated by PHS1.	Arabidopsis thaliana	78.95	0	RAD50_ARATH	Arabidopsis thaliana (Mouse-ear cress)	DNA repair protein RAD50	78.95	0	B9GFJ5_POPTR	Populus trichocarpa (Western balsam poplar) (Populus balsamifera subsp. trichocarpa)	Predicted protein	81.31	0	At2g31970	KOG0962	DNA repair protein RAD50, ABC-type ATPase/SMC superfamily	[L], Replication, recombination and repair	77.43	0	--	--	--	--	--	P, GO:0000003, reproduction; P, GO:0006139, nucleobase-containing compound metabolic process; P, GO:0006259, DNA metabolic process; P, GO:0006281, DNA repair; P, GO:0006464, cellular protein modification process; P, GO:0006810, transport; P, GO:0006950, response to stress; P, GO:0007049, cell cycle; P, GO:0007165, signal transduction; P, GO:0007267, cell-cell signaling; P, GO:0007275, multicellul…	map03440, Homologous recombination
Ci_contig420	4351	XP_008222182.1	histidine kinase 3	Prunus mume	71.48	0	AT1G27320.1	Encodes a histidine kinases, a cytokinin receptor that controls cytokinin-mediated leaf longevity through a specific phosphorylation of the response regulator, ARR2.	Arabidopsis thaliana	77.51	0	AHK3_ARATH	Arabidopsis thaliana (Mouse-ear cress)	Histidine kinase 3	77.51	0	B8QJH2_BETPN	Betula pendula (European white birch) (Betula verrucosa)	Histidine kinase 3 (Fragment)	80.81	0	At1g27320	KOG0519	Sensory transduction histidine kinase	[T], Signal transduction mechanisms	74.74	0	--	--	--	--	--	P, GO:0000160, phosphorelay signal transduction system; P, GO:0000303, response to superoxide; P, GO:0006468, protein phosphorylation; P, GO:0006635, fatty acid beta-oxidation; P, GO:0006970, response to osmotic stress; P, GO:0007165, signal transduction; P, GO:0007231, osmosensory signaling pathway ; P, GO:0007623, circadian rhythm ; P, GO:0008219, cell death; P, GO:0008272, sulfate transport; P…	map04075, Plant hormone signal transduction
Ci_contig421	4349	CDP02173.1	unnamed protein product	Coffea canephora	78.43	0	AT5G15020.1	Encodes a homolog of the transcriptional repressor SIN3 (AT1G24190).	Arabidopsis thaliana	77.4	0	SNL2_ARATH	Arabidopsis thaliana (Mouse-ear cress)	Paired amphipathic helix protein Sin3-like 2	77.4	0	K4B789_SOLLC	Solanum lycopersicum (Tomato) (Lycopersicon esculentum)	Uncharacterized protein	85.07	0	--	--	--	--	--	--	--	--	--	--	--	P, GO:0006355, regulation of transcription, DNA-templated; C, GO:0005634, nucleus	--
Ci_contig422	4346	CDP07285.1	unnamed protein product	Coffea canephora	79.17	0	AT4G38350.1	Patched family protein; FUNCTIONS IN: hedgehog receptor activity; LOCATED IN: plasma membrane, vacuole, membrane; EXPRESSED IN: 26 plant structures; EXPRESSED DURING: 13 growth stages; CONTAINS InterPro DOMAIN/s: Niemann-Pick C type protein (InterPro:IPR004765), Patched (InterPro:IPR003392), Sterol-sensing 5TM box (InterPro:IPR000731); BEST Arabidopsis thaliana protein match is: Patched family pr…	Arabidopsis thaliana	84.07	0	--	--	--	--	--	K4BVX6_SOLLC	Solanum lycopersicum (Tomato) (Lycopersicon esculentum)	Uncharacterized protein	89.55	0	At1g42470	KOG1933	Cholesterol transport protein (Niemann-Pick C disease protein)	[I], Lipid transport and metabolism	84.49	0	--	--	--	--	--	P, GO:0007165, signal transduction; P, GO:0030301, cholesterol transport ; C, GO:0016021, integral to membrane; F, GO:0008158, hedgehog receptor activity	--
Ci_contig423	4346	XP_010648588.1	uncharacterized protein LOC100262933 isoform X1	Vitis vinifera	67.84	0	AT2G25730.2	unknown protein; LOCATED IN: cellular_component unknown; EXPRESSED IN: 23 plant structures; EXPRESSED DURING: 14 growth stages.	Arabidopsis thaliana	80.14	0	--	--	--	--	--	M5XYG6_PRUPE	Prunus persica (Peach) (Amygdalus persica)	Uncharacterized protein	84.71	0	At2g25730	KOG1811	Predicted Zn2+-binding protein, contains FYVE domain	[R], General function prediction only	71.11	0	--	--	--	--	--	--	--
Ci_contig424	4356	CBI31934.3	unnamed protein product	Vitis vinifera	69.04	7e-114	AT2G03150.1	embryo defective 1579 (emb1579); FUNCTIONS IN: binding, calcium ion binding; INVOLVED IN: embryo development ending in seed dormancy; LOCATED IN: cytosol; EXPRESSED IN: 24 plant structures; EXPRESSED DURING: 14 growth stages; CONTAINS InterPro DOMAIN/s: EF-HAND 2 (InterPro:IPR018249), EF-hand-like domain (InterPro:IPR011992); Has 35333 Blast hits to 34131 proteins in 2444 species: Archae - 798; B…	Arabidopsis thaliana	78.37	6e-94	--	--	--	--	--	F6HPP6_VITVI	Vitis vinifera (Grape)	Putative uncharacterized protein	83.27	3e-115	--	--	--	--	--	--	--	--	--	--	--	P, GO:0006355, regulation of transcription, DNA-templated; F, GO:0005509, calcium ion binding	--
Ci_contig425	4336	XP_010663262.1	uncharacterized protein LOC100265641 isoform X4	Vitis vinifera	38.84	9e-164	AT5G07980.1	dentin sialophosphoprotein-related; BEST Arabidopsis thaliana protein match is: unknown protein (TAIR:AT5G07940.2); Has 1336 Blast hits to 783 proteins in 174 species: Archae - 4; Bacteria - 291; Metazoa - 248; Fungi - 128; Plants - 141; Viruses - 0; Other Eukaryotes - 524 (source: NCBI BLink).	Arabidopsis thaliana	55.43	2e-55	--	--	--	--	--	M5WEG0_PRUPE	Prunus persica (Peach) (Amygdalus persica)	Uncharacterized protein	51.19	6e-142	--	--	--	--	--	--	--	--	--	--	--	--	--
Ci_contig426	4344	BAE72098.1	Lactuca sativa aldehyde oxidase 1	Lactuca sativa	81.22	0	AT3G43600.1	Encodes an aldehyde oxidase. AAO2 does not appear to act on abscisic aldehyde in vitro but it is possible that it may function in abscisic acid biosynthesis when the activity of At2g27150 (AAO3), the primary abscisic aldehyde oxidase, is lost.	Arabidopsis thaliana	75.85	0	ALDO2_ARATH	Arabidopsis thaliana (Mouse-ear cress)	Indole-3-acetaldehyde oxidase	75.85	0	Q2PHF4_LACSA	Lactuca sativa (Garden lettuce)	Aldehyde oxidase 1	89.23	0	At3g43600	KOG0430	Xanthine dehydrogenase	[F], Nucleotide transport and metabolism	75.85	0	--	--	--	--	--	P, GO:0006118, electron transport; P, GO:0055114, oxidation-reduction process; F, GO:0005506, iron ion binding; F, GO:0009055, electron carrier activity; F, GO:0016614, oxidoreductase activity, acting on CH-OH group of donors; F, GO:0050660, flavin adenine dinucleotide binding; F, GO:0051537, 2 iron, 2 sulfur cluster binding	map00906, Carotenoid biosynthesis
Ci_contig427	4325	AAO23078.1	polyprotein	Glycine max	46.72	0	ATMG00860.1	hypothetical protein	Arabidopsis thaliana	66.13	3e-36	M860_ARATH	Arabidopsis thaliana (Mouse-ear cress)	Uncharacterized mitochondrial protein AtMg00860	66.13	2e-36	Q84ZV5_SOYBN	Glycine max (Soybean) (Glycine hispida)	Polyprotein	62.76	0	At3g11970_2	KOG0017	FOG: Transposon-encoded proteins with TYA, reverse transcriptase, integrase domains in various combinations	[R], General function prediction only	65.28	0	--	--	--	--	--	P, GO:0006508, proteolysis; P, GO:0015074, DNA integration; F, GO:0003676, nucleic acid binding; F, GO:0004190, aspartic-type endopeptidase activity	--
Ci_contig428	4326	XP_002280069.2	LRR receptor-like serine/threonine-protein kinase ERECTA	Vitis vinifera	85.67	0	AT2G26330.1	Homologous to receptor protein kinases. Involved in specification of organs originating from the shoot apical meristem. Contains a cytoplasmic protein kinase catalytic domain, a transmembrane region, and an extracellular leucine-rich repeat. ER has been identified as a quantitative trait locus for transpiration efficiency by influencing epidermal and mesophyll development, stomatal density and po…	Arabidopsis thaliana	89.86	0	ERECT_ARATH	Arabidopsis thaliana (Mouse-ear cress)	LRR receptor-like serine/threonine-protein kinase ERECTA	89.86	0	D7STX8_VITVI	Vitis vinifera (Grape)	Putative uncharacterized protein	91.84	0	--	--	--	--	--	--	--	--	--	--	--	P, GO:0000003, reproduction; P, GO:0006464, cellular protein modification process; P, GO:0006468, protein phosphorylation; P, GO:0006810, transport; P, GO:0006950, response to stress; P, GO:0007275, multicellular organismal development; P, GO:0008152, metabolic process; P, GO:0009058, biosynthetic process; P, GO:0009069, serine family amino acid metabolic process; P, GO:0009605, response to exter…	--
Ci_contig429	4323	XP_011089162.1	DNA-directed RNA polymerase V subunit 1	Sesamum indicum	66.67	0	AT2G40030.1	Encodes the unique largest subunit of nuclear DNA-dependent RNA polymerase V; homologous to budding yeast RPB1 and the E. coli RNA polymerase beta prime subunit. Required for normal RNA-directed DNA methylation at non-CG methylation sites and transgene silencing.	Arabidopsis thaliana	73.28	0	NRPE1_ARATH	Arabidopsis thaliana (Mouse-ear cress)	DNA-directed RNA polymerase V subunit 1	73.28	0	Q5D868_SPIOL	Spinacia oleracea (Spinach)	DNA-directed RNA polymerase (EC 2.7.7.6) (Fragment)	80	0	At2g40030	KOG0260	RNA polymerase II, large subunit	[K], Transcription	76.59	0	--	--	--	--	--	P, GO:0006144, purine nucleobase metabolic process; P, GO:0006206, pyrimidine nucleobase metabolic process; P, GO:0006351, transcription, DNA-templated; C, GO:0005730, nucleolus; F, GO:0003677, DNA binding; F, GO:0003899, DNA-directed RNA polymerase activity	map00230, Purine metabolism; map00240, Pyrimidine metabolism
Ci_contig430	4319	XP_008244769.1	phospholipid-transporting ATPase 1-like isoform X2	Prunus mume	72.38	0	AT5G04930.1	Encodes a putative aminophospholipid translocase (p-type ATPase) involved in chilling response. It is targeted to the plasma membrane following association in the endoplasmic reticulum with an ALIS protein beta-subunit.	Arabidopsis thaliana	73.51	0	ALA1_ARATH	Arabidopsis thaliana (Mouse-ear cress)	Phospholipid-transporting ATPase 1	73.51	0	B9SRT5_RICCO	Ricinus communis (Castor bean)	Phospholipid-transporting atpase, putative (EC 3.6.3.1)	83.71	0	SPBC887.12	KOG0206	P-type ATPase	[K], Transcription	57.46	0	--	--	--	--	--	P, GO:0006812, cation transport; P, GO:0015917, aminophospholipid transport; C, GO:0016021, integral to membrane; F, GO:0000287, magnesium ion binding; F, GO:0004012, phospholipid-translocating ATPase activity; F, GO:0005524, ATP binding; F, GO:0019829, cation-transporting ATPase activity	map00230, Purine metabolism; map00730, Thiamine metabolism
Ci_contig431	4316	XP_002268217.1	uncharacterized protein LOC100259097	Vitis vinifera	80.46	0	AT5G13390.1	Required for normal pollen development and lipid accumulation within the tapetum	Arabidopsis thaliana	84.74	0	--	--	--	--	--	D7TFK4_VITVI	Vitis vinifera (Grape)	Putative uncharacterized protein	90.05	0	--	--	--	--	--	--	--	--	--	--	--	--	--
Ci_contig432	4313	XP_010649858.1	mediator of RNA polymerase II transcription subunit 33A isoform X2	Vitis vinifera	75.63	0	AT3G23590.1	Encodes a protein shown to physically associate with the conserved transcriptional coregulatory complex, Mediator, and is involved in the regulation of phenylpropanoid homeostasis.	Arabidopsis thaliana	80.77	0	MD33A_ARATH	Arabidopsis thaliana (Mouse-ear cress)	Mediator of RNA polymerase II transcription subunit 33A	80.77	0	F6HDK9_VITVI	Vitis vinifera (Grape)	Putative uncharacterized protein	84.69	0	--	--	--	--	--	--	--	--	--	--	--	--	--
Ci_contig433	4311	CAN71427.1	hypothetical protein VITISV_027864	Vitis vinifera	58.07	0	AT4G23160.1	Encodes a cysteine-rich receptor-like protein kinase.	Arabidopsis thaliana	61.28	2e-110	POLX_TOBAC	Nicotiana tabacum (Common tobacco)	Includes: RecName: Full=Endonuclease	58.07	2e-169	I1J0P4_BRADI	Brachypodium distachyon (Purple false brome) (Trachynia distachya)	Uncharacterized protein	75.67	0	At1g32590	KOG0017	FOG: Transposon-encoded proteins with TYA, reverse transcriptase, integrase domains in various combinations	[R], General function prediction only	62.81	0	Jcr4S05030.40	Jatropha curcas	MYB	52.94	1e-122	P, GO:0015074, DNA integration; F, GO:0003676, nucleic acid binding	--
Ci_contig434	4309	AGU91438.1	GIGANTEA-like protein, partial	Chrysanthemum boreale	83.73	0	AT1G22770.1	Together with CONSTANTS (CO) and FLOWERING LOCUS T (FT), GIGANTEA promotes flowering under long days in a circadian clock-controlled flowering pathway. GI acts earlier than CO and FT in the pathway by increasing CO and FT mRNA abundance. Located in the nucleus. Regulates several developmental processes, including photoperiod-mediated flowering, phytochrome B signaling, circadian clock, carbohydra…	Arabidopsis thaliana	82.49	0	GIGAN_ARATH	Arabidopsis thaliana (Mouse-ear cress)	Protein GIGANTEA	82.49	0	K7ZN72_9ASTR	Chrysanthemum seticuspe f. boreale	Gigantea-like	87.79	0	--	--	--	--	--	--	--	--	--	--	--	P, GO:2000028, regulation of photoperiodism, flowering	--
Ci_contig436	4302	KJB31266.1	hypothetical protein B456_005G183000	Gossypium raimondii	61.11	2e-94	AT1G60200.1	splicing factor PWI domain-containing protein / RNA recognition motif (RRM)-containing protein; FUNCTIONS IN: nucleotide binding, nucleic acid binding; INVOLVED IN: mRNA processing; LOCATED IN: chloroplast; EXPRESSED IN: 24 plant structures; EXPRESSED DURING: 13 growth stages; CONTAINS InterPro DOMAIN/s: RNA recognition motif, RNP-1 (InterPro:IPR000504), Nucleotide-binding, alpha-beta plait (Inte…	Arabidopsis thaliana	67.48	5e-73	--	--	--	--	--	A9PG93_POPTR	Populus trichocarpa (Western balsam poplar) (Populus balsamifera subsp. trichocarpa)	Putative uncharacterized protein	69.85	1e-95	--	--	--	--	--	--	--	--	--	--	--	F, GO:0005488, binding	map03040, Spliceosome
Ci_contig437	4438	CBI27037.3	unnamed protein product	Vitis vinifera	72.24	0	AT3G25840.2	Protein kinase superfamily protein; FUNCTIONS IN: protein serine/threonine kinase activity, protein kinase activity, ATP binding; INVOLVED IN: protein amino acid phosphorylation; LOCATED IN: nucleus; EXPRESSED IN: 25 plant structures; EXPRESSED DURING: 15 growth stages; CONTAINS InterPro DOMAIN/s: Protein kinase, catalytic domain (InterPro:IPR000719), Serine/threonine-protein kinase domain (Inter…	Arabidopsis thaliana	78.13	0	AFC3_ARATH	Arabidopsis thaliana (Mouse-ear cress)	Serine/threonine-protein kinase AFC3	51.05	1e-47	F6HFP0_VITVI	Vitis vinifera (Grape)	Putative uncharacterized protein	80.96	0	--	--	--	--	--	--	--	--	--	--	--	P, GO:0006464, cellular protein modification process; P, GO:0006468, protein phosphorylation; P, GO:0009069, serine family amino acid metabolic process; F, GO:0000166, nucleotide binding; F, GO:0004674, protein serine/threonine kinase activity; F, GO:0005524, ATP binding; F, GO:0016301, kinase activity	--
Ci_contig439	4309	XP_009591470.1	ABC transporter B family member 19	Nicotiana tomentosiformis	90.89	0	AT3G28860.1	Belongs to the family of ATP-binding cassette (ABC) transporters. Also known as AtMDR11 and PGP19. Possibly regulates auxin-dependent responses by influencing basipetal auxin transport in the root. Acts upstream of phyA in regulating hypocotyl elongation and gravitropic response. Exerts nonredundant, partially overlapping functions with the ABC transporter encoded by AtPGP1.	Arabidopsis thaliana	94.65	0	AB19B_ARATH	Arabidopsis thaliana (Mouse-ear cress)	ABC transporter B family member 19	94.65	0	A1KXD8_LACSA	Lactuca sativa (Garden lettuce)	Putative MDR-like P-glycoprotein	96.1	0	At3g28860	KOG0055	Multidrug/pheromone exporter, ABC superfamily	[Q], Secondary metabolites biosynthesis, transport and catabolism	94.65	0	--	--	--	--	--	P, GO:0055085, transmembrane transport; C, GO:0016021, integral to membrane; F, GO:0005524, ATP binding; F, GO:0042626, ATPase activity, coupled to transmembrane movement of substances	map00230, Purine metabolism; map00730, Thiamine metabolism; map02010, ABC transporters
Ci_contig440	4289	XP_002264955.2	pre-mRNA-splicing factor ATP-dependent RNA helicase PRP16	Vitis vinifera	78.99	0	AT5G13010.1	embryo defective 3011 (EMB3011); FUNCTIONS IN: RNA helicase activity, helicase activity, nucleic acid binding, ATP-dependent helicase activity, ATP binding; INVOLVED IN: embryo development ending in seed dormancy; LOCATED IN: cellular_component unknown; EXPRESSED IN: 25 plant structures; EXPRESSED DURING: 15 growth stages; CONTAINS InterPro DOMAIN/s: Helicase-associated domain (InterPro:IPR007502…	Arabidopsis thaliana	83.06	0	DHX8_ARATH	Arabidopsis thaliana (Mouse-ear cress)	Probable pre-mRNA-splicing factor ATP-dependent RNA helicase	66.75	0	K4D233_SOLLC	Solanum lycopersicum (Tomato) (Lycopersicon esculentum)	Uncharacterized protein	86.41	0	At5g13010	KOG0924	mRNA splicing factor ATP-dependent RNA helicase	[A], RNA processing and modification	89.9	0	--	--	--	--	--	P, GO:0000003, reproduction; P, GO:0009790, embryo development; P, GO:0009791, post-embryonic development; C, GO:0005634, nucleus; F, GO:0000166, nucleotide binding; F, GO:0003676, nucleic acid binding; F, GO:0004386, helicase activity; F, GO:0005524, ATP binding; F, GO:0016787, hydrolase activity	map00230, Purine metabolism; map00730, Thiamine metabolism; map03040, Spliceosome
Ci_contig441	4285	CBI39861.3	unnamed protein product	Vitis vinifera	41.36	5e-74	AT5G56250.1	HAPLESS 8 (HAP8); LOCATED IN: chloroplast; EXPRESSED IN: 22 plant structures; EXPRESSED DURING: 13 growth stages; BEST Arabidopsis thaliana protein match is: unknown protein (TAIR:AT5G56240.1); Has 1807 Blast hits to 1807 proteins in 277 species: Archae - 0; Bacteria - 0; Metazoa - 736; Fungi - 347; Plants - 385; Viruses - 0; Other Eukaryotes - 339 (source: NCBI BLink).	Arabidopsis thaliana	46.74	1e-33	--	--	--	--	--	F6I4X1_VITVI	Vitis vinifera (Grape)	Putative uncharacterized protein	54.95	2e-74	--	--	--	--	--	--	--	--	--	--	--	P, GO:0006139, nucleobase-containing compound metabolic process; P, GO:0006260, DNA replication; C, GO:0042575, DNA polymerase complex; F, GO:0000166, nucleotide binding; F, GO:0003676, nucleic acid binding; F, GO:0003887, DNA-directed DNA polymerase activity; F, GO:0016740, transferase activity	map00230, Purine metabolism; map00240, Pyrimidine metabolism
Ci_contig442	4292	XP_002281921.2	uncharacterized protein LOC100253761	Vitis vinifera	73.15	0	AT5G54440.1	Encodes a putative TRAPPII tethering factor required for cell plate assembly during cytokinesis.	Arabidopsis thaliana	81.79	0	--	--	--	--	--	E0CSQ5_VITVI	Vitis vinifera (Grape)	Putative uncharacterized protein	82.8	0	--	--	--	--	--	--	--	--	--	--	--	--	--
Ci_contig443	5197	XP_010319394.1	putative 1-phosphatidylinositol-3-phosphate 5-kinase FAB1C	Solanum lycopersicum	52.98	0	AT1G71010.1	Encodes a protein that is predicted to act as a phosphatidylinositol-3P 5-kinase, but, because it lacks a FYVE domain, it is unlikely to be efficiently targeted to membranes containing the proposed phosphatidylinositol-3P substrate. Therefore, its molecular function remains unknown.	Arabidopsis thaliana	72.25	0	FAB1C_ARATH	Arabidopsis thaliana (Mouse-ear cress)	Putative 1-phosphatidylinositol-3-phosphate 5-kinase FAB1C	72.25	0	M1CZX5_SOLTU	Solanum tuberosum (Potato)	Uncharacterized protein	66.08	0	--	--	--	--	--	--	--	--	--	--	--	P, GO:0044267, cellular protein metabolic process; P, GO:0046488, phosphatidylinositol metabolic process; F, GO:0005524, ATP binding; F, GO:0016307, phosphatidylinositol phosphate kinase activity	map00562, Inositol phosphate metabolism
Ci_contig444	4279	XP_006426584.1	hypothetical protein CICLE_v10024816mg	Citrus clementina	62.04	0	AT1G54280.1	ATPase E1-E2 type family protein / haloacid dehalogenase-like hydrolase family protein; FUNCTIONS IN: zinc ion binding, ATPase activity, coupled to transmembrane movement of ions, phosphorylative mechanism; INVOLVED IN: metabolic process, phospholipid transport, ATP biosynthetic process; LOCATED IN: integral to membrane, membrane; EXPRESSED IN: 8 plant structures; EXPRESSED DURING: L mature polle…	Arabidopsis thaliana	82.32	0	ALA6_ARATH	Arabidopsis thaliana (Mouse-ear cress)	Phospholipid-transporting ATPase 6	82.32	0	K7KYW5_SOYBN	Glycine max (Soybean) (Glycine hispida)	Uncharacterized protein	75.36	0	--	--	--	--	--	--	--	--	--	--	--	P, GO:0006812, cation transport; P, GO:0015917, aminophospholipid transport; P, GO:0044763, single-organism cellular process; C, GO:0016021, integral to membrane; F, GO:0000287, magnesium ion binding; F, GO:0004012, phospholipid-translocating ATPase activity; F, GO:0005524, ATP binding; F, GO:0019829, cation-transporting ATPase activity	map00230, Purine metabolism; map00730, Thiamine metabolism
Ci_contig445	4278	XP_002307228.2	hypothetical protein POPTR_0005s13810g	Populus trichocarpa	52.17	0	AT2G23740.2	nucleic acid binding;sequence-specific DNA binding transcription factors;zinc ion binding; FUNCTIONS IN: sequence-specific DNA binding transcription factor activity, zinc ion binding, nucleic acid binding; INVOLVED IN: chromatin modification; LOCATED IN: intracellular, nucleus; EXPRESSED IN: 22 plant structures; EXPRESSED DURING: 13 growth stages; CONTAINS InterPro DOMAIN/s: Zinc finger, C2H2-lik…	Arabidopsis thaliana	61.76	0	SUVR5_ARATH	Arabidopsis thaliana (Mouse-ear cress)	Histone-lysine N-methyltransferase SUVR5	61.76	0	F6GX09_VITVI	Vitis vinifera (Grape)	Putative uncharacterized protein	64.58	0	At2g23740	KOG1721	FOG: Zn-finger	[R], General function prediction only	53.29	1e-176	mgv1a000212m	Mimulus guttatus	C2H2	62.57	0	P, GO:0006554, lysine catabolic process; P, GO:0034968, histone lysine methylation; C, GO:0005634, nucleus; F, GO:0005515, protein binding; F, GO:0008270, zinc ion binding; F, GO:0018024, histone-lysine N-methyltransferase activity	map00310, Lysine degradation
Ci_contig446	4280	Q9SWR3.1	Methionine S-methyltransferase; AltName: Full=AdoMet:Met S-methyltransferase	Wedelia biflora	78.12	0	AT5G49810.1	Arabidopsis thaliana methionine S-methyltransferase, an enzyme that catalyzes S -methylmethionine formation.	Arabidopsis thaliana	81.62	0	MMT1_WOLBI	Wedelia biflora (Beach sunflower) (Wollastonia biflora)	Methionine S-methyltransferase	87.5	0	D7TGK4_VITVI	Vitis vinifera (Grape)	Putative uncharacterized protein	84.74	0	--	--	--	--	--	--	--	--	--	--	--	P, GO:0009058, biosynthetic process; P, GO:0032259, methylation; C, GO:0005737, cytoplasm; F, GO:0030170, pyridoxal phosphate binding; F, GO:0030732, methionine S-methyltransferase activity	map00450, Selenocompound metabolism
Ci_contig447	4264	XP_002315111.2	hypothetical protein POPTR_0010s18580g	Populus trichocarpa	35.48	3e-43	AT5G16270.1	Encodes a SCC1/REC8 ortholog that may be involved in mitosis and may represent a mitotic cohesin.	Arabidopsis thaliana	59.69	8e-36	SCC12_ARATH	Arabidopsis thaliana (Mouse-ear cress)	Sister chromatid cohesion 1 protein 2	66.22	1e-10	H6UJ37_CAMSI	Camellia sinensis (Tea)	Cohesin subunit	47.21	5e-43	--	--	--	--	--	--	--	--	--	--	--	C, GO:0000228, nuclear chromosome	--
Ci_contig449	4263	XP_011094726.1	LOW QUALITY PROTEIN: DEAD-box ATP-dependent RNA helicase 42	Sesamum indicum	78.81	0	AT1G20920.1	P-loop containing nucleoside triphosphate hydrolases superfamily protein; FUNCTIONS IN: helicase activity, nucleic acid binding, ATP-dependent helicase activity, ATP binding; EXPRESSED IN: 25 plant structures; EXPRESSED DURING: 14 growth stages; CONTAINS InterPro DOMAIN/s: DNA/RNA helicase, DEAD/DEAH box type, N-terminal (InterPro:IPR011545), RNA helicase, DEAD-box type, Q motif (InterPro:IPR0140…	Arabidopsis thaliana	83.2	0	RH42_ARATH	Arabidopsis thaliana (Mouse-ear cress)	DEAD-box ATP-dependent RNA helicase 42	83.2	0	K4DHP3_SOLLC	Solanum lycopersicum (Tomato) (Lycopersicon esculentum)	Uncharacterized protein	87.43	0	At1g20920	KOG0334	RNA helicase	[A], RNA processing and modification	83.2	0	--	--	--	--	--	F, GO:0003676, nucleic acid binding; F, GO:0005524, ATP binding; F, GO:0008026, ATP-dependent helicase activity	map00230, Purine metabolism; map00730, Thiamine metabolism; map03040, Spliceosome
Ci_contig450	4265	XP_007050826.1	CW-type Zinc Finger, putative isoform 1	Theobroma cacao	52.23	1e-88	AT3G62900.1	CW-type Zinc Finger; FUNCTIONS IN: zinc ion binding; INVOLVED IN: biological_process unknown; LOCATED IN: cellular_component unknown; EXPRESSED IN: trichome; CONTAINS InterPro DOMAIN/s: Zinc finger, CW-type (InterPro:IPR011124); BEST Arabidopsis thaliana protein match is: unknown protein (TAIR:AT1G02990.2); Has 30201 Blast hits to 17322 proteins in 780 species: Archae - 12; Bacteria - 1396; Metaz…	Arabidopsis thaliana	62.77	4e-64	--	--	--	--	--	B9S3U2_RICCO	Ricinus communis (Castor bean)	Putative uncharacterized protein	64.16	1e-80	--	--	--	--	--	--	--	--	--	--	--	--	--
Ci_contig451	4254	XP_003531160.1	KH domain-containing protein At4g18375-like	Glycine max	72.39	0	AT5G46190.1	RNA-binding KH domain-containing protein; FUNCTIONS IN: RNA binding, nucleic acid binding; INVOLVED IN: biological_process unknown; EXPRESSED IN: 22 plant structures; EXPRESSED DURING: 13 growth stages; CONTAINS InterPro DOMAIN/s: K Homology, type 1, subgroup (InterPro:IPR018111), K Homology (InterPro:IPR004087), K Homology, type 1 (InterPro:IPR004088); BEST Arabidopsis thaliana protein match is:…	Arabidopsis thaliana	76.84	6e-130	Y4837_ARATH	Arabidopsis thaliana (Mouse-ear cress)	KH domain-containing protein At4g18375	72.33	2e-118	I1KRV4_SOYBN	Glycine max (Soybean) (Glycine hispida)	Uncharacterized protein	86.36	0	At5g46190	KOG2190	PolyC-binding proteins alphaCP-1 and related KH domain proteins	[A], RNA processing and modification [R], General function prediction only	76.84	2e-129	--	--	--	--	--	C, GO:0005622, intracellular; F, GO:0003723, RNA binding	--
Ci_contig452	4253	XP_009764791.1	uncharacterized protein LOC104216452 isoform X1	Nicotiana sylvestris	79.69	0	AT1G49040.1	Encodes soluble protein containing N-terminal DENN domain and eight C-terminal WD-40 repeats. Involved in cytokinesis of guard mother cells and leaf epidermal cells. The overall growth and development of mutant plants is severely affected, they are smaller than wt, with defects in seedling development, leaf expansion and flower morphology which renders the mutant conditionally sterile.	Arabidopsis thaliana	84.98	0	PRL1_ARATH	Arabidopsis thaliana (Mouse-ear cress)	Protein pleiotropic regulatory locus 1	43.84	2e-18	K4BMB4_SOLLC	Solanum lycopersicum (Tomato) (Lycopersicon esculentum)	Uncharacterized protein	88.43	0	--	--	--	--	--	--	--	--	--	--	--	F, GO:0005515, protein binding	--
Ci_contig453	4235	XP_007213722.1	hypothetical protein PRUPE_ppa000402mg	Prunus persica	50.85	0	AT1G50450.1	Saccharopine dehydrogenase ; FUNCTIONS IN: binding, catalytic activity; INVOLVED IN: metabolic process; LOCATED IN: chloroplast; EXPRESSED IN: 21 plant structures; EXPRESSED DURING: 13 growth stages; CONTAINS InterPro DOMAIN/s: Saccharopine dehydrogenase / Homospermidine synthase (InterPro:IPR005097), NAD(P)-binding domain (InterPro:IPR016040); Has 1549 Blast hits to 1547 proteins in 500 species:…	Arabidopsis thaliana	89.23	4e-163	TTL4_ARATH	Arabidopsis thaliana (Mouse-ear cress)	TPR repeat-containing thioredoxin TTL4	44.44	1e-24	M5WNT6_PRUPE	Prunus persica (Peach) (Amygdalus persica)	Uncharacterized protein	67.01	0	--	--	--	--	--	--	--	--	--	--	--	P, GO:0016043, cellular component organization; P, GO:0044763, single-organism cellular process; P, GO:0044767, single-organism developmental process ; P, GO:0048856, anatomical structure development ; P, GO:0055114, oxidation-reduction process; F, GO:0016491, oxidoreductase activity	--
Ci_contig454	4236	CBI33596.3	unnamed protein product	Vitis vinifera	62.25	0	AT1G66730.1	Encodes a novel plant specific DNA ligase that is involved in seed germination and DNA repair.	Arabidopsis thaliana	72.56	0	DNLI1_ARATH	Arabidopsis thaliana (Mouse-ear cress)	DNA ligase 1	60.23	7e-140	G7KV95_MEDTR	Medicago truncatula (Barrel medic) (Medicago tribuloides)	DNA ligase	68.13	0	At1g66730_2	KOG0967	ATP-dependent DNA ligase I	[L], Replication, recombination and repair	80.69	0	--	--	--	--	--	P, GO:0006260, DNA replication; P, GO:0006310, DNA recombination; P, GO:0051103, DNA ligation involved in DNA repair; P, GO:0071897, DNA biosynthetic process; F, GO:0003677, DNA binding; F, GO:0003910, DNA ligase (ATP) activity; F, GO:0005524, ATP binding	--
Ci_contig455	4233	ABH88068.1	photosystem II protein D1	Phaseolus vulgaris	99.16	0	ATCG00020.1	Encodes chlorophyll binding protein D1, a part of the photosystem II reaction center core	Arabidopsis thaliana	99.72	0	PSBA_SOYBN	Glycine max (Soybean) (Glycine hispida)	Photosystem Q(B) protein	100	0	D3WCE6_NEROL	Nerium oleander (Oleander)	Photosystem Q(B) protein (EC 1.10.3.9) (32 kDa thylakoid membrane protein) (Photosystem II protein D1)	100	0	--	--	--	--	--	--	--	--	--	--	--	P, GO:0006118, electron transport; P, GO:0009635, response to herbicide; P, GO:0009772, photosynthetic electron transport in photosystem II; C, GO:0009523, photosystem II; C, GO:0009535, chloroplast thylakoid membrane; C, GO:0016021, integral to membrane; F, GO:0005506, iron ion binding; F, GO:0016491, oxidoreductase activity; F, GO:0045156, electron transporter, transferring electrons within the…	map00195, Photosynthesis
Ci_contig456	4240	XP_003540651.2	translocase of chloroplast 132, chloroplastic-like	Glycine max	75.1	0	AT2G16640.1	multimeric translocon complex in the outer envelope membrane 132 (TOC132); FUNCTIONS IN: transmembrane receptor activity; INVOLVED IN: protein targeting to chloroplast; LOCATED IN: chloroplast outer membrane, membrane; EXPRESSED IN: 24 plant structures; EXPRESSED DURING: 13 growth stages; CONTAINS InterPro DOMAIN/s: Chloroplast protein import component Toc86/159 (InterPro:IPR005690), AIG1 (InterP…	Arabidopsis thaliana	84.17	0	TC132_ARATH	Arabidopsis thaliana (Mouse-ear cress)	Translocase of chloroplast 132, chloroplastic	84.17	0	K7LST1_SOYBN	Glycine max (Soybean) (Glycine hispida)	Uncharacterized protein	86.15	0	--	--	--	--	--	--	--	--	--	--	--	P, GO:0008152, metabolic process; F, GO:0000166, nucleotide binding; F, GO:0005525, GTP binding; F, GO:0016787, hydrolase activity; F, GO:0016817, hydrolase activity, acting on acid anhydrides	--
Ci_contig457	4231	XP_006358700.1	pumilio homolog 2-like	Solanum tuberosum	65.71	0	AT2G29200.1	Encodes a member of the Arabidopsis Pumilio (APUM) proteins containing PUF domain (eight repeats of approximately 36 amino acids each). PUF proteins regulate both mRNA stability and translation through sequence-specific binding to the 3' UTR of target mRNA transcripts.	Arabidopsis thaliana	66.67	0	PUM1_ARATH	Arabidopsis thaliana (Mouse-ear cress)	Pumilio homolog 1	66.67	0	K4C9Z4_SOLLC	Solanum lycopersicum (Tomato) (Lycopersicon esculentum)	Uncharacterized protein	72.59	0	At2g29200	KOG1488	Translational repressor Pumilio/PUF3 and related RNA-binding proteins (Puf superfamily)	[J], Translation, ribosomal structure and biogenesis	66.67	0	--	--	--	--	--	F, GO:0003723, RNA binding	--
Ci_contig458	4220	CBI36522.3	unnamed protein product	Vitis vinifera	45.14	4e-113	AT5G58040.1	Encodes a subunit of the polyadenylation apparatus that interacts with and stimulates the activity of poly(A) polymerase. Additionally , it interacts with several polyadenylation factor subunits and is an RNA-binding protein. It is suggested that this protein coordinates a number of polyadenylation factor subunits with PAP and with RNA.	Arabidopsis thaliana	54.55	1e-94	--	--	--	--	--	F6HYI9_VITVI	Vitis vinifera (Grape)	Putative uncharacterized protein	59.93	1e-113	--	--	--	--	--	--	--	--	--	--	--	F, GO:0005488, binding	--
Ci_contig459	4217	CBI15478.3	unnamed protein product	Vitis vinifera	60.23	0	AT1G48760.3	Encodes the putative delta subunit of the AP(adaptor protein)-3 complex and plays a role in vacuolar function.	Arabidopsis thaliana	74.67	0	AP3D_ARATH	Arabidopsis thaliana (Mouse-ear cress)	AP-3 complex subunit delta	74.67	0	K4BM76_SOLLC	Solanum lycopersicum (Tomato) (Lycopersicon esculentum)	Uncharacterized protein	74.04	0	At1g48760	KOG1059	Vesicle coat complex AP-3, delta subunit	[U], Intracellular trafficking, secretion, and vesicular transport	74.67	0	--	--	--	--	--	P, GO:0006886, intracellular protein transport; P, GO:0016192, vesicle-mediated transport; C, GO:0030117, membrane coat; F, GO:0005488, binding	--
Ci_contig462	4216	XP_006354463.1	long-chain-alcohol oxidase FAO1-like isoform X1	Solanum tuberosum	65.14	0	AT3G23410.1	Encodes a fatty alcohol oxidase.	Arabidopsis thaliana	75.77	0	FAO1_LOTJA	Lotus japonicus (Lotus corniculatus var. japonicus)	Long-chain-alcohol oxidase FAO1	77.99	0	M1BG07_SOLTU	Solanum tuberosum (Potato)	Uncharacterized protein	82.03	0	--	--	--	--	--	--	--	--	--	--	--	P, GO:0006066, alcohol metabolic process; P, GO:0055114, oxidation-reduction process; C, GO:0016021, integral to membrane; C, GO:0043231, intracellular membrane-bounded organelle; F, GO:0046577, long-chain-alcohol oxidase activity; F, GO:0050660, flavin adenine dinucleotide binding	--
Ci_contig464	4215	CDP02168.1	unnamed protein product	Coffea canephora	75.02	0	AT5G14950.1	Encodes a golgi alpha-mannosidase, an enzyme responsible for the formation of major complex-type N-glycans.	Arabidopsis thaliana	81.79	0	--	--	--	--	--	M5XBJ9_PRUPE	Prunus persica (Peach) (Amygdalus persica)	Uncharacterized protein	85.12	0	At5g14950	KOG1958	Glycosyl hydrolase, family 38 - alpha-mannosidase	[G], Carbohydrate transport and metabolism	81.79	0	--	--	--	--	--	P, GO:0006013, mannose metabolic process; F, GO:0004559, alpha-mannosidase activity; F, GO:0008270, zinc ion binding; F, GO:0030246, carbohydrate binding	map00511, Other glycan degradation; map00510, N-Glycan biosynthesis
Ci_contig465	4102	XP_011082358.1	ABC transporter B family member 2-like	Sesamum indicum	84.53	0	AT4G25960.1	P-glycoprotein 2 (PGP2); FUNCTIONS IN: ATPase activity, coupled to transmembrane movement of substances; INVOLVED IN: transport, transmembrane transport; LOCATED IN: membrane; EXPRESSED IN: 22 plant structures; EXPRESSED DURING: 13 growth stages; CONTAINS InterPro DOMAIN/s: ATPase, AAA+ type, core (InterPro:IPR003593), ABC transporter-like (InterPro:IPR003439), ABC transporter, transmembrane doma…	Arabidopsis thaliana	89.9	0	AB2B_ARATH	Arabidopsis thaliana (Mouse-ear cress)	ABC transporter B family member 2	89.9	0	M1BH80_SOLTU	Solanum tuberosum (Potato)	Uncharacterized protein	93.34	0	--	--	--	--	--	--	--	--	--	--	--	P, GO:0055085, transmembrane transport; C, GO:0016021, integral to membrane; F, GO:0005524, ATP binding; F, GO:0042626, ATPase activity, coupled to transmembrane movement of substances	map00230, Purine metabolism; map00730, Thiamine metabolism; map02010, ABC transporters
Ci_contig466	4208	CBI31317.3	unnamed protein product	Vitis vinifera	54.64	3e-99	AT4G10070.1	KH domain-containing protein; FUNCTIONS IN: RNA binding, nucleic acid binding; INVOLVED IN: biological_process unknown; LOCATED IN: cellular_component unknown; EXPRESSED IN: 23 plant structures; EXPRESSED DURING: 13 growth stages; CONTAINS InterPro DOMAIN/s: K Homology (InterPro:IPR004087), K Homology, type 1, subgroup (InterPro:IPR018111), K Homology, type 1 (InterPro:IPR004088); BEST Arabidopsi…	Arabidopsis thaliana	82.87	4e-65	--	--	--	--	--	F6HN29_VITVI	Vitis vinifera (Grape)	Putative uncharacterized protein	70.23	3e-94	--	--	--	--	--	--	--	--	--	--	--	F, GO:0003723, RNA binding	--
Ci_contig467	4207	CDP07239.1	unnamed protein product	Coffea canephora	61.77	0	AT1G76630.2	Tetratricopeptide repeat (TPR)-like superfamily protein; FUNCTIONS IN: binding; INVOLVED IN: biological_process unknown; LOCATED IN: cellular_component unknown; EXPRESSED IN: 15 plant structures; EXPRESSED DURING: 6 growth stages; CONTAINS InterPro DOMAIN/s: Tetratricopeptide TPR-1 (InterPro:IPR001440), Tetratricopeptide-like helical (InterPro:IPR011990), Tetratricopeptide repeat-containing (Inte…	Arabidopsis thaliana	69.79	0	SEC_ARATH	Arabidopsis thaliana (Mouse-ear cress)	Probable UDP-N-acetylglucosamine--peptide N-acetylglucosaminyltransferase SEC	41.71	2e-06	B9R8W2_RICCO	Ricinus communis (Castor bean)	O-linked n-acetylglucosamine transferase, ogt, putative	74.77	0	At1g76630	KOG1127	TPR repeat-containing protein	[A], RNA processing and modification	66.11	0	--	--	--	--	--	F, GO:0005515, protein binding	--
Ci_contig468	4161	KJB50024.1	hypothetical protein B456_008G149300	Gossypium raimondii	59.52	0	AT3G19740.1	P-loop containing nucleoside triphosphate hydrolases superfamily protein; FUNCTIONS IN: nucleoside-triphosphatase activity, ATPase activity, nucleotide binding, ATP binding; INVOLVED IN: biological_process unknown; LOCATED IN: mitochondrion; EXPRESSED IN: 23 plant structures; EXPRESSED DURING: 15 growth stages; CONTAINS InterPro DOMAIN/s: ATPase, AAA-type, core (InterPro:IPR003959), ATPase, AAA+ …	Arabidopsis thaliana	68.1	0	FTSHB_ARATH	Arabidopsis thaliana (Mouse-ear cress)	ATP-dependent zinc metalloprotease FTSH 11, chloroplastic/mitochondrial	92.52	0	K4B4N4_SOLLC	Solanum lycopersicum (Tomato) (Lycopersicon esculentum)	Uncharacterized protein	73.53	0	--	--	--	--	--	--	--	--	--	--	--	P, GO:0006508, proteolysis; C, GO:0016020, membrane; F, GO:0004222, metalloendopeptidase activity; F, GO:0005524, ATP binding	--
Ci_contig469	4199	XP_010646796.1	kinesin-like protein KCA2	Vitis vinifera	74.41	0	AT5G65460.1	Kinesin that binds cyclin-dependent kinase CDKA;1 as homodimer or as heterodimer with KCA1	Arabidopsis thaliana	82.37	0	GRIMP_ARATH	Arabidopsis thaliana (Mouse-ear cress)	Kinesin-like protein KCA1	83.33	0	M5W6J6_PRUPE	Prunus persica (Peach) (Amygdalus persica)	Uncharacterized protein	84.68	0	At5g65460	KOG0239	Kinesin (KAR3 subfamily)	[Z], Cytoskeleton	82.37	0	--	--	--	--	--	P, GO:0000003, reproduction; P, GO:0006139, nucleobase-containing compound metabolic process; P, GO:0007049, cell cycle; P, GO:0009058, biosynthetic process; P, GO:0009987, cellular process; P, GO:0016043, cellular component organization; P, GO:0040029, regulation of gene expression, epigenetic; C, GO:0005634, nucleus; C, GO:0005829, cytosol; C, GO:0005856, cytoskeleton; C, GO:0005886, plasma mem…	map00230, Purine metabolism; map00730, Thiamine metabolism
Ci_contig470	4204	CDP10435.1	unnamed protein product	Coffea canephora	69.84	0	AT3G33530.1	Transducin family protein / WD-40 repeat family protein; FUNCTIONS IN: nucleotide binding; INVOLVED IN: biological_process unknown; LOCATED IN: chloroplast; EXPRESSED IN: 23 plant structures; EXPRESSED DURING: 14 growth stages; CONTAINS InterPro DOMAIN/s: WD40 repeat-like-containing domain (InterPro:IPR011046), WD40/YVTN repeat-like-containing domain (InterPro:IPR015943); BEST Arabidopsis thalian…	Arabidopsis thaliana	76.74	0	--	--	--	--	--	F6HH99_VITVI	Vitis vinifera (Grape)	Putative uncharacterized protein	81.57	0	At3g33530	KOG1912	WD40 repeat protein	[R], General function prediction only	75.02	0	--	--	--	--	--	F, GO:0005515, protein binding	--
Ci_contig471	4193	BAM67033.1	phytochrome b	Chrysanthemum seticuspe f. boreale	82.42	0	AT2G18790.1	Red/far-red photoreceptor involved in the regulation of de-etiolation. Exists in two inter-convertible forms: Pr and Pfr (active). Involved in the light-promotion of seed germination and in the shade avoidance response.	Arabidopsis thaliana	86.81	0	PHYB_TOBAC	Nicotiana tabacum (Common tobacco)	Phytochrome B	89.94	0	K7ZLU4_9ASTR	Chrysanthemum seticuspe f. boreale	Phytochrome	90.76	0	--	--	--	--	--	--	--	--	--	--	--	P, GO:0000160, phosphorelay signal transduction system; P, GO:0006355, regulation of transcription, DNA-templated; P, GO:0009584, detection of visible light; P, GO:0009585, red, far-red light phototransduction; P, GO:0017006, protein-tetrapyrrole linkage; P, GO:0018298, protein-chromophore linkage; P, GO:0023014, signal transduction by phosphorylation; C, GO:0009365, protein histidine kinase comp…	map04712, Circadian rhythm - plant
Ci_contig472	4271	XP_002516533.1	serine-threonine protein kinase, plant-type, putative	Ricinus communis	62.14	0	AT5G25930.1	Protein kinase family protein with leucine-rich repeat domain; FUNCTIONS IN: kinase activity; INVOLVED IN: protein amino acid phosphorylation; LOCATED IN: plasma membrane, membrane; EXPRESSED IN: 23 plant structures; EXPRESSED DURING: 14 growth stages; CONTAINS InterPro DOMAIN/s: Protein kinase, ATP binding site (InterPro:IPR017441), Protein kinase, catalytic domain (InterPro:IPR000719), Leucine-…	Arabidopsis thaliana	72.67	0	HSL1_ARATH	Arabidopsis thaliana (Mouse-ear cress)	Receptor-like protein kinase HSL1	58.87	0	B9RS14_RICCO	Ricinus communis (Castor bean)	Serine-threonine protein kinase, plant-type, putative (EC 1.3.1.74) (EC 2.7.11.25)	75.42	0	--	--	--	--	--	--	--	--	--	--	--	P, GO:0006464, cellular protein modification process; P, GO:0006468, protein phosphorylation; P, GO:0006810, transport; P, GO:0006950, response to stress; P, GO:0007165, signal transduction; P, GO:0008152, metabolic process; P, GO:0008219, cell death; P, GO:0009069, serine family amino acid metabolic process; P, GO:0009719, response to endogenous stimulus; P, GO:0016043, cellular component organi…	--
Ci_contig473	4101	XP_011102236.1	uncharacterized protein LOC105180260 isoform X1	Sesamum indicum	76.69	0	AT1G69040.2	ACT-domain containing protein involved in feedback regulation of amino acid metabolism	Arabidopsis thaliana	84.95	0	TRA1_MAIZE	Zea mays (Maize)	Putative AC transposase	52.01	2e-89	B9RE92_RICCO	Ricinus communis (Castor bean)	Amino acid binding protein, putative	87.12	0	--	--	--	--	--	--	--	--	--	--	--	F, GO:0003677, DNA binding; F, GO:0046983, protein dimerization activity	--
Ci_contig474	4190	XP_011095609.1	enhancer of mRNA-decapping protein 4-like	Sesamum indicum	61.41	0	AT3G13290.1	varicose-related (VCR); FUNCTIONS IN: nucleotide binding; LOCATED IN: cellular_component unknown; EXPRESSED IN: male gametophyte, cultured cell, pollen tube; EXPRESSED DURING: L mature pollen stage, M germinated pollen stage; CONTAINS InterPro DOMAIN/s: WD40 repeat-like-containing domain (InterPro:IPR011046), WD40 repeat 2 (InterPro:IPR019782), WD40-repeat-containing domain (InterPro:IPR017986), …	Arabidopsis thaliana	67.68	0	VCR_ARATH	Arabidopsis thaliana (Mouse-ear cress)	Varicose-related protein	67.68	0	F6I592_VITVI	Vitis vinifera (Grape)	Putative uncharacterized protein	70.91	0	At3g13290	KOG1916	Nuclear protein, contains WD40 repeats	[R], General function prediction only	66.78	0	--	--	--	--	--	--	map03018, RNA degradation
Ci_contig475	4187	XP_006374957.1	hypothetical protein POPTR_0014s03090g	Populus trichocarpa	55.46	4e-141	AT5G42870.1	The PAH2 gene encodes a phosphatidate phosphohydrolase. Mutant analysis revealed that it involvement in galactolipid synthesis pathway, and the membrane lipid remodeling.	Arabidopsis thaliana	81.69	4e-134	MYBF_ARATH	Arabidopsis thaliana (Mouse-ear cress)	Putative Myb family transcription factor At1g14600	75.68	4e-07	M5XMH1_PRUPE	Prunus persica (Peach) (Amygdalus persica)	Uncharacterized protein	69.55	8e-142	--	--	--	--	--	--	--	--	--	--	--	P, GO:0006629, lipid metabolic process; P, GO:0016036, cellular response to phosphate starvation; C, GO:0005634, nucleus; C, GO:0016020, membrane; C, GO:0048046, apoplast; F, GO:0008195, phosphatidate phosphatase activity	map00600, Sphingolipid metabolism; map00565, Ether lipid metabolism; map00564, Glycerophospholipid metabolism; map00561, Glycerolipid metabolism
Ci_contig476	5575	XP_010255254.1	phosphoglycerate mutase-like protein AT74 isoform X1	Nelumbo nucifera	73.26	5e-164	AT3G05170.1	Phosphoglycerate mutase family protein; FUNCTIONS IN: catalytic activity; INVOLVED IN: metabolic process; LOCATED IN: cellular_component unknown; EXPRESSED IN: 17 plant structures; EXPRESSED DURING: 6 growth stages; CONTAINS InterPro DOMAIN/s: Histidine phosphatase superfamily, clade-1 (InterPro:IPR013078), Phosphoglycerate/bisphosphoglycerate mutase, active site (InterPro:IPR001345); BEST Arabid…	Arabidopsis thaliana	70.68	2e-89	--	--	--	--	--	F6HUM4_VITVI	Vitis vinifera (Grape)	Putative uncharacterized protein	83.58	6e-160	--	--	--	--	--	--	--	--	--	--	--	--	--
Ci_contig477	4184	XP_011095521.1	ABC transporter C family member 3-like	Sesamum indicum	66.45	0	AT3G13080.1	encodes an ATP-dependent MRP-like ABC transporter able to transport glutathione-conjugates as well as chlorophyll catabolites. The expression of this gene is upregulated by herbicide safeners such as benoxacor and fenclorim.	Arabidopsis thaliana	77.62	0	AB3C_ARATH	Arabidopsis thaliana (Mouse-ear cress)	ABC transporter C family member 3	77.62	0	M5WMI3_PRUPE	Prunus persica (Peach) (Amygdalus persica)	Uncharacterized protein	79.43	0	At3g13080	KOG0054	Multidrug resistance-associated protein/mitoxantrone resistance protein, ABC superfamily	[Q], Secondary metabolites biosynthesis, transport and catabolism	77.62	0	--	--	--	--	--	P, GO:0006139, nucleobase-containing compound metabolic process; P, GO:0006810, transport; P, GO:0009056, catabolic process ; P, GO:0009987, cellular process; C, GO:0016020, membrane; F, GO:0000166, nucleotide binding; F, GO:0005215, transporter activity; F, GO:0016787, hydrolase activity	map00230, Purine metabolism; map00730, Thiamine metabolism
Ci_contig478	4181	AAP79927.1	Pto-like serine/threonine kinase	Capsicum annuum	36.63	3e-40	AT5G39000.1	Malectin/receptor-like protein kinase family protein; FUNCTIONS IN: kinase activity; INVOLVED IN: protein amino acid phosphorylation; LOCATED IN: endomembrane system; CONTAINS InterPro DOMAIN/s: Protein kinase, ATP binding site (InterPro:IPR017441), Malectin/receptor-like protein kinase (InterPro:IPR021720), Protein kinase, catalytic domain (InterPro:IPR000719), Serine-threonine/tyrosine-protein …	Arabidopsis thaliana	55.99	4e-38	Y5900_ARATH	Arabidopsis thaliana (Mouse-ear cress)	Putative receptor-like protein kinase At5g39000	55.99	3e-38	Q7XYF7_CAPAN	Capsicum annuum (Bell pepper)	Pto-like serine/threonine kinase	56.11	7e-42	--	--	--	--	--	--	--	--	--	--	--	P, GO:0006468, protein phosphorylation; F, GO:0004672, protein kinase activity; F, GO:0005524, ATP binding	--
Ci_contig481	4178	XP_009787949.1	leucine-rich repeat receptor-like serine/threonine-protein kinase BAM3	Nicotiana sylvestris	72.88	0	AT5G65700.2	Encodes a CLAVATA1-related receptor kinase-like protein required for both shoot and flower meristem function. Very similar to BAM2,with more than 85% a.a. identity. It has a broad expression pattern and is involved in vascular strand development in the leaf, control of leaf shape, size and symmetry, male gametophyte development and ovule specification and function. Anthers of double mutants (bam1…	Arabidopsis thaliana	73.95	0	BAME1_ARATH	Arabidopsis thaliana (Mouse-ear cress)	Leucine-rich repeat receptor-like serine/threonine-protein kinase BAM1	73.95	0	K4B1S8_SOLLC	Solanum lycopersicum (Tomato) (Lycopersicon esculentum)	Uncharacterized protein	82.9	0	--	--	--	--	--	--	--	--	--	--	--	P, GO:0006468, protein phosphorylation; P, GO:0009069, serine family amino acid metabolic process; F, GO:0004674, protein serine/threonine kinase activity; F, GO:0005515, protein binding; F, GO:0005524, ATP binding	--
Ci_contig482	4175	CDP03506.1	unnamed protein product	Coffea canephora	71.11	0	AT4G02480.1	AAA-type ATPase family protein; FUNCTIONS IN: nucleoside-triphosphatase activity, ATPase activity, nucleotide binding, ATP binding; LOCATED IN: chloroplast; EXPRESSED IN: 24 plant structures; EXPRESSED DURING: 14 growth stages; CONTAINS InterPro DOMAIN/s: ATPase, AAA+ type, core (InterPro:IPR003593), ATPase, AAA-type, core (InterPro:IPR003959), SMAD/FHA domain (InterPro:IPR008984), ATPase, AAA-ty…	Arabidopsis thaliana	74.98	0	KTNA1_ARATH	Arabidopsis thaliana (Mouse-ear cress)	Katanin p60 ATPase-containing subunit A1	66.09	3e-59	K4CAV8_SOLLC	Solanum lycopersicum (Tomato) (Lycopersicon esculentum)	Uncharacterized protein	80.15	0	At1g02890_2	KOG0737	AAA+-type ATPase	[O], Posttranslational modification, protein turnover, chaperones	88.01	0	--	--	--	--	--	F, GO:0000166, nucleotide binding; F, GO:0005515, protein binding	map00230, Purine metabolism; map00730, Thiamine metabolism
Ci_contig483	6499	XP_006349708.1	centromere-associated protein E-like	Solanum tuberosum	39.89	0	AT1G03080.1	kinase interacting (KIP1-like) family protein; FUNCTIONS IN: molecular_function unknown; INVOLVED IN: biological_process unknown; LOCATED IN: plasma membrane; EXPRESSED IN: 22 plant structures; EXPRESSED DURING: 13 growth stages; CONTAINS InterPro DOMAIN/s: Prefoldin (InterPro:IPR009053), KIP1-like (InterPro:IPR011684); BEST Arabidopsis thaliana protein match is: Kinase interacting (KIP1-like) fa…	Arabidopsis thaliana	62.09	0	--	--	--	--	--	M1BPD6_SOLTU	Solanum tuberosum (Potato)	Uncharacterized protein	58.13	0	--	--	--	--	--	--	--	--	--	--	--	--	--
Ci_contig484	4172	XP_007049449.1	DNA/RNA polymerases superfamily protein	Theobroma cacao	43.21	2e-14	--	--	--	--	--	--	--	--	--	--	Q6L3S3_SOLDE	Solanum demissum (Wild potato)	Putative gag-pol polyprotein, identical	66.67	3e-14	--	--	--	--	--	--	--	--	--	--	--	F, GO:0005488, binding	--
Ci_contig486	2152	EXX55164.1	hypothetical protein RirG_227800	Rhizophagus irregularis DAOM 197198w	99.42	0	AT4G33360.1	Encodes an NAD+-dependent dehydrogenase that oxidizes farnesol more efficiently than other prenyl alcohol substrates.	Arabidopsis thaliana	73.83	4e-156	POLX_TOBAC	Nicotiana tabacum (Common tobacco)	Includes: RecName: Full=Endonuclease	50.99	4e-42	K4DGV9_SOLLC	Solanum lycopersicum (Tomato) (Lycopersicon esculentum)	Uncharacterized protein	74.61	5e-161	At4g33360	KOG1502	Flavonol reductase/cinnamoyl-CoA reductase	[V], Defense mechanisms	73.83	1e-155	--	--	--	--	--	F, GO:0003676, nucleic acid binding; F, GO:0008270, zinc ion binding	map00900, Terpenoid backbone biosynthesis; map00909, Sesquiterpenoid and triterpenoid biosynthesis
Ci_contig487	4160	XP_008233027.1	LOW QUALITY PROTEIN: ATP-dependent helicase BRM	Prunus mume	70.21	0	AT2G46020.2	Encodes a SWI/SNF chromatin remodeling ATPase that upregulates transcription of all three CUC genes and is involved in the formation and/or maintenance of boundary cells during embryogenesis. Also mediates repression of expression of seed storage proteins in vegetative tissues. Interacts strongly with AtSWI3C, also with AtSWI3B, but not with AtSWI3A or AtSWI3D.	Arabidopsis thaliana	77.65	0	BRM_ARATH	Arabidopsis thaliana (Mouse-ear cress)	ATP-dependent helicase BRM	77.65	0	M5X842_PRUPE	Prunus persica (Peach) (Amygdalus persica)	Uncharacterized protein	77.6	0	At2g46020	KOG0386	Chromatin remodeling complex SWI/SNF, component SWI2 and related ATPases (DNA/RNA helicase superfamily)	[B], Chromatin structure and dynamics [K], Transcription	76.12	0	Bathy05g04020	Bathycoccus prasinos	G2-like	56.33	3e-73	P, GO:0000226, microtubule cytoskeleton organization; P, GO:0000278, mitotic cell cycle; P, GO:0000911, cytokinesis by cell plate formation; P, GO:0000956, nuclear-transcribed mRNA catabolic process; P, GO:0006259, DNA metabolic process; P, GO:0006306, DNA methylation; P, GO:0006342, chromatin silencing; P, GO:0006396, RNA processing; P, GO:0007062, sister chromatid cohesion; P, GO:0007126, meiot…	map00230, Purine metabolism
Ci_contig488	4156	EYU42076.1	hypothetical protein MIMGU_mgv1a000356mg	Erythranthe guttata	44.34	0	AT2G33540.1	C-terminal domain phosphatase-like 3 (CPL3); FUNCTIONS IN: phosphoprotein phosphatase activity, CTD phosphatase activity; INVOLVED IN: response to salt stress; LOCATED IN: nucleus; EXPRESSED IN: 22 plant structures; EXPRESSED DURING: 12 growth stages; CONTAINS InterPro DOMAIN/s: FCP1-like phosphatase, phosphatase domain (InterPro:IPR011947), NLI interacting factor (InterPro:IPR004274), BRCT (Inte…	Arabidopsis thaliana	54.41	2e-163	CPL3_ARATH	Arabidopsis thaliana (Mouse-ear cress)	RNA polymerase II C-terminal domain phosphatase-like 3	54.41	2e-163	M1BU44_SOLTU	Solanum tuberosum (Potato)	Uncharacterized protein	55.46	0	At2g33540	KOG0323	TFIIF-interacting CTD phosphatases, including NLI-interacting factor	[K], Transcription	52.76	7e-133	--	--	--	--	--	P, GO:0006470, protein dephosphorylation; C, GO:0005634, nucleus; F, GO:0004721, phosphoprotein phosphatase activity; F, GO:0005515, protein binding	--
Ci_contig489	4155	AHE93340.1	sucrose non-fermenting 1	Camellia sinensis	72.22	0	AT3G01090.2	encodes a SNF1-related protein kinase that physically interacts with SCF subunit SKP1/ASK1 and 20S proteosome subunit PAD1. It can also interact with PRL1 DWD-containing protein. Based on in vitro degradation assays and cul4cs and prl1 mutants, there is evidence that AKIN10 is degraded in a proteasome-dependent manner, and that this depends on a CUL4-PRL1 E3 ligase	Arabidopsis thaliana	79.11	0	KIN10_ARATH	Arabidopsis thaliana (Mouse-ear cress)	SNF1-related protein kinase catalytic subunit alpha KIN10	79.11	0	I1N4G7_SOYBN	Glycine max (Soybean) (Glycine hispida)	Uncharacterized protein	79.09	0	At3g01090	KOG0583	Serine/threonine protein kinase	[T], Signal transduction mechanisms	79.61	0	--	--	--	--	--	P, GO:0006468, protein phosphorylation; P, GO:0009069, serine family amino acid metabolic process; F, GO:0004674, protein serine/threonine kinase activity; F, GO:0005524, ATP binding	--
Ci_contig490	3990	XP_003635406.1	putative nuclear matrix constituent protein 1-like protein isoform X2	Vitis vinifera	61.22	0	AT5G65770.3	LITTLE NUCLEI4 (LINC4); EXPRESSED IN: 23 plant structures; EXPRESSED DURING: 13 growth stages; BEST Arabidopsis thaliana protein match is: branched-chain amino acid aminotransferase 5 / branched-chain amino acid transaminase 5 (BCAT5) (TAIR:AT5G65780.2).	Arabidopsis thaliana	75.21	4e-178	NMCP_ARATH	Arabidopsis thaliana (Mouse-ear cress)	Putative nuclear matrix constituent protein 1-like protein	72.82	8e-172	D7TG95_VITVI	Vitis vinifera (Grape)	Putative uncharacterized protein	82.83	0	--	--	--	--	--	--	--	--	--	--	--	P, GO:0009987, cellular process; P, GO:0016043, cellular component organization; C, GO:0005634, nucleus; C, GO:0009536, plastid	--
Ci_contig491	4153	XP_002276999.1	glutamate receptor 3.6	Vitis vinifera	59.51	0	AT3G51480.1	member of Putative ligand-gated ion channel subunit family	Arabidopsis thaliana	75.98	0	GLR36_ARATH	Arabidopsis thaliana (Mouse-ear cress)	Glutamate receptor 3.6	75.98	0	D7SWB7_VITVI	Vitis vinifera (Grape)	Glutamate receptor	75.93	0	--	--	--	--	--	--	--	--	--	--	--	P, GO:0006810, transport; P, GO:0007165, signal transduction; C, GO:0016020, membrane; F, GO:0004871, signal transducer activity; F, GO:0004872, receptor activity; F, GO:0005215, transporter activity	--
Ci_contig492	6657	XP_011099840.1	transcription-associated protein 1-like isoform X4	Sesamum indicum	86.48	0	AT2G17930.1	Phosphatidylinositol 3- and 4-kinase family protein with FAT domain; FUNCTIONS IN: inositol or phosphatidylinositol kinase activity, binding, phosphotransferase activity, alcohol group as acceptor; EXPRESSED IN: 24 plant structures; EXPRESSED DURING: 13 growth stages; CONTAINS InterPro DOMAIN/s: Phosphatidylinositol 3-/4-kinase, catalytic (InterPro:IPR000403), PIK-related kinase, FAT (InterPro:IP…	Arabidopsis thaliana	87.04	0	NB5R2_ARATH	Arabidopsis thaliana (Mouse-ear cress)	NADH-cytochrome b5 reductase-like protein	84.21	5e-09	F6GWN0_VITVI	Vitis vinifera (Grape)	Putative uncharacterized protein	90.66	0	--	--	--	--	--	--	--	--	--	--	--	F, GO:0005488, binding	--
Ci_contig493	4147	XP_010041340.1	uncharacterized protein LOC104430285	Eucalyptus grandis	35.15	9e-127	AT1G64260.1	MuDR family transposase; FUNCTIONS IN: zinc ion binding; INVOLVED IN: biological_process unknown; LOCATED IN: cellular_component unknown; EXPRESSED IN: shoot apex, embryo, leaf whorl, flower, seed; EXPRESSED DURING: F mature embryo stage, petal differentiation and expansion stage, E expanded cotyledon stage, D bilateral stage; CONTAINS InterPro DOMAIN/s: MULE transposase, conserved domain (InterP…	Arabidopsis thaliana	40.33	4e-21	--	--	--	--	--	M5X0G1_PRUPE	Prunus persica (Peach) (Amygdalus persica)	Uncharacterized protein (Fragment)	50.06	6e-121	--	--	--	--	--	--	--	--	--	--	--	F, GO:0008270, zinc ion binding	--
Ci_contig494	4178	CDP20651.1	unnamed protein product	Coffea canephora	79.59	0	AT4G39080.1	Vacuolar proton ATPase subunit VHA-a isoform 3. Localized in the tonoplast.	Arabidopsis thaliana	88.07	0	VHAA3_ARATH	Arabidopsis thaliana (Mouse-ear cress)	Vacuolar proton ATPase a3	88.07	0	D7U5K0_VITVI	Vitis vinifera (Grape)	Putative uncharacterized protein	88.33	0	At2g21410	KOG2189	Vacuolar H+-ATPase V0 sector, subunit a	[C], Energy production and conversion	88.02	0	--	--	--	--	--	P, GO:0000902, cell morphogenesis; P, GO:0006096, glycolysis; P, GO:0006508, proteolysis; P, GO:0006816, calcium ion transport; P, GO:0006833, water transport; P, GO:0006970, response to osmotic stress; P, GO:0006972, hyperosmotic response; P, GO:0007030, Golgi organization; P, GO:0007033, vacuole organization; P, GO:0009266, response to temperature stimulus; P, GO:0009269, response to desiccatio…	map00230, Purine metabolism; map00190, Oxidative phosphorylation
Ci_contig495	4145	ABX82929.1	LO4	Solanum pennellii	91.05	0	AT3G28860.1	Belongs to the family of ATP-binding cassette (ABC) transporters. Also known as AtMDR11 and PGP19. Possibly regulates auxin-dependent responses by influencing basipetal auxin transport in the root. Acts upstream of phyA in regulating hypocotyl elongation and gravitropic response. Exerts nonredundant, partially overlapping functions with the ABC transporter encoded by AtPGP1.	Arabidopsis thaliana	94.57	0	AB19B_ARATH	Arabidopsis thaliana (Mouse-ear cress)	ABC transporter B family member 19	94.57	0	B6CG43_SOLPN	Solanum pennellii (Tomato) (Lycopersicon pennellii)	LO4	95.92	0	At3g28860	KOG0055	Multidrug/pheromone exporter, ABC superfamily	[Q], Secondary metabolites biosynthesis, transport and catabolism	94.57	0	--	--	--	--	--	P, GO:0055085, transmembrane transport; C, GO:0016021, integral to membrane; F, GO:0005524, ATP binding; F, GO:0042626, ATPase activity, coupled to transmembrane movement of substances	map00230, Purine metabolism; map00730, Thiamine metabolism; map02010, ABC transporters
Ci_contig496	3987	XP_011082358.1	ABC transporter B family member 2-like	Sesamum indicum	84.53	0	AT4G25960.1	P-glycoprotein 2 (PGP2); FUNCTIONS IN: ATPase activity, coupled to transmembrane movement of substances; INVOLVED IN: transport, transmembrane transport; LOCATED IN: membrane; EXPRESSED IN: 22 plant structures; EXPRESSED DURING: 13 growth stages; CONTAINS InterPro DOMAIN/s: ATPase, AAA+ type, core (InterPro:IPR003593), ABC transporter-like (InterPro:IPR003439), ABC transporter, transmembrane doma…	Arabidopsis thaliana	89.34	0	AB2B_ARATH	Arabidopsis thaliana (Mouse-ear cress)	ABC transporter B family member 2	89.34	0	D7TTU5_VITVI	Vitis vinifera (Grape)	Putative uncharacterized protein	91.53	0	At4g25960	KOG0055	Multidrug/pheromone exporter, ABC superfamily	[Q], Secondary metabolites biosynthesis, transport and catabolism	89.34	0	--	--	--	--	--	P, GO:0055085, transmembrane transport; C, GO:0016021, integral to membrane; F, GO:0005524, ATP binding; F, GO:0042626, ATPase activity, coupled to transmembrane movement of substances	map00230, Purine metabolism; map00730, Thiamine metabolism; map02010, ABC transporters
Ci_contig497	4240	XP_011082358.1	ABC transporter B family member 2-like	Sesamum indicum	84.53	0	AT4G25960.1	P-glycoprotein 2 (PGP2); FUNCTIONS IN: ATPase activity, coupled to transmembrane movement of substances; INVOLVED IN: transport, transmembrane transport; LOCATED IN: membrane; EXPRESSED IN: 22 plant structures; EXPRESSED DURING: 13 growth stages; CONTAINS InterPro DOMAIN/s: ATPase, AAA+ type, core (InterPro:IPR003593), ABC transporter-like (InterPro:IPR003439), ABC transporter, transmembrane doma…	Arabidopsis thaliana	86.08	0	AB2B_ARATH	Arabidopsis thaliana (Mouse-ear cress)	ABC transporter B family member 2	86.08	0	D7TTU5_VITVI	Vitis vinifera (Grape)	Putative uncharacterized protein	87.69	0	At4g25960	KOG0055	Multidrug/pheromone exporter, ABC superfamily	[Q], Secondary metabolites biosynthesis, transport and catabolism	86.08	0	--	--	--	--	--	P, GO:0006139, nucleobase-containing compound metabolic process; P, GO:0006810, transport; P, GO:0009056, catabolic process ; P, GO:0009987, cellular process; C, GO:0016020, membrane; F, GO:0000166, nucleotide binding; F, GO:0005215, transporter activity; F, GO:0016787, hydrolase activity	map00230, Purine metabolism; map00730, Thiamine metabolism; map02010, ABC transporters
Ci_contig499	4147	KDP27646.1	hypothetical protein JCGZ_19651	Jatropha curcas	48.51	0	AT2G16485.1	nucleic acid binding;zinc ion binding;DNA binding; FUNCTIONS IN: DNA binding, zinc ion binding, nucleic acid binding; INVOLVED IN: histone modification, transcription initiation; LOCATED IN: nucleus; EXPRESSED IN: guard cell, cultured cell; CONTAINS InterPro DOMAIN/s: Zinc finger, CCCH-type (InterPro:IPR000571), Zinc finger, PHD-type, conserved site (InterPro:IPR019786), Plus-3 domain, subgroup (…	Arabidopsis thaliana	57.63	0	C3H19_ARATH	Arabidopsis thaliana (Mouse-ear cress)	Zinc finger CCCH domain-containing protein 19	57.63	0	I1K728_SOYBN	Glycine max (Soybean) (Glycine hispida)	Uncharacterized protein	74.33	0	At3g51120_2	KOG1946	RNA polymerase I transcription factor UAF	[K], Transcription	60.09	4e-95	Potri.004G161700.2	Populus trichocarpa	C3H	56.1	0	P, GO:0006352, DNA-templated transcription, initiation; P, GO:0016570, histone modification; C, GO:0005634, nucleus; F, GO:0003677, DNA binding; F, GO:0005515, protein binding; F, GO:0008270, zinc ion binding	--
Ci_contig500	4145	XP_002269977.2	histidine kinase 2	Vitis vinifera	72.3	0	AT5G35750.1	Encodes histidine kinase AHK2.	Arabidopsis thaliana	77.13	0	AHK2_ARATH	Arabidopsis thaliana (Mouse-ear cress)	Histidine kinase 2	77.13	0	F6HHM7_VITVI	Vitis vinifera (Grape)	Putative uncharacterized protein	80.76	0	At5g35750	KOG0519	Sensory transduction histidine kinase	[T], Signal transduction mechanisms	76.88	0	--	--	--	--	--	P, GO:0000160, phosphorelay signal transduction system; P, GO:0000303, response to superoxide; P, GO:0006468, protein phosphorylation; P, GO:0006635, fatty acid beta-oxidation; P, GO:0006970, response to osmotic stress; P, GO:0007165, signal transduction; P, GO:0007231, osmosensory signaling pathway ; P, GO:0007623, circadian rhythm ; P, GO:0008219, cell death; P, GO:0008272, sulfate transport; P…	--
Ci_contig501	4136	XP_002278055.2	tubulin--tyrosine ligase-like protein 12	Vitis vinifera	70.29	0	AT1G77550.1	tubulin-tyrosine ligases;tubulin-tyrosine ligases; FUNCTIONS IN: tubulin-tyrosine ligase activity; INVOLVED IN: protein modification process; LOCATED IN: chloroplast; EXPRESSED IN: 18 plant structures; EXPRESSED DURING: 8 growth stages; CONTAINS InterPro DOMAIN/s: Tubulin-tyrosine ligase (InterPro:IPR004344); Has 1977 Blast hits to 1869 proteins in 143 species: Archae - 0; Bacteria - 8; Metazoa -…	Arabidopsis thaliana	79.47	0	--	--	--	--	--	D7TCF1_VITVI	Vitis vinifera (Grape)	Putative uncharacterized protein	82.77	0	At1g77550	KOG2155	Tubulin-tyrosine ligase-related protein	[O], Posttranslational modification, protein turnover, chaperones	75.39	0	--	--	--	--	--	P, GO:0006464, cellular protein modification process; P, GO:0042991, transcription factor import into nucleus; C, GO:0009507, chloroplast; C, GO:0009536, plastid; F, GO:0003824, catalytic activity; F, GO:0016874, ligase activity	--
Ci_contig502	4135	AIU48142.1	structural maintenance of chromosomes protein 1, partial	Lactuca sativa	94.31	0	AT3G54670.3	Encodes a member of the Arabidopsis cohesin complex that is essential for viability and sister chromatid alignment.	Arabidopsis thaliana	79.19	0	SMC1_ARATH	Arabidopsis thaliana (Mouse-ear cress)	Structural maintenance of chromosomes protein 1	81.54	0	K4CAP2_SOLLC	Solanum lycopersicum (Tomato) (Lycopersicon esculentum)	Structural maintenance of chromosomes protein	86.22	0	At3g54670	KOG0018	Structural maintenance of chromosome protein 1 (sister chromatid cohesion complex Cohesin, subunit SMC1)	[D], Cell cycle control, cell division, chromosome partitioning	77.05	0	--	--	--	--	--	P, GO:0007064, mitotic sister chromatid cohesion; C, GO:0000785, chromatin; C, GO:0008278, cohesin complex; F, GO:0003682, chromatin binding; F, GO:0005524, ATP binding; F, GO:0046982, protein heterodimerization activity	map04110, Cell cycle
Ci_contig503	4148	CBI35272.3	unnamed protein product	Vitis vinifera	61.01	0	AT3G19180.1	Encodes a chloroplast division factor located in the plastid inner envelope with its N-terminus exposed to the stroma. PARC6 influences FtsZ assembly and is required for recruitment of PDV1 during chloroplast division.	Arabidopsis thaliana	67.85	0	CDP1_ARATH	Arabidopsis thaliana (Mouse-ear cress)	Plastid division protein CDP1, chloroplastic	67.85	0	F6HVR3_VITVI	Vitis vinifera (Grape)	Putative uncharacterized protein	76.2	0	--	--	--	--	--	--	--	--	--	--	--	P, GO:0009987, cellular process; P, GO:0016043, cellular component organization; C, GO:0009536, plastid	--
Ci_contig504	4129	KHN27546.1	LINE-1 reverse transcriptase like, partial	Glycine soja	38.47	2e-157	AT3G24255.1	RNA-directed DNA polymerase (reverse transcriptase)-related family protein; CONTAINS InterPro DOMAIN/s: RNA-directed DNA polymerase (reverse transcriptase), related (InterPro:IPR015706); BEST Arabidopsis thaliana protein match is: unknown protein (TAIR:AT3G23910.1); Has 2050 Blast hits to 1978 proteins in 93 species: Archae - 11; Bacteria - 19; Metazoa - 133; Fungi - 20; Plants - 1757; Viruses - …	Arabidopsis thaliana	38.35	8e-17	RNHX1_ARATH	Arabidopsis thaliana (Mouse-ear cress)	Putative ribonuclease H protein At1g65750	41.14	4e-22	F4NCJ8_BETVU	Beta vulgaris subsp. vulgaris (sugar beet)	Putative uncharacterized protein	52.6	8e-149	--	--	--	--	--	--	--	--	--	--	--	F, GO:0016740, transferase activity	--
Ci_contig505	4127	XP_002277625.3	ATP-dependent RNA helicase DHX36	Vitis vinifera	75.8	0	AT1G48650.1	DEA(D/H)-box RNA helicase family protein; FUNCTIONS IN: in 6 functions; LOCATED IN: intracellular; EXPRESSED IN: 23 plant structures; EXPRESSED DURING: 13 growth stages; CONTAINS InterPro DOMAIN/s: Helicase-associated domain (InterPro:IPR007502), DNA/RNA helicase, DEAD/DEAH box type, N-terminal (InterPro:IPR011545), Double-stranded RNA-binding (InterPro:IPR001159), Domain of unknown function DUF1…	Arabidopsis thaliana	84.84	0	DHX15_ARATH	Arabidopsis thaliana (Mouse-ear cress)	Probable pre-mRNA-splicing factor ATP-dependent RNA helicase	55.35	2e-49	M5WU17_PRUPE	Prunus persica (Peach) (Amygdalus persica)	Uncharacterized protein	85.04	0	At1g48650	KOG0920	ATP-dependent RNA helicase A	[A], RNA processing and modification	84.84	0	--	--	--	--	--	F, GO:0000166, nucleotide binding; F, GO:0003723, RNA binding; F, GO:0016787, hydrolase activity	map00230, Purine metabolism; map00730, Thiamine metabolism; map03018, RNA degradation
Ci_contig506	4143	XP_002280453.2	putative ABC transporter B family member 8	Vitis vinifera	75.93	0	AT3G28860.1	Belongs to the family of ATP-binding cassette (ABC) transporters. Also known as AtMDR11 and PGP19. Possibly regulates auxin-dependent responses by influencing basipetal auxin transport in the root. Acts upstream of phyA in regulating hypocotyl elongation and gravitropic response. Exerts nonredundant, partially overlapping functions with the ABC transporter encoded by AtPGP1.	Arabidopsis thaliana	63.49	0	AB8B_ARATH	Arabidopsis thaliana (Mouse-ear cress)	Putative ABC transporter B family member 8	78.43	0	F6HGL1_VITVI	Vitis vinifera (Grape)	Putative uncharacterized protein	88.6	0	--	--	--	--	--	--	--	--	--	--	--	P, GO:0006139, nucleobase-containing compound metabolic process; P, GO:0006810, transport; P, GO:0009056, catabolic process ; P, GO:0009987, cellular process; P, GO:0055085, transmembrane transport; C, GO:0016020, membrane; C, GO:0016021, integral to membrane; F, GO:0000166, nucleotide binding; F, GO:0005215, transporter activity; F, GO:0005524, ATP binding; F, GO:0016787, hydrolase activity; F, …	map00230, Purine metabolism; map00730, Thiamine metabolism; map02010, ABC transporters
Ci_contig507	4099	XP_006342534.1	uncharacterized protein LOC102605257 isoform X1	Solanum tuberosum	46.22	2e-166	AT5G45470.1	Protein of unknown function (DUF594); FUNCTIONS IN: molecular_function unknown; INVOLVED IN: biological_process unknown; LOCATED IN: plasma membrane; EXPRESSED IN: callus; CONTAINS InterPro DOMAIN/s: Protein of unknown function DUF594 (InterPro:IPR007658); BEST Arabidopsis thaliana protein match is: unknown protein (TAIR:AT5G45460.1); Has 1360 Blast hits to 854 proteins in 12 species: Archae - 0;…	Arabidopsis thaliana	52.94	2e-53	--	--	--	--	--	M1CV21_SOLTU	Solanum tuberosum (Potato)	Uncharacterized protein	64.97	4e-168	--	--	--	--	--	--	--	--	--	--	--	--	--
Ci_contig508	4032	XP_006342534.1	uncharacterized protein LOC102605257 isoform X1	Solanum tuberosum	46.22	2e-147	AT5G45470.1	Protein of unknown function (DUF594); FUNCTIONS IN: molecular_function unknown; INVOLVED IN: biological_process unknown; LOCATED IN: plasma membrane; EXPRESSED IN: callus; CONTAINS InterPro DOMAIN/s: Protein of unknown function DUF594 (InterPro:IPR007658); BEST Arabidopsis thaliana protein match is: unknown protein (TAIR:AT5G45460.1); Has 1360 Blast hits to 854 proteins in 12 species: Archae - 0;…	Arabidopsis thaliana	52.94	3e-53	--	--	--	--	--	M1CV21_SOLTU	Solanum tuberosum (Potato)	Uncharacterized protein	61.52	4e-149	--	--	--	--	--	--	--	--	--	--	--	--	--
Ci_contig509	4116	XP_002279535.1	uncharacterized protein LOC100255880	Vitis vinifera	71.34	0	AT3G18290.1	Encodes BRUTUS (BTS), a putative E3 ligase protein with metal ion binding and DNA binding domains, which negatively regulates the response to iron deficiency.	Arabidopsis thaliana	75.33	0	--	--	--	--	--	F6HFM8_VITVI	Vitis vinifera (Grape)	Putative uncharacterized protein	79.63	0	At3g18290	KOG1940	Zn-finger protein	[R], General function prediction only	75.33	0	--	--	--	--	--	F, GO:0005488, binding; F, GO:0005515, protein binding; F, GO:0008270, zinc ion binding	--
Ci_contig510	4114	XP_010644513.1	uncharacterized protein LOC100243584 isoform X2	Vitis vinifera	56.15	0	AT5G55390.2	Encodes EDM2 (enhanced downy mildew 2). The predicted protein bears typical features of transcriptional regulators. EDM2 contains two putative bipartite nuclear localization signals (NLS) two zinc-finger-like motifs, a Proline-rich region and a large aspartic acid-rich region. Both zinc-finger-like stretches resemble the PHD (plant homeodomain) finger motif. Mutations in EDM2 comprise RPP7 mediat…	Arabidopsis thaliana	64.49	0	--	--	--	--	--	F6HEL5_VITVI	Vitis vinifera (Grape)	Putative uncharacterized protein	69.23	0	--	--	--	--	--	--	--	--	--	--	--	F, GO:0005515, protein binding; F, GO:0008270, zinc ion binding	--
Ci_contig511	4196	XP_007050046.1	DNA/RNA polymerases superfamily protein	Theobroma cacao	47.14	7e-28	--	--	--	--	--	RRPO_OENBE	Oenothera berteroana (Bertero's evening primrose)	RNA-directed DNA polymerase homolog	89.29	6e-13	M5VK25_PRUPE	Prunus persica (Peach) (Amygdalus persica)	Uncharacterized protein	59.74	2e-28	--	--	--	--	--	--	--	--	--	--	--	--	--
Ci_contig512	4111	XP_010663739.1	uncharacterized protein LOC100266414 isoform X2	Vitis vinifera	71.26	0	AT4G02480.1	AAA-type ATPase family protein; FUNCTIONS IN: nucleoside-triphosphatase activity, ATPase activity, nucleotide binding, ATP binding; LOCATED IN: chloroplast; EXPRESSED IN: 24 plant structures; EXPRESSED DURING: 14 growth stages; CONTAINS InterPro DOMAIN/s: ATPase, AAA+ type, core (InterPro:IPR003593), ATPase, AAA-type, core (InterPro:IPR003959), SMAD/FHA domain (InterPro:IPR008984), ATPase, AAA-ty…	Arabidopsis thaliana	68.4	0	KTNA1_ARATH	Arabidopsis thaliana (Mouse-ear cress)	Katanin p60 ATPase-containing subunit A1	66.67	2e-58	D7SGX0_VITVI	Vitis vinifera (Grape)	Putative uncharacterized protein	80.76	0	At1g02890_2	KOG0737	AAA+-type ATPase	[O], Posttranslational modification, protein turnover, chaperones	84.66	0	--	--	--	--	--	F, GO:0000166, nucleotide binding; F, GO:0005515, protein binding; F, GO:0016787, hydrolase activity	map00230, Purine metabolism; map00730, Thiamine metabolism
Ci_contig513	4100	XP_009787062.1	3-phosphoinositide-dependent protein kinase 2	Nicotiana sylvestris	77.49	0	AT3G10540.1	3-phosphoinositide-dependent protein kinase; FUNCTIONS IN: kinase activity; INVOLVED IN: protein amino acid phosphorylation; LOCATED IN: plasma membrane; EXPRESSED IN: 24 plant structures; EXPRESSED DURING: 15 growth stages; CONTAINS InterPro DOMAIN/s: Serine/threonine-protein kinase domain (InterPro:IPR002290), Serine/threonine-protein kinase-like domain (InterPro:IPR017442), Protein kinase-like…	Arabidopsis thaliana	85.53	0	PDPK2_ARATH	Arabidopsis thaliana (Mouse-ear cress)	3-phosphoinositide-dependent protein kinase 2	85.53	0	F6I5U0_VITVI	Vitis vinifera (Grape)	Putative uncharacterized protein	84.07	0	At3g10540	KOG0592	3-phosphoinositide-dependent protein kinase (PDK1)	[T], Signal transduction mechanisms	85.53	0	--	--	--	--	--	P, GO:0006468, protein phosphorylation; P, GO:0009069, serine family amino acid metabolic process; F, GO:0004674, protein serine/threonine kinase activity; F, GO:0005524, ATP binding	--
Ci_contig514	4100	XP_011070862.1	putative phospholipid-transporting ATPase 9	Sesamum indicum	76.51	0	AT1G68710.1	ATPase E1-E2 type family protein / haloacid dehalogenase-like hydrolase family protein; FUNCTIONS IN: ATPase activity, coupled to transmembrane movement of ions, phosphorylative mechanism; INVOLVED IN: metabolic process, phospholipid transport, ATP biosynthetic process; LOCATED IN: mitochondrion, integral to membrane, membrane; EXPRESSED IN: 23 plant structures; EXPRESSED DURING: 15 growth stages…	Arabidopsis thaliana	84.5	0	ALA9_ARATH	Arabidopsis thaliana (Mouse-ear cress)	Putative phospholipid-transporting ATPase 9	84.5	0	F6HFR1_VITVI	Vitis vinifera (Grape)	Putative uncharacterized protein	86.39	0	At1g68710	KOG0206	P-type ATPase	[R], General function prediction only	84.5	0	--	--	--	--	--	P, GO:0006812, cation transport; P, GO:0015917, aminophospholipid transport; C, GO:0016021, integral to membrane; F, GO:0000287, magnesium ion binding; F, GO:0004012, phospholipid-translocating ATPase activity; F, GO:0005524, ATP binding; F, GO:0019829, cation-transporting ATPase activity	map00230, Purine metabolism; map00730, Thiamine metabolism
Ci_contig515	4098	CDP14241.1	unnamed protein product	Coffea canephora	79.79	0	AT2G07360.1	SH3 domain-containing protein; FUNCTIONS IN: binding; LOCATED IN: cytosol, nucleus, plasma membrane, membrane; EXPRESSED IN: 26 plant structures; EXPRESSED DURING: 15 growth stages; CONTAINS InterPro DOMAIN/s: Src homology-3 domain (InterPro:IPR001452), Armadillo-type fold (InterPro:IPR016024); Has 35333 Blast hits to 34131 proteins in 2444 species: Archae - 798; Bacteria - 22429; Metazoa - 974; …	Arabidopsis thaliana	86.15	0	--	--	--	--	--	D7SWB0_VITVI	Vitis vinifera (Grape)	Putative uncharacterized protein	84.29	0	--	--	--	--	--	--	--	--	--	--	--	F, GO:0005515, protein binding	--
Ci_contig516	4121	XP_010663138.1	protein MODIFIER OF SNC1 1	Vitis vinifera	47.87	2e-133	AT4G24680.1	Encodes MOS1 (MODIFIER OF snc1). MOS1 contains a BAT2 domain that is conserved in plants and animals. MOS1 regulates the expression of SNC1, a TIR-NB-LRR-type of R protein.	Arabidopsis thaliana	59.07	5e-69	MOS1_ARATH	Arabidopsis thaliana (Mouse-ear cress)	Protein MODIFIER OF SNC1 1	61.93	2e-72	B9IEU8_POPTR	Populus trichocarpa (Western balsam poplar) (Populus balsamifera subsp. trichocarpa)	Predicted protein	56.87	2e-126	--	--	--	--	--	--	--	--	--	--	--	--	--
Ci_contig518	4094	XP_007034371.1	Lectin-domain containing receptor kinase A4.3	Theobroma cacao	60.79	0	AT2G32800.1	AP4.3A; FUNCTIONS IN: protein serine/threonine kinase activity, protein kinase activity, ATP binding; INVOLVED IN: protein amino acid phosphorylation; LOCATED IN: plasma membrane; EXPRESSED IN: 19 plant structures; EXPRESSED DURING: 10 growth stages; CONTAINS InterPro DOMAIN/s: Protein kinase, ATP binding site (InterPro:IPR017441), Serine/threonine-protein kinase domain (InterPro:IPR002290), Seri…	Arabidopsis thaliana	69.68	1e-141	LRKS2_ARATH	Arabidopsis thaliana (Mouse-ear cress)	Receptor like protein kinase S.2	69.68	1e-141	M5XLW1_PRUPE	Prunus persica (Peach) (Amygdalus persica)	Uncharacterized protein	74.85	0	--	--	--	--	--	--	--	--	--	--	--	P, GO:0006468, protein phosphorylation; P, GO:0009069, serine family amino acid metabolic process; F, GO:0004674, protein serine/threonine kinase activity; F, GO:0005524, ATP binding	--
Ci_contig519	4093	XP_009797708.1	uncharacterized protein LOC104244098	Nicotiana sylvestris	43.99	3e-172	AT1G27850.1	unknown protein; FUNCTIONS IN: molecular_function unknown; INVOLVED IN: biological_process unknown; LOCATED IN: plasma membrane; EXPRESSED IN: 22 plant structures; EXPRESSED DURING: 13 growth stages; BEST Arabidopsis thaliana protein match is: unknown protein (TAIR:AT2G40070.1); Has 9215 Blast hits to 5316 proteins in 473 species: Archae - 6; Bacteria - 773; Metazoa - 3392; Fungi - 1710; Plants -…	Arabidopsis thaliana	68.24	2e-89	--	--	--	--	--	B9RMM4_RICCO	Ricinus communis (Castor bean)	Putative uncharacterized protein	60.52	6e-151	--	--	--	--	--	--	--	--	--	--	--	--	--
Ci_contig520	3983	CBI20940.3	unnamed protein product	Vitis vinifera	45.69	0	AT4G32620.1	Enhancer of polycomb-like transcription factor protein; FUNCTIONS IN: nucleic acid binding; INVOLVED IN: biological_process unknown; LOCATED IN: cellular_component unknown; EXPRESSED IN: 25 plant structures; EXPRESSED DURING: 14 growth stages; CONTAINS InterPro DOMAIN/s: Tudor domain (InterPro:IPR002999), Enhancer of polycomb-like (InterPro:IPR019542); BEST Arabidopsis thaliana protein match is: …	Arabidopsis thaliana	54.32	0	ATX2_ARATH	Arabidopsis thaliana (Mouse-ear cress)	Histone-lysine N-methyltransferase ATX2	50.54	8e-09	B9H9F2_POPTR	Populus trichocarpa (Western balsam poplar) (Populus balsamifera subsp. trichocarpa)	Putative uncharacterized protein	56.89	0	--	--	--	--	--	--	--	--	--	--	--	--	--
Ci_contig521	4098	XP_002273784.1	squamosa promoter-binding-like protein 14 isoform X2	Vitis vinifera	59.67	0	AT1G20980.1	Encodes a nuclear plant-specific protein with features characteristic of a transcriptional regulator, including a nuclear localization signal sequence, a plant-specific DNA binding domain (the SBP box), and a protein interaction motif (ankyrin repeats). It unctions as a transcriptional regulator that plays a role not only in sensitivity to FB1, but also in the development of normal plant architec…	Arabidopsis thaliana	62.9	0	SPL14_ARATH	Arabidopsis thaliana (Mouse-ear cress)	Squamosa promoter-binding-like protein 14	62.9	0	F6I6X1_VITVI	Vitis vinifera (Grape)	Putative uncharacterized protein	72.08	0	--	--	--	--	--	--	Lsa004503	Lactuca sativa	SBP	92.65	0	C, GO:0005634, nucleus; F, GO:0003677, DNA binding	--
Ci_contig522	4093	XP_002273978.2	leucine-rich repeat receptor protein kinase EXS	Vitis vinifera	66.53	0	AT5G07280.1	Encodes EMS1 (EXCESS MICROSPOROCYTES1), a putative leucine-rich repeat receptor protein kinase that controls somatic and reproductive cell fates in Arabidopsis anther.	Arabidopsis thaliana	65.67	0	EXS_ARATH	Arabidopsis thaliana (Mouse-ear cress)	Leucine-rich repeat receptor protein kinase EXS	65.67	0	F6HP53_VITVI	Vitis vinifera (Grape)	Putative uncharacterized protein	79.69	0	--	--	--	--	--	--	--	--	--	--	--	F, GO:0005515, protein binding	--
Ci_contig523	4087	AEY85032.1	spliceosomal-like protein	Camellia sinensis	92.17	0	AT3G55200.1	Encodes a spliceosomal protein that is required for proper reproduction. RNAi lines display low pollen viability,caused by a defect in the transition from microspore to bicellular stage during pollen development.	Arabidopsis thaliana	94.98	0	DDB1B_ARATH	Arabidopsis thaliana (Mouse-ear cress)	DNA damage-binding protein 1b	41.95	7e-68	H6UJ40_CAMSI	Camellia sinensis (Tea)	Spliceosomal-like protein	96.95	0	At3g55220	KOG1897	Damage-specific DNA binding complex, subunit DDB1	[L], Replication, recombination and repair	94.98	0	--	--	--	--	--	C, GO:0005634, nucleus; F, GO:0003676, nucleic acid binding; F, GO:0005515, protein binding	map03040, Spliceosome
Ci_contig524	4086	XP_011086174.1	homeobox-leucine zipper protein MERISTEM L1-like	Sesamum indicum	90.18	0	AT4G21750.2	Encodes a homeobox protein similar to GL2. It is expressed in both the apical and basal daughter cells of the zygote as well as their progeny. Expression is detected starting the two-celled stage of embryo development and is later restricted to the outermost, epidermal cell layer from its inception. Its promoter is highly modular with each region contributing to specific aspects of the gene's spa…	Arabidopsis thaliana	86.32	0	ATML1_ARATH	Arabidopsis thaliana (Mouse-ear cress)	Homeobox-leucine zipper protein MERISTEM L1	86.32	0	E0CVM0_VITVI	Vitis vinifera (Grape)	Putative uncharacterized protein	93.37	0	--	--	--	--	--	--	Lsa008965	Lactuca sativa	HD-ZIP	95.05	0	F, GO:0003677, DNA binding; F, GO:0008289, lipid binding	--
Ci_contig525	4007	XP_011091458.1	probable manganese-transporting ATPase PDR2	Sesamum indicum	81.23	0	AT5G23630.1	A member of the eukaryotic type V subfamily (P5) of P-type ATPase cation pumps; MIA is most similar to the human P5 ATPase ATY2(44% identity) and to Spf1p from S. cerevisiae (41% identity). Highly abundant in the endoplasmic reticulum and small vesicles of developing pollen grains and tapetum cells. T-DNA insertional mutants of MIA suffer from imbalances in cation homeostasis and exhibit a severe…	Arabidopsis thaliana	85.29	0	ATY1_ARATH	Arabidopsis thaliana (Mouse-ear cress)	Probable manganese-transporting ATPase PDR2	85.29	0	F6HGI4_VITVI	Vitis vinifera (Grape)	Putative uncharacterized protein	87.78	0	At5g23630	KOG0209	P-type ATPase	[P], Inorganic ion transport and metabolism	85.29	0	--	--	--	--	--	P, GO:0006812, cation transport; C, GO:0016021, integral to membrane; F, GO:0000166, nucleotide binding; F, GO:0019829, cation-transporting ATPase activity; F, GO:0046872, metal ion binding	map00230, Purine metabolism; map00730, Thiamine metabolism
Ci_contig526	4071	XP_007207167.1	hypothetical protein PRUPE_ppa023415mg	Prunus persica	50.69	0	AT3G44050.1	P-loop containing nucleoside triphosphate hydrolases superfamily protein; FUNCTIONS IN: microtubule motor activity, ATP binding; INVOLVED IN: microtubule-based movement; LOCATED IN: chloroplast; EXPRESSED IN: 20 plant structures; EXPRESSED DURING: 8 growth stages; CONTAINS InterPro DOMAIN/s: Kinesin, motor region, conserved site (InterPro:IPR019821), Kinesin, motor domain (InterPro:IPR001752); BE…	Arabidopsis thaliana	65.85	0	POK1_ARATH	Arabidopsis thaliana (Mouse-ear cress)	Phragmoplast orienting kinesin-1	79.06	4e-165	M5W4W2_PRUPE	Prunus persica (Peach) (Amygdalus persica)	Uncharacterized protein	66.24	0	At3g44050	KOG4280	Kinesin-like protein	[Z], Cytoskeleton	61.66	2e-176	--	--	--	--	--	P, GO:0006139, nucleobase-containing compound metabolic process; P, GO:0006464, cellular protein modification process; P, GO:0007049, cell cycle; P, GO:0009058, biosynthetic process; P, GO:0009987, cellular process; P, GO:0016043, cellular component organization; P, GO:0040029, regulation of gene expression, epigenetic; C, GO:0005856, cytoskeleton; F, GO:0000166, nucleotide binding; F, GO:0003774…	map00230, Purine metabolism; map00730, Thiamine metabolism
Ci_contig527	4062	XP_009608627.1	histone-lysine N-methyltransferase ATX4	Nicotiana tomentosiformis	65.83	0	AT4G27910.1	SET domain protein 16 (SDG16); FUNCTIONS IN: zinc ion binding; EXPRESSED IN: 24 plant structures; EXPRESSED DURING: 12 growth stages; CONTAINS InterPro DOMAIN/s: SET domain (InterPro:IPR001214), Zinc finger, PHD-type, conserved site (InterPro:IPR019786), Zinc finger, PHD-type (InterPro:IPR001965), Post-SET domain (InterPro:IPR003616), Zinc finger, FYVE/PHD-type (InterPro:IPR011011), PWWP (InterPr…	Arabidopsis thaliana	70.62	0	ATX4_ARATH	Arabidopsis thaliana (Mouse-ear cress)	Histone-lysine N-methyltransferase ATX4	70.62	0	I1KAR4_SOYBN	Glycine max (Soybean) (Glycine hispida)	Uncharacterized protein	74.13	0	At5g53430	KOG1080	Histone H3 (Lys4) methyltransferase complex, subunit SET1 and related methyltransferases	[B], Chromatin structure and dynamics [K], Transcription	67.67	0	--	--	--	--	--	--	--
Ci_contig528	4057	XP_010653118.1	probable pre-mRNA-splicing factor ATP-dependent RNA helicase	Vitis vinifera	96.63	0	AT3G26560.1	ATP-dependent RNA helicase, putative; FUNCTIONS IN: in 6 functions; LOCATED IN: cytosol, mitochondrion; EXPRESSED IN: 24 plant structures; EXPRESSED DURING: 15 growth stages; CONTAINS InterPro DOMAIN/s: Helicase-associated domain (InterPro:IPR007502), DNA/RNA helicase, DEAD/DEAH box type, N-terminal (InterPro:IPR011545), Nucleic acid-binding, OB-fold (InterPro:IPR012340), Domain of unknown functi…	Arabidopsis thaliana	98.24	0	DHX8_ARATH	Arabidopsis thaliana (Mouse-ear cress)	Probable pre-mRNA-splicing factor ATP-dependent RNA helicase	98.24	0	F6HMT1_VITVI	Vitis vinifera (Grape)	Putative uncharacterized protein	99.27	0	--	--	--	--	--	--	--	--	--	--	--	F, GO:0003676, nucleic acid binding; F, GO:0005524, ATP binding; F, GO:0008026, ATP-dependent helicase activity	map00230, Purine metabolism; map00730, Thiamine metabolism; map03040, Spliceosome
Ci_contig529	4053	KHN27546.1	LINE-1 reverse transcriptase like, partial	Glycine soja	38.47	3e-146	AT1G43760.1	DNAse I-like superfamily protein; CONTAINS InterPro DOMAIN/s: Endonuclease/exonuclease/phosphatase (InterPro:IPR005135), RNA-directed DNA polymerase (reverse transcriptase), related (InterPro:IPR015706); BEST Arabidopsis thaliana protein match is: DNAse I-like superfamily protein (TAIR:AT1G40390.1); Has 1816 Blast hits to 1744 proteins in 56 species: Archae - 0; Bacteria - 6; Metazoa - 164; Fungi…	Arabidopsis thaliana	44.01	9e-20	RNHX1_ARATH	Arabidopsis thaliana (Mouse-ear cress)	Putative ribonuclease H protein At1g65750	41.34	1e-11	F4NCL3_BETVU	Beta vulgaris subsp. vulgaris (sugar beet)	Putative uncharacterized protein	47.43	1e-143	--	--	--	--	--	--	--	--	--	--	--	--	--
Ci_contig530	4051	XP_002527743.1	5-oxoprolinase, putative	Ricinus communis	83.11	0	AT5G37830.1	Encodes a 5-oxoprolinase that acts in the glutathione degradation pathway and in 5-oxoproline metabolism.	Arabidopsis thaliana	90.79	0	OPLA_ARATH	Arabidopsis thaliana (Mouse-ear cress)	5-oxoprolinase	90.79	0	B9SP24_RICCO	Ricinus communis (Castor bean)	5-oxoprolinase, putative (EC 3.5.2.9)	91.36	0	At5g37830	KOG1939	Oxoprolinase	[E], Amino acid transport and metabolism	90.79	0	--	--	--	--	--	P, GO:0006749, glutathione metabolic process; P, GO:0009056, catabolic process ; P, GO:0009987, cellular process; C, GO:0005575, cellular_component ; C, GO:0005829, cytosol; F, GO:0016787, hydrolase activity; F, GO:0017168, 5-oxoprolinase (ATP-hydrolyzing) activity	map00480, Glutathione metabolism
Ci_contig531	4046	XP_007014010.1	Double Clp-N motif-containing P-loop nucleoside triphosphate hydrolases superfamily protein	Theobroma cacao	54.54	0	AT5G57710.1	Double Clp-N motif-containing P-loop nucleoside triphosphate hydrolases superfamily protein; FUNCTIONS IN: ATP binding; INVOLVED IN: response to karrikin; EXPRESSED IN: 22 plant structures; EXPRESSED DURING: 13 growth stages; CONTAINS InterPro DOMAIN/s: ATPase, AAA-2 (InterPro:IPR013093); BEST Arabidopsis thaliana protein match is: Double Clp-N motif-containing P-loop nucleoside triphosphate hydr…	Arabidopsis thaliana	62.61	0	CLPC2_ORYSJ	Oryza sativa subsp. japonica (Rice)	Chaperone protein ClpC2, chloroplastic	48.88	3e-12	F6H9P2_VITVI	Vitis vinifera (Grape)	Putative uncharacterized protein	65.35	0	At5g57710	KOG1051	Chaperone HSP104 and related ATP-dependent Clp proteases	[O], Posttranslational modification, protein turnover, chaperones	62.61	0	--	--	--	--	--	--	--
Ci_contig532	4043	XP_009621195.1	uncharacterized protein LOC104112863 isoform X1	Nicotiana tomentosiformis	57.61	0	AT2G37520.1	Acyl-CoA N-acyltransferase with RING/FYVE/PHD-type zinc finger domain; FUNCTIONS IN: DNA binding, zinc ion binding; INVOLVED IN: regulation of transcription, DNA-dependent; LOCATED IN: nucleus; EXPRESSED IN: 23 plant structures; EXPRESSED DURING: 15 growth stages; CONTAINS InterPro DOMAIN/s: Zinc finger, PHD-type, conserved site (InterPro:IPR019786), Zinc finger, PHD-type (InterPro:IPR001965), Zi…	Arabidopsis thaliana	69.39	0	--	--	--	--	--	K4D3P9_SOLLC	Solanum lycopersicum (Tomato) (Lycopersicon esculentum)	Uncharacterized protein	72.92	0	--	--	--	--	--	--	--	--	--	--	--	P, GO:0042967, acyl-carrier-protein biosynthetic process; F, GO:0005515, protein binding; F, GO:0008080, N-acetyltransferase activity; F, GO:0008270, zinc ion binding	--
Ci_contig533	4053	AIU49977.1	carbohydrate-binding-like fold protein, partial	Lactuca sativa	82.84	0	AT3G62360.1	Carbohydrate-binding-like fold; FUNCTIONS IN: carbohydrate binding; LOCATED IN: endoplasmic reticulum, plasma membrane, plant-type cell wall; EXPRESSED IN: 25 plant structures; EXPRESSED DURING: 13 growth stages; CONTAINS InterPro DOMAIN/s: Carbohydrate-binding-like fold (InterPro:IPR013784); Has 321 Blast hits to 256 proteins in 98 species: Archae - 6; Bacteria - 117; Metazoa - 138; Fungi - 0; P…	Arabidopsis thaliana	76.34	0	--	--	--	--	--	D7U2J9_VITVI	Vitis vinifera (Grape)	Putative uncharacterized protein	82.55	0	At3g62360	KOG1948	Metalloproteinase-related collagenase pM5	[O], Posttranslational modification, protein turnover, chaperones	76.34	0	--	--	--	--	--	--	--
Ci_contig534	4128	XP_002269707.2	putative E3 ubiquitin-protein ligase LIN-1 isoform X2	Vitis vinifera	52.91	0	AT3G06880.2	Transducin/WD40 repeat-like superfamily protein; FUNCTIONS IN: binding, nucleotide binding; LOCATED IN: cellular_component unknown; CONTAINS InterPro DOMAIN/s: WD40 repeat 2 (InterPro:IPR019782), WD40 repeat, conserved site (InterPro:IPR019775), WD40 repeat (InterPro:IPR001680), WD40 repeat-like-containing domain (InterPro:IPR011046), WD40-repeat-containing domain (InterPro:IPR017986), WD40/YVTN …	Arabidopsis thaliana	64	0	LIN1_LOTJA	Lotus japonicus (Lotus corniculatus var. japonicus)	Putative E3 ubiquitin-protein ligase LIN-1	51.44	3e-68	A5BP49_VITVI	Vitis vinifera (Grape)	Putative uncharacterized protein	69.7	0	--	--	--	--	--	--	--	--	--	--	--	F, GO:0005515, protein binding	--
Ci_contig535	4034	XP_011091499.1	exportin-4 isoform X2	Sesamum indicum	65.08	0	AT3G04490.1	unknown protein; BEST Arabidopsis thaliana protein match is: unknown protein (TAIR:AT4G38092.1); Has 75 Blast hits to 64 proteins in 20 species: Archae - 0; Bacteria - 0; Metazoa - 36; Fungi - 0; Plants - 22; Viruses - 0; Other Eukaryotes - 17 (source: NCBI BLink).	Arabidopsis thaliana	74.87	0	--	--	--	--	--	F6H612_VITVI	Vitis vinifera (Grape)	Putative uncharacterized protein	80.22	0	At3g04490_2	KOG4541	Nuclear transport receptor exportin 4 (importin beta superfamily)	[Y], Nuclear structure [U], Intracellular trafficking, secretion, and vesicular transport	70.03	0	--	--	--	--	--	F, GO:0005488, binding	--
Ci_contig536	4800	AAV28050.1	glycoprotein precursor	Tomato spotted wilt virus	99.38	0	--	--	--	--	--	--	--	--	--	--	--	--	--	--	--	--	--	--	--	--	--	--	--	--	--	--	--	--
Ci_contig539	4031	XP_009618964.1	uncharacterized protein LOC104111071	Nicotiana tomentosiformis	59.61	0	AT2G05120.1	Nucleoporin, Nup133/Nup155-like; LOCATED IN: chloroplast; EXPRESSED IN: 16 plant structures; EXPRESSED DURING: 9 growth stages; CONTAINS InterPro DOMAIN/s: Nucleoporin, Nup133/Nup155-like, N-terminal (InterPro:IPR014908), Nucleoporin, Nup133/Nup155-like, C-terminal (InterPro:IPR007187); Has 161 Blast hits to 161 proteins in 58 species: Archae - 0; Bacteria - 2; Metazoa - 99; Fungi - 0; Plants - 5…	Arabidopsis thaliana	68.7	0	--	--	--	--	--	M1A6H4_SOLTU	Solanum tuberosum (Potato)	Uncharacterized protein	73.92	0	--	--	--	--	--	--	--	--	--	--	--	F, GO:0005515, protein binding	map03013, RNA transport
Ci_contig540	4039	XP_010644099.1	DNA polymerase I B, chloroplastic/mitochondrial-like	Vitis vinifera	75.58	0	AT3G20540.1	Encodes an organellar DNA polymerase I that is also involved in double strand break repair.	Arabidopsis thaliana	82.22	0	--	--	--	--	--	F6H1W3_VITVI	Vitis vinifera (Grape)	Putative uncharacterized protein	85.3	0	At1g50840	KOG0950	DNA polymerase theta/eta, DEAD-box superfamily	[R], General function prediction only	80.66	0	--	--	--	--	--	P, GO:0006259, DNA metabolic process; P, GO:0009058, biosynthetic process; C, GO:0005575, cellular_component ; C, GO:0005739, mitochondrion; C, GO:0009536, plastid; F, GO:0003677, DNA binding; F, GO:0004518, nuclease activity; F, GO:0016740, transferase activity	map00240, Pyrimidine metabolism; map00230, Purine metabolism
Ci_contig541	4035	XP_009591331.1	ethylene-overproduction protein 1-like isoform X1	Nicotiana tomentosiformis	63.34	0	AT3G51770.1	Encodes a negative regulator of 1-aminocyclopropane-1-carboxylic acid synthase5(ACS5), which catalyze the rate-limiting step in ethylene biosynthesis. ETO1 directly interacts with ACS5 and inhibits its enzyme activity and targets it for degradation via proteasome-dependent pathway. It also interacts with CUL3 (a component of ubiquitin ligase complexes). eto1 (and eto3) mutations elevate ethylene …	Arabidopsis thaliana	78.7	0	ETO1_ARATH	Arabidopsis thaliana (Mouse-ear cress)	Ethylene-overproduction protein 1	78.7	0	K4CT28_SOLLC	Solanum lycopersicum (Tomato) (Lycopersicon esculentum)	Uncharacterized protein	80.09	0	--	--	--	--	--	--	--	--	--	--	--	F, GO:0005515, protein binding	--
Ci_contig542	4025	XP_008230379.1	putative nuclear matrix constituent protein 1-like protein	Prunus mume	47.44	0	AT1G67230.1	Encodes a nuclear coiled-coil protein related to the carrot peripheral nuclear protein NMCP1 that is involved in the determination of plant nuclear structure.	Arabidopsis thaliana	61.97	0	NMCP_ARATH	Arabidopsis thaliana (Mouse-ear cress)	Putative nuclear matrix constituent protein 1-like protein	59.06	6e-36	M5WQZ9_PRUPE	Prunus persica (Peach) (Amygdalus persica)	Uncharacterized protein	66.45	0	--	--	--	--	--	--	--	--	--	--	--	--	--
Ci_contig543	4020	XP_002266572.2	uncharacterized protein LOC100267228 isoform X1	Vitis vinifera	54.96	0	AT1G74770.1	zinc ion binding; FUNCTIONS IN: zinc ion binding; INVOLVED IN: biological_process unknown; LOCATED IN: cellular_component unknown; EXPRESSED IN: hypocotyl, root; CONTAINS InterPro DOMAIN/s: Zinc finger, CTCHY-type (InterPro:IPR017921), Zinc finger, CHY-type (InterPro:IPR008913), Zinc finger, RING-type (InterPro:IPR001841), Haemerythrin/HHE cation-binding motif (InterPro:IPR012312); BEST Arabidops…	Arabidopsis thaliana	62.76	0	--	--	--	--	--	F6GTB7_VITVI	Vitis vinifera (Grape)	Putative uncharacterized protein	68.54	0	At1g18920	KOG1940	Zn-finger protein	[R], General function prediction only	57.5	0	--	--	--	--	--	P, GO:0008150, biological_process; F, GO:0005488, binding; F, GO:0005515, protein binding; F, GO:0008270, zinc ion binding	--
Ci_contig544	4012	KJB18424.1	hypothetical protein B456_003G052200	Gossypium raimondii	88.32	0	AT3G03050.1	encodes a cellulose synthase like protein. mutations initiate root hairs that rupture at their tip soon after initiation. is required for the synthesis of a noncellulosic wall polysaccharide.	Arabidopsis thaliana	90.69	0	CSLD3_ARATH	Arabidopsis thaliana (Mouse-ear cress)	Cellulose synthase-like protein D3	90.69	0	F6HEF7_VITVI	Vitis vinifera (Grape)	Putative uncharacterized protein	92.87	0	--	--	--	--	--	--	--	--	--	--	--	P, GO:0005982, starch metabolic process; P, GO:0005985, sucrose metabolic process; P, GO:0006011, UDP-glucose metabolic process; P, GO:0030244, cellulose biosynthetic process; C, GO:0016020, membrane; F, GO:0016760, cellulose synthase (UDP-forming) activity	map00500, Starch and sucrose metabolism
Ci_contig545	3928	XP_002282958.2	probable serine/threonine protein kinase IRE4 isoform X1	Vitis vinifera	56.72	0	AT1G45160.2	Protein kinase superfamily protein; FUNCTIONS IN: kinase activity; INVOLVED IN: protein amino acid phosphorylation; LOCATED IN: cellular_component unknown; EXPRESSED IN: 25 plant structures; EXPRESSED DURING: 15 growth stages; CONTAINS InterPro DOMAIN/s: Serine/threonine-protein kinase domain (InterPro:IPR002290), Serine/threonine-protein kinase-like domain (InterPro:IPR017442), Serine/threonine-…	Arabidopsis thaliana	67.63	0	KPK1_ARATH	Arabidopsis thaliana (Mouse-ear cress)	Serine/threonine-protein kinase AtPK1/AtPK6	61.78	8e-72	F6H1H6_VITVI	Vitis vinifera (Grape)	Putative uncharacterized protein	69.55	0	At1g45160	KOG0606	Microtubule-associated serine/threonine kinase and related proteins	[T], Signal transduction mechanisms [R], General function prediction only	67.63	0	--	--	--	--	--	P, GO:0006464, cellular protein modification process; P, GO:0006468, protein phosphorylation; P, GO:0009069, serine family amino acid metabolic process; F, GO:0000166, nucleotide binding; F, GO:0004674, protein serine/threonine kinase activity; F, GO:0005524, ATP binding; F, GO:0016301, kinase activity	--
Ci_contig546	4026	XP_002265211.1	phosphoglucan, water dikinase, chloroplastic	Vitis vinifera	72.09	0	AT5G26570.1	chloroplastidic phosphoglucan, water dikinase (PWD) which is required for normal degradation of leaf starch in Arabidopsis. NMR analysis of the mutants, suggests that the gene is specifically involved in the phosphorylation of the glucosyl residues of starch at the C3 position.	Arabidopsis thaliana	78.47	0	PWD_ARATH	Arabidopsis thaliana (Mouse-ear cress)	Phosphoglucan, water dikinase, chloroplastic	78.47	0	B9RXZ3_RICCO	Ricinus communis (Castor bean)	Chloroplast alpha-glucan water dikinase, putative (EC 2.7.9.5)	82.15	0	--	--	--	--	--	--	--	--	--	--	--	P, GO:0005975, carbohydrate metabolic process; P, GO:0006464, cellular protein modification process; P, GO:0009056, catabolic process ; P, GO:0009058, biosynthetic process; P, GO:0009987, cellular process; P, GO:0016043, cellular component organization; P, GO:0016310, phosphorylation; C, GO:0009536, plastid; F, GO:0000166, nucleotide binding; F, GO:0005524, ATP binding; F, GO:0016301, kinase acti…	--
Ci_contig547	4010	XP_010660929.1	methyl-CpG-binding domain-containing protein 9 isoform X4	Vitis vinifera	37.35	7e-177	AT3G01460.1	Encodes a protein with a methyl-CpG-binding domain. Has sequence similarity to human MBD proteins. Involved in the modification of the FLC chromatin acetylation state to affect FLC expression. Mutants show an early flowering, and enhanced shoot branching phenotypes.	Arabidopsis thaliana	51.51	5e-122	MBD9_ARATH	Arabidopsis thaliana (Mouse-ear cress)	Methyl-CpG-binding domain-containing protein 9	51.51	4e-122	I1M022_SOYBN	Glycine max (Soybean) (Glycine hispida)	Uncharacterized protein	52.96	2e-178	--	--	--	--	--	--	--	--	--	--	--	C, GO:0005634, nucleus; F, GO:0005515, protein binding; F, GO:0008270, zinc ion binding	--
Ci_contig549	4010	CBI28465.3	unnamed protein product	Vitis vinifera	80.11	6e-168	AT5G48220.1	Aldolase-type TIM barrel family protein; FUNCTIONS IN: indole-3-glycerol-phosphate synthase activity, catalytic activity; INVOLVED IN: metabolic process, tryptophan metabolic process; LOCATED IN: chloroplast, chloroplast stroma; EXPRESSED IN: 22 plant structures; EXPRESSED DURING: 13 growth stages; CONTAINS InterPro DOMAIN/s: Aldolase-type TIM barrel (InterPro:IPR013785), Indole-3-glycerol phosph…	Arabidopsis thaliana	81.3	8e-153	TRPC_ARATH	Arabidopsis thaliana (Mouse-ear cress)	Indole-3-glycerol phosphate synthase, chloroplastic	80.16	9e-139	D7TD92_VITVI	Vitis vinifera (Grape)	Putative uncharacterized protein	88.64	1e-169	At5g48220	KOG4201	Anthranilate synthase component II	[E], Amino acid transport and metabolism	81.3	3e-152	--	--	--	--	--	P, GO:0008152, metabolic process; P, GO:0009987, cellular process; F, GO:0003824, catalytic activity	map00400, Phenylalanine, tyrosine and tryptophan biosynthesis; map01230, Biosynthesis of amino acids
Ci_contig550	4002	XP_004511843.1	calcium-transporting ATPase 2, plasma membrane-type-like	Cicer arietinum	79.61	0	AT4G37640.1	Encodes a calmodulin-regulated Ca(2+)-pump located in the endoplasmic reticulum. Belongs to plant 2B ATPase's with an N-terminal autoinhibitor.	Arabidopsis thaliana	87.98	0	ACA2_ARATH	Arabidopsis thaliana (Mouse-ear cress)	Calcium-transporting ATPase 2, plasma membrane-type	87.98	0	Q8L8A0_MEDTR	Medicago truncatula (Barrel medic) (Medicago tribuloides)	Type IIB calcium ATPase MCA5	88.95	0	At4g37640	KOG0204	Calcium transporting ATPase	[P], Inorganic ion transport and metabolism	87.98	0	--	--	--	--	--	P, GO:0070588, calcium ion transmembrane transport; C, GO:0016021, integral to membrane; C, GO:0016529, sarcoplasmic reticulum; F, GO:0005388, calcium-transporting ATPase activity; F, GO:0005516, calmodulin binding; F, GO:0005524, ATP binding; F, GO:0046872, metal ion binding	map00230, Purine metabolism; map00730, Thiamine metabolism
Ci_contig551	4001	XP_011085923.1	DNA-directed RNA polymerase III subunit rpc2	Sesamum indicum	77.73	0	AT5G45140.1	Encodes a subunit of RNA polymerase III (aka RNA polymerase C).	Arabidopsis thaliana	83.71	0	NRPB2_ARATH	Arabidopsis thaliana (Mouse-ear cress)	DNA-directed RNA polymerase II subunit 2	54.91	0	M1ATE0_SOLTU	Solanum tuberosum (Potato)	DNA-directed RNA polymerase (EC 2.7.7.6)	86.49	0	At5g45140	KOG0215	RNA polymerase III, second largest subunit	[K], Transcription	83.72	0	--	--	--	--	--	P, GO:0006144, purine nucleobase metabolic process; P, GO:0006206, pyrimidine nucleobase metabolic process; P, GO:0006351, transcription, DNA-templated; C, GO:0005730, nucleolus; F, GO:0003677, DNA binding; F, GO:0003899, DNA-directed RNA polymerase activity; F, GO:0032549, ribonucleoside binding	map00230, Purine metabolism; map00240, Pyrimidine metabolism
Ci_contig552	4079	XP_010657510.1	uncharacterized protein LOC100254633 isoform X2	Vitis vinifera	62.9	0	AT5G48310.2	unknown protein; FUNCTIONS IN: molecular_function unknown; INVOLVED IN: biological_process unknown; LOCATED IN: cellular_component unknown; EXPRESSED IN: 18 plant structures; EXPRESSED DURING: 13 growth stages; BEST Arabidopsis thaliana protein match is: unknown protein (TAIR:AT4G24610.1).	Arabidopsis thaliana	75.07	0	RIC1_ORYSJ	Oryza sativa subsp. japonica (Rice)	Ras-related protein RIC1	87.96	2e-51	K4CGD9_SOLLC	Solanum lycopersicum (Tomato) (Lycopersicon esculentum)	Uncharacterized protein	75.83	0	--	--	--	--	--	--	--	--	--	--	--	--	--
Ci_contig553	4000	CBI20238.3	unnamed protein product	Vitis vinifera	78.54	0	AT3G07100.1	Encodes SEC24a/ERMO2. Required for endoplasmic reticulum (ER) morphology.	Arabidopsis thaliana	90.63	0	SC24A_ARATH	Arabidopsis thaliana (Mouse-ear cress)	Protein transport protein Sec24-like At3g07100	90.63	0	F6H1Z6_VITVI	Vitis vinifera (Grape)	Putative uncharacterized protein	92.28	0	At3g07100	KOG1985	Vesicle coat complex COPII, subunit SEC24/subunit SFB2	[U], Intracellular trafficking, secretion, and vesicular transport	87.91	0	--	--	--	--	--	--	map04141, Protein processing in endoplasmic reticulum
Ci_contig554	3991	XP_010113380.1	putative LRR receptor-like serine/threonine-protein kinase	Morus notabilis	69.74	0	AT4G36180.1	Leucine-rich receptor-like protein kinase family protein; FUNCTIONS IN: protein serine/threonine kinase activity, kinase activity, ATP binding; INVOLVED IN: transmembrane receptor protein tyrosine kinase signaling pathway, protein amino acid phosphorylation; LOCATED IN: plasma membrane; EXPRESSED IN: 21 plant structures; EXPRESSED DURING: 13 growth stages; CONTAINS InterPro DOMAIN/s: Protein kina…	Arabidopsis thaliana	79.82	0	Y4361_ARATH	Arabidopsis thaliana (Mouse-ear cress)	Probable LRR receptor-like serine/threonine-protein kinase At4g36180	79.82	0	F6GWP6_VITVI	Vitis vinifera (Grape)	Putative uncharacterized protein	81.86	0	--	--	--	--	--	--	--	--	--	--	--	P, GO:0006468, protein phosphorylation; P, GO:0009069, serine family amino acid metabolic process; C, GO:0016021, integral to membrane; F, GO:0004674, protein serine/threonine kinase activity; F, GO:0005515, protein binding; F, GO:0005524, ATP binding	--
Ci_contig555	3932	XP_007199676.1	hypothetical protein PRUPE_ppa000182mg	Prunus persica	69.18	0	AT3G62700.1	member of MRP subfamily	Arabidopsis thaliana	79.57	0	AB14C_ARATH	Arabidopsis thaliana (Mouse-ear cress)	ABC transporter C family member 14	79.57	0	M5W275_PRUPE	Prunus persica (Peach) (Amygdalus persica)	Uncharacterized protein	83.31	0	At3g62700	KOG0054	Multidrug resistance-associated protein/mitoxantrone resistance protein, ABC superfamily	[Q], Secondary metabolites biosynthesis, transport and catabolism	79.57	0	--	--	--	--	--	P, GO:0055085, transmembrane transport; C, GO:0016021, integral to membrane; F, GO:0005524, ATP binding; F, GO:0042626, ATPase activity, coupled to transmembrane movement of substances	map00230, Purine metabolism; map00730, Thiamine metabolism
Ci_contig556	3995	CBI21104.3	unnamed protein product	Vitis vinifera	53.87	0	AT2G31650.1	Encodes a homolog of trithorax, a histone-lysine N-methyltransferase. Involved in trimethylating histone H3-lysine 4. Involved in the formation, placement, and identity of flower organs. Role in regulation of homeotic genes. Functions as a receptor of phosphatidylinositol 5-phosphate. Localizes to cytoplasm, plasma membrane and nuclei, shifting to nuclei in the presence of PI5P.	Arabidopsis thaliana	42.45	5e-50	ATX1_ARATH	Arabidopsis thaliana (Mouse-ear cress)	Histone-lysine N-methyltransferase ATX1	42.45	4e-50	F6H3V7_VITVI	Vitis vinifera (Grape)	Putative uncharacterized protein	60.87	0	--	--	--	--	--	--	--	--	--	--	--	F, GO:0005515, protein binding; F, GO:0008270, zinc ion binding	--
Ci_contig557	4013	XP_009590313.1	uncharacterized protein LOC104087518	Nicotiana tomentosiformis	35.02	6e-109	AT4G00440.1	FUNCTIONS IN: molecular_function unknown; INVOLVED IN: biological_process unknown; LOCATED IN: mitochondrion; EXPRESSED IN: 22 plant structures; EXPRESSED DURING: 13 growth stages; CONTAINS InterPro DOMAIN/s: Protein of unknown function DUF3741 (InterPro:IPR022212); BEST Arabidopsis thaliana protein match is: Phosphatidylinositol N-acetyglucosaminlytransferase subunit P-related (TAIR:AT2G45900.1)…	Arabidopsis thaliana	46.16	2e-53	--	--	--	--	--	K4AZK5_SOLLC	Solanum lycopersicum (Tomato) (Lycopersicon esculentum)	Uncharacterized protein	50.93	1e-60	--	--	--	--	--	--	--	--	--	--	--	--	--
Ci_contig558	3982	XP_010657651.1	uncharacterized protein LOC100253141	Vitis vinifera	57.87	0	AT1G22930.1	T-complex protein 11; CONTAINS InterPro DOMAIN/s: T-complex 11 (InterPro:IPR008862); BEST Arabidopsis thaliana protein match is: T-complex protein 11 (TAIR:AT4G09150.1); Has 9929 Blast hits to 7090 proteins in 817 species: Archae - 19; Bacteria - 1454; Metazoa - 4175; Fungi - 699; Plants - 382; Viruses - 14; Other Eukaryotes - 3186 (source: NCBI BLink).	Arabidopsis thaliana	66.32	0	--	--	--	--	--	F6H905_VITVI	Vitis vinifera (Grape)	Putative uncharacterized protein	73.03	0	At1g22930	KOG1981	SOK1 kinase belonging to the STE20/SPS1/GC kinase family	[T], Signal transduction mechanisms	66.32	0	--	--	--	--	--	--	--
Ci_contig561	3922	XP_007225122.1	hypothetical protein PRUPE_ppa002630mg	Prunus persica	57.27	9e-173	AT1G14710.2	hydroxyproline-rich glycoprotein family protein; BEST Arabidopsis thaliana protein match is: oxidoreductase, 2OG-Fe(II) oxygenase family protein (TAIR:AT4G02940.1); Has 6006 Blast hits to 3456 proteins in 374 species: Archae - 2; Bacteria - 410; Metazoa - 1957; Fungi - 511; Plants - 1958; Viruses - 385; Other Eukaryotes - 783 (source: NCBI BLink).	Arabidopsis thaliana	55.94	3e-113	DHSB3_ARATH	Arabidopsis thaliana (Mouse-ear cress)	Succinate dehydrogenase [ubiquinone] iron-sulfur subunit 3, mitochondrial	90.5	1e-111	M5XLD5_PRUPE	Prunus persica (Peach) (Amygdalus persica)	Uncharacterized protein	67.65	2e-174	At1g14710	KOG4176	Uncharacterized conserved protein	[S], Function unknown	55.69	3e-111	--	--	--	--	--	P, GO:0006099, tricarboxylic acid cycle; P, GO:0006118, electron transport; F, GO:0009055, electron carrier activity; F, GO:0016491, oxidoreductase activity; F, GO:0051536, iron-sulfur cluster binding	--
[truncated: 58,399 more rows]
