# Supplementary material for: Insights into the Sesquiterpenoid Pathway by Metabolic Profiling and De novo Transcriptome Assembly of Stem-Chicory (Cichorium intybus Cultigroup “Catalogna”)
Source: Front Plant Sci. 2016 Nov 8;7:1676. doi: 10.3389/fpls.2016.01676 (PMC5099503; doi:10.3389/fpls.2016.01676)
Supplement: Supplementary file 4 [file Table4.XLSX]

## Sheet: InterPro analysis
Table S4									Summary
unigene	id	db	other info	Description	Integrated IPR signature	IPR entry type			Entry type	# IPR accetions	# groups	# unigenes
Ci_contig1	IPR000484	PRINTS		Photosynthetic reaction centre, L/M	IPR000484	Family			F, family	16213	2596	8935
Ci_contig1	IPR000484	GENE3D	G3DSA:1.20.85.GENE3D	Photosynthetic reaction centre, L/M	IPR000484	Family			D, domain	57701	2570	16354
Ci_contig1	IPR000484	GENE3D	G3DSA:1.20.85.GENE3D	Photosynthetic reaction centre, L/M	IPR000484	Family			R, repeat	10520	54	1850
Ci_contig1	IPR000484	PFAM		Photosynthetic reaction centre, L/M	IPR000484	Family			Functional sites	4679	413	3308
Ci_contig1	IPR000484	PROSITE_PATTERNS		Photosynthetic reaction centre, L/M	IPR000484	Family			AS, active site	1187	73	1106
Ci_contig1	TRANSMEMBRANE	PHOBIUS		Region of a membrane-bound protein predicted to be embedded in the membrane.					BS, binding sites	1365	38	1011
Ci_contig1	CYTOPLASMIC_DOMAIN	PHOBIUS		Region of a membrane-bound protein predicted to be outside the membrane, in the cytoplasm					CS, conserved site	2070	298	1688
Ci_contig1	TRANSMEMBRANE	PHOBIUS		Region of a membrane-bound protein predicted to be embedded in the membrane.					PTM, post-translational modification sites	57	4	57
Ci_contig1	NON_CYTOPLASMIC_DOMAIN	PHOBIUS		Region of a membrane-bound protein predicted to be outside the membrane, in the extracellular region.
Ci_contig1	TRANSMEMBRANE	PHOBIUS		Region of a membrane-bound protein predicted to be embedded in the membrane.
Ci_contig1	CYTOPLASMIC_DOMAIN	PHOBIUS		Region of a membrane-bound protein predicted to be outside the membrane, in the cytoplasm
Ci_contig1	TRANSMEMBRANE	PHOBIUS		Region of a membrane-bound protein predicted to be embedded in the membrane.
Ci_contig1	CYTOPLASMIC_DOMAIN	PHOBIUS		Region of a membrane-bound protein predicted to be outside the membrane, in the cytoplasm
Ci_contig1	NON_CYTOPLASMIC_DOMAIN	PHOBIUS		Region of a membrane-bound protein predicted to be outside the membrane, in the extracellular region.
Ci_contig1	NON_CYTOPLASMIC_DOMAIN	PHOBIUS		Region of a membrane-bound protein predicted to be outside the membrane, in the extracellular region.
Ci_contig1	TRANSMEMBRANE	PHOBIUS		Region of a membrane-bound protein predicted to be embedded in the membrane.
Ci_contig1	IPR000484	SUPERFAMILY		Photosynthetic reaction centre, L/M	IPR000484	Family
Ci_contig1	TMhelix	TMHMM		Region of a membrane-bound protein predicted to be embedded in the membrane.
Ci_contig1	TMhelix	TMHMM		Region of a membrane-bound protein predicted to be embedded in the membrane.
Ci_contig1	TMhelix	TMHMM		Region of a membrane-bound protein predicted to be embedded in the membrane.
Ci_contig1	TMhelix	TMHMM		Region of a membrane-bound protein predicted to be embedded in the membrane.
Ci_contig1	TMhelix	TMHMM		Region of a membrane-bound protein predicted to be embedded in the membrane.
Ci_contig3	IPR005294	TIGRFAM		ATPase, F1 complex, alpha subunit	IPR005294	Family
Ci_contig3	IPR000793	PFAM		ATPase, F1/V1/A1 complex, alpha/beta subunit, C-terminal	IPR000793	Domain
Ci_contig3	IPR000194	PFAM		ATPase, F1/V1/A1 complex, alpha/beta subunit, nucleotide-binding domain	IPR000194	Domain
Ci_contig3	IPR027417	GENE3D	G3DSA:3.40.50.GENE3D	P-loop containing nucleoside triphosphate hydrolase	IPR027417	Domain
Ci_contig3	IPR023366	GENE3D	G3DSA:2.40.30.GENE3D	ATP synthase subunit alpha-like domain	IPR023366	Domain
Ci_contig3	G3DSA:1.20.150.20	GENE3D		Unintegrated signature
Ci_contig3	IPR004100	PFAM		ATPase, F1 complex alpha/beta subunit, N-terminal domain	IPR004100	Domain
Ci_contig3	PTHR15184	PANTHER		Unintegrated signature PANTHER
Ci_contig3	PTHR15184:SF37	PANTHER
Ci_contig3	IPR020003	PROSITE_PATTERNS		ATPase, alpha/beta subunit, nucleotide-binding domain, active site	IPR020003	Active site
Ci_contig3	IPR005294	HAMAP		ATPase, F1 complex, alpha subunit	IPR005294	Family
Ci_contig3	IPR004100	SUPERFAMILY		ATPase, F1 complex alpha/beta subunit, N-terminal domain	IPR004100	Domain
Ci_contig3	IPR027417	SUPERFAMILY		P-loop containing nucleoside triphosphate hydrolase	IPR027417	Domain
Ci_contig3	IPR000793	SUPERFAMILY		ATPase, F1/V1/A1 complex, alpha/beta subunit, C-terminal	IPR000793	Domain
Ci_contig4	IPR017486	TIGRFAM		Photosystem II PsbB	IPR017486	Family
Ci_contig4	IPR000932	PFAM		Photosystem antenna protein-like	IPR000932	Family
Ci_contig4	NON_CYTOPLASMIC_DOMAIN	PHOBIUS		Region of a membrane-bound protein predicted to be outside the membrane, in the extracellular region.
Ci_contig4	TRANSMEMBRANE	PHOBIUS		Region of a membrane-bound protein predicted to be embedded in the membrane.
Ci_contig4	CYTOPLASMIC_DOMAIN	PHOBIUS		Region of a membrane-bound protein predicted to be outside the membrane, in the cytoplasm
Ci_contig4	NON_CYTOPLASMIC_DOMAIN	PHOBIUS		Region of a membrane-bound protein predicted to be outside the membrane, in the extracellular region.
Ci_contig4	TRANSMEMBRANE	PHOBIUS		Region of a membrane-bound protein predicted to be embedded in the membrane.
Ci_contig4	CYTOPLASMIC_DOMAIN	PHOBIUS		Region of a membrane-bound protein predicted to be outside the membrane, in the cytoplasm
Ci_contig4	NON_CYTOPLASMIC_DOMAIN	PHOBIUS		Region of a membrane-bound protein predicted to be outside the membrane, in the extracellular region.
Ci_contig4	CYTOPLASMIC_DOMAIN	PHOBIUS		Region of a membrane-bound protein predicted to be outside the membrane, in the cytoplasm
Ci_contig4	TRANSMEMBRANE	PHOBIUS		Region of a membrane-bound protein predicted to be embedded in the membrane.
Ci_contig4	TRANSMEMBRANE	PHOBIUS		Region of a membrane-bound protein predicted to be embedded in the membrane.
Ci_contig4	TRANSMEMBRANE	PHOBIUS		Region of a membrane-bound protein predicted to be embedded in the membrane.
Ci_contig4	TRANSMEMBRANE	PHOBIUS		Region of a membrane-bound protein predicted to be embedded in the membrane.
Ci_contig4	CYTOPLASMIC_DOMAIN	PHOBIUS		Region of a membrane-bound protein predicted to be outside the membrane, in the cytoplasm
Ci_contig4	NON_CYTOPLASMIC_DOMAIN	PHOBIUS		Region of a membrane-bound protein predicted to be outside the membrane, in the extracellular region.
Ci_contig4	TRANSMEMBRANE	PHOBIUS		Region of a membrane-bound protein predicted to be embedded in the membrane.
Ci_contig4	SSF161077	SUPERFAMILY		Photosystem antenna protein-like	IPR000932	Family
Ci_contig4	TMhelix	TMHMM		Region of a membrane-bound protein predicted to be embedded in the membrane.
Ci_contig4	TMhelix	TMHMM		Region of a membrane-bound protein predicted to be embedded in the membrane.
Ci_contig4	TMhelix	TMHMM		Region of a membrane-bound protein predicted to be embedded in the membrane.
Ci_contig4	TMhelix	TMHMM		Region of a membrane-bound protein predicted to be embedded in the membrane.
Ci_contig4	TMhelix	TMHMM		Region of a membrane-bound protein predicted to be embedded in the membrane.
Ci_contig5	IPR000438	PRINTS		Acetyl-CoA carboxylase carboxyl transferase, beta subunit	IPR000438	Family
Ci_contig5	IPR000022	PFAM		Carboxyl transferase	IPR000022	Domain
Ci_contig5	IPR029045	GENE3D	G3DSA:3.90.226.GENE3D	ClpP/crotonase-like domain	IPR029045	Domain
Ci_contig5	IPR000438	TIGRFAM		Acetyl-CoA carboxylase carboxyl transferase, beta subunit	IPR000438	Family
Ci_contig5	PTHR22855:SF15	PANTHER		Unintegrated signature PANTHER
Ci_contig5	PTHR22855	PANTHER		Unintegrated signature PANTHER
Ci_contig5	IPR011762	PROSITE_PROFILES		Acetyl-coenzyme A carboxyltransferase, N-terminal	IPR011762	Domain
Ci_contig5	IPR000438	HAMAP		Acetyl-CoA carboxylase carboxyl transferase, beta subunit	IPR000438	Family
Ci_contig5	IPR029045	SUPERFAMILY		ClpP/crotonase-like domain	IPR029045	Domain
Ci_contig6	Coil	COILS
Ci_contig6	IPR000569	SMART		HECT	IPR000569	Domain
Ci_contig6	IPR015940	SMART		Ubiquitin-associated/translation elongation factor EF1B, N-terminal, eukaryote	IPR015940	Domain
Ci_contig6	IPR025527	PFAM		Domain of unknown function DUF4414	IPR025527	Domain
Ci_contig6	IPR011989	GENE3D	G3DSA:1.25.10.GENE3D	Armadillo-like helical	IPR011989	Domain
Ci_contig6	G3DSA:3.30.2160.10	GENE3D		Unintegrated signature
Ci_contig6	IPR010314	PFAM		E3 ubiquitin ligase, domain of unknown function DUF913	IPR010314	Domain
Ci_contig6	IPR000449	PFAM		Ubiquitin-associated domain/translation elongation factor EF-Ts, N-terminal	IPR000449	Domain
Ci_contig6	G3DSA:1.10.8.10	GENE3D		Unintegrated signature
Ci_contig6	IPR000569	PFAM		HECT	IPR000569	Domain
Ci_contig6	IPR010309	PFAM		E3 ubiquitin ligase, domain of unknown function DUF908	IPR010309	Domain
Ci_contig6	PTHR11254:SF288	PANTHER
Ci_contig6	PTHR11254	PANTHER		Unintegrated signature PANTHER
Ci_contig6	IPR000569	PROSITE_PROFILES		HECT	IPR000569	Domain
Ci_contig6	IPR015940	PROSITE_PROFILES		Ubiquitin-associated/translation elongation factor EF1B, N-terminal, eukaryote	IPR015940	Domain
Ci_contig6	IPR003903	PROSITE_PROFILES		Ubiquitin interacting motif	IPR003903	Conserved site
Ci_contig6	IPR000569	SUPERFAMILY		HECT	IPR000569	Domain
Ci_contig6	IPR009060	SUPERFAMILY		UBA-like	IPR009060	Domain
Ci_contig6	IPR016024	SUPERFAMILY		Armadillo-type fold	IPR016024	Domain
Ci_contig8	IPR013993	SMART		Zinc finger, N-recognin, metazoa	IPR013993	Domain
Ci_contig8	IPR000433	SMART		Zinc finger, ZZ-type	IPR000433	Domain
Ci_contig8	IPR015943	GENE3D	G3DSA:2.130.10.GENE3D	WD40/YVTN repeat-like-containing domain	IPR015943	Domain
Ci_contig8	IPR003126	PFAM		Zinc finger, N-recognin	IPR003126	Domain
Ci_contig8	IPR000433	PFAM		Zinc finger, ZZ-type	IPR000433	Domain
Ci_contig8	PTHR21725:SF1	PANTHER		Unintegrated signature PANTHER
Ci_contig8	PTHR21725	PANTHER		Unintegrated signature PANTHER
Ci_contig8	IPR000433	PROSITE_PATTERNS		Zinc finger, ZZ-type	IPR000433	Domain
Ci_contig8	IPR000433	PROSITE_PROFILES		Zinc finger, ZZ-type	IPR000433	Domain
Ci_contig8	IPR003126	PROSITE_PROFILES		Zinc finger, N-recognin	IPR003126	Domain
Ci_contig8	IPR017986	SUPERFAMILY		WD40-repeat-containing domain	IPR017986	Domain
Ci_contig8	SSF57850	SUPERFAMILY		Unintegrated signature
Ci_contig9	Coil	COILS
Ci_contig9	IPR009291	PFAM		Vacuolar protein sorting-associated protein 62	IPR009291	Family
Ci_contig9	IPR009543	PFAM		Vacuolar protein sorting-associated protein 13 domain	IPR009543	Domain
Ci_contig9	IPR026847	PANTHER		Vacuolar protein sorting-associated protein 13	IPR026847	Family
Ci_contig9	PTHR16166:SF61	PANTHER
Ci_contig10	TRANSMEMBRANE	PHOBIUS		Region of a membrane-bound protein predicted to be embedded in the membrane.
Ci_contig10	CYTOPLASMIC_DOMAIN	PHOBIUS		Region of a membrane-bound protein predicted to be outside the membrane, in the cytoplasm
Ci_contig10	NON_CYTOPLASMIC_DOMAIN	PHOBIUS		Region of a membrane-bound protein predicted to be outside the membrane, in the extracellular region.
Ci_contig10	TRANSMEMBRANE	PHOBIUS		Region of a membrane-bound protein predicted to be embedded in the membrane.
Ci_contig10	NON_CYTOPLASMIC_DOMAIN	PHOBIUS		Region of a membrane-bound protein predicted to be outside the membrane, in the extracellular region.
Ci_contig10	TMhelix	TMHMM		Region of a membrane-bound protein predicted to be embedded in the membrane.
Ci_contig10	TMhelix	TMHMM		Region of a membrane-bound protein predicted to be embedded in the membrane.
Ci_contig12	IPR008766	PFAM		Replication gene A protein	IPR008766	Family
Ci_contig12	PD014446	PRODOM		Unintegrated signature
Ci_contig13	IPR011989	GENE3D	G3DSA:1.25.10.GENE3D	Armadillo-like helical	IPR011989	Domain
Ci_contig13	IPR000357	PFAM		HEAT	IPR000357	Repeat
Ci_contig13	PF13646	PFAM		HEAT repeats
Ci_contig13	PTHR10527	PANTHER		Unintegrated signature PANTHER
Ci_contig13	PTHR10527:SF5	PANTHER		Unintegrated signature PANTHER
Ci_contig13	IPR021133	PROSITE_PROFILES		HEAT, type 2	IPR021133	Repeat
Ci_contig13	IPR021133	PROSITE_PROFILES		HEAT, type 2	IPR021133	Repeat
Ci_contig13	IPR016024	SUPERFAMILY		Armadillo-type fold	IPR016024	Domain
Ci_contig14	Coil	COILS
Ci_contig14	IPR003890	SMART		MIF4G-like, type 3	IPR003890	Domain
Ci_contig14	IPR003890	PFAM		MIF4G-like, type 3	IPR003890	Domain
Ci_contig14	IPR016021	GENE3D	G3DSA:1.25.40.GENE3D	MIF4-like, type 1/2/3	IPR016021	Domain
Ci_contig14	PTHR23253:SF26	PANTHER		Unintegrated signature PANTHER
Ci_contig14	PTHR23253	PANTHER		Unintegrated signature PANTHER
Ci_contig14	IPR016024	SUPERFAMILY		Armadillo-type fold	IPR016024	Domain
Ci_contig15	Coil	COILS
Ci_contig15	IPR001356	SMART		Homeobox domain	IPR001356	Domain
Ci_contig15	IPR002913	SMART		START domain	IPR002913	Domain
Ci_contig15	IPR002913	PFAM		START domain	IPR002913	Domain
Ci_contig15	IPR009057	GENE3D	G3DSA:1.10.10.GENE3D	Homeodomain-like	IPR009057	Domain
Ci_contig15	IPR001356	PFAM		Homeobox domain	IPR001356	Domain
Ci_contig15	PTHR24325:SF17	PANTHER
Ci_contig15	PTHR24325	PANTHER		FAMILY NOT NAMED
Ci_contig15	IPR017970	PROSITE_PATTERNS		Homeobox, conserved site	IPR017970	Conserved site
Ci_contig15	IPR001356	PROSITE_PROFILES		Homeobox domain	IPR001356	Domain
Ci_contig15	IPR002913	PROSITE_PROFILES		START domain	IPR002913	Domain
Ci_contig15	SSF55961	SUPERFAMILY		Unintegrated signature
Ci_contig15	SSF55961	SUPERFAMILY		Unintegrated signature
Ci_contig15	IPR009057	SUPERFAMILY		Homeodomain-like	IPR009057	Domain
Ci_contig17	IPR002902	PFAM		Gnk2-homologous domain	IPR002902	Domain
Ci_contig17	PTHR32080:SF4	PANTHER		Unintegrated signature PANTHER
Ci_contig17	PTHR32080	PANTHER		Unintegrated signature PANTHER
Ci_contig17	NON_CYTOPLASMIC_DOMAIN	PHOBIUS		Region of a membrane-bound protein predicted to be outside the membrane, in the extracellular region.
Ci_contig17	SIGNAL_PEPTIDE_N_REGION	PHOBIUS		N-terminal region of a signal peptide.
Ci_contig17	SIGNAL_PEPTIDE	PHOBIUS		Signal peptide region
Ci_contig17	SIGNAL_PEPTIDE_C_REGION	PHOBIUS		C-terminal region of a signal peptide.
Ci_contig17	SIGNAL_PEPTIDE_H_REGION	PHOBIUS		Hydrophobic region of a signal peptide.
Ci_contig17	IPR002902	PROSITE_PROFILES		Gnk2-homologous domain	IPR002902	Domain
Ci_contig17	IPR002902	PROSITE_PROFILES		Gnk2-homologous domain	IPR002902	Domain
Ci_contig17	SignalP-noTM	SIGNALP_GRAM_NEGATIVE
Ci_contig17	SignalP-noTM	SIGNALP_EUK
Ci_contig18	TRANSMEMBRANE	PHOBIUS		Region of a membrane-bound protein predicted to be embedded in the membrane.
Ci_contig18	SIGNAL_PEPTIDE	PHOBIUS		Signal peptide region
Ci_contig18	NON_CYTOPLASMIC_DOMAIN	PHOBIUS		Region of a membrane-bound protein predicted to be outside the membrane, in the extracellular region.
Ci_contig18	CYTOPLASMIC_DOMAIN	PHOBIUS		Region of a membrane-bound protein predicted to be outside the membrane, in the cytoplasm
Ci_contig18	SIGNAL_PEPTIDE_C_REGION	PHOBIUS		C-terminal region of a signal peptide.
Ci_contig18	SIGNAL_PEPTIDE_N_REGION	PHOBIUS		N-terminal region of a signal peptide.
Ci_contig18	SIGNAL_PEPTIDE_H_REGION	PHOBIUS		Hydrophobic region of a signal peptide.
Ci_contig19	IPR013320	GENE3D	G3DSA:2.60.120.GENE3D	Concanavalin A-like lectin/glucanase domain	IPR013320	Domain
Ci_contig19	PF13385	PFAM		Unintegrated signature
Ci_contig19	IPR011989	GENE3D	G3DSA:1.25.10.GENE3D	Armadillo-like helical	IPR011989	Domain
Ci_contig19	PTHR13743:SF58	PANTHER		BEIGE/BEACH AND WD40 DOMAIN-CONTAINING PROTEIN-RELATED
Ci_contig19	PTHR13743	PANTHER		Unintegrated signature PANTHER
Ci_contig19	NON_CYTOPLASMIC_DOMAIN	PHOBIUS		Region of a membrane-bound protein predicted to be outside the membrane, in the extracellular region.
Ci_contig19	TRANSMEMBRANE	PHOBIUS		Region of a membrane-bound protein predicted to be embedded in the membrane.
Ci_contig19	CYTOPLASMIC_DOMAIN	PHOBIUS		Region of a membrane-bound protein predicted to be outside the membrane, in the cytoplasm
Ci_contig19	IPR016024	SUPERFAMILY		Armadillo-type fold	IPR016024	Domain
Ci_contig20	IPR001680	SMART		WD40 repeat	IPR001680	Repeat
Ci_contig20	IPR000409	SMART		BEACH domain	IPR000409	Domain
Ci_contig20	IPR000409	PFAM		BEACH domain	IPR000409	Domain
Ci_contig20	IPR001680	PFAM		WD40 repeat	IPR001680	Repeat
Ci_contig20	IPR023362	PFAM		PH-BEACH domain	IPR023362	Domain
Ci_contig20	IPR000409	GENE3D	G3DSA:1.10.1540.GENE3D	BEACH domain	IPR000409	Domain
Ci_contig20	IPR023362	GENE3D	G3DSA:2.30.29.GENE3D	PH-BEACH domain	IPR023362	Domain
Ci_contig20	IPR015943	GENE3D	G3DSA:2.130.10.GENE3D	WD40/YVTN repeat-like-containing domain	IPR015943	Domain
Ci_contig20	PTHR13743:SF16	PANTHER		Unintegrated signature PANTHER
Ci_contig20	PTHR13743	PANTHER		Unintegrated signature PANTHER
Ci_contig20	TRANSMEMBRANE	PHOBIUS		Region of a membrane-bound protein predicted to be embedded in the membrane.
Ci_contig20	NON_CYTOPLASMIC_DOMAIN	PHOBIUS		Region of a membrane-bound protein predicted to be outside the membrane, in the extracellular region.
Ci_contig20	TRANSMEMBRANE	PHOBIUS		Region of a membrane-bound protein predicted to be embedded in the membrane.
Ci_contig20	CYTOPLASMIC_DOMAIN	PHOBIUS		Region of a membrane-bound protein predicted to be outside the membrane, in the cytoplasm
Ci_contig20	NON_CYTOPLASMIC_DOMAIN	PHOBIUS		Region of a membrane-bound protein predicted to be outside the membrane, in the extracellular region.
Ci_contig20	IPR000409	PROSITE_PROFILES		BEACH domain	IPR000409	Domain
Ci_contig20	IPR017986	PROSITE_PROFILES		WD40-repeat-containing domain	IPR017986	Domain
Ci_contig20	IPR001680	PROSITE_PROFILES		WD40 repeat	IPR001680	Repeat
Ci_contig20	SSF50729	SUPERFAMILY		Unintegrated signature
Ci_contig20	IPR017986	SUPERFAMILY		WD40-repeat-containing domain	IPR017986	Domain
Ci_contig20	IPR000409	SUPERFAMILY		BEACH domain	IPR000409	Domain
Ci_contig21	IPR001623	SMART		DnaJ domain	IPR001623	Domain
Ci_contig21	IPR001623	GENE3D	G3DSA:1.10.287.GENE3D	DnaJ domain	IPR001623	Domain
Ci_contig21	IPR001623	PFAM		DnaJ domain	IPR001623	Domain
Ci_contig21	IPR025640	PFAM		Domain of unknown function DUF4339	IPR025640	Domain
Ci_contig21	IPR011989	GENE3D	G3DSA:1.25.10.GENE3D	Armadillo-like helical	IPR011989	Domain
Ci_contig21	PTHR24078	PANTHER		Unintegrated signature PANTHER
Ci_contig21	PTHR24078:SF25	PANTHER		Unintegrated signature PANTHER
Ci_contig21	IPR001623	PROSITE_PROFILES		DnaJ domain	IPR001623	Domain
Ci_contig21	IPR001623	SUPERFAMILY		DnaJ domain	IPR001623	Domain
Ci_contig21	IPR016024	SUPERFAMILY		Armadillo-type fold	IPR016024	Domain
Ci_contig22	IPR009543	PFAM		Vacuolar protein sorting-associated protein 13 domain	IPR009543	Domain
Ci_contig22	IPR026847	PANTHER		Vacuolar protein sorting-associated protein 13	IPR026847	Family
Ci_contig22	PTHR16166:SF87	PANTHER		Unintegrated signature PANTHER
Ci_contig23	IPR022716	PFAM		Domain of unknown function DUF3554	IPR022716	Domain
Ci_contig23	IPR011989	GENE3D	G3DSA:1.25.10.GENE3D	Armadillo-like helical	IPR011989	Domain
Ci_contig23	PF13513	PFAM		Unintegrated signature
Ci_contig23	PF13646	PFAM		HEAT repeats
Ci_contig23	PTHR23346:SF7	PANTHER		Unintegrated signature PANTHER
Ci_contig23	IPR026827	PANTHER		Proteasome component ECM29/Translational activator GCN1	IPR026827	Family
Ci_contig23	IPR021133	PROSITE_PROFILES		HEAT, type 2	IPR021133	Repeat
Ci_contig23	IPR021133	PROSITE_PROFILES		HEAT, type 2	IPR021133	Repeat
Ci_contig23	IPR021133	PROSITE_PROFILES		HEAT, type 2	IPR021133	Repeat
Ci_contig23	IPR021133	PROSITE_PROFILES		HEAT, type 2	IPR021133	Repeat
Ci_contig23	IPR021133	PROSITE_PROFILES		HEAT, type 2	IPR021133	Repeat
Ci_contig23	IPR021133	PROSITE_PROFILES		HEAT, type 2	IPR021133	Repeat
Ci_contig23	IPR016024	SUPERFAMILY		Armadillo-type fold	IPR016024	Domain
Ci_contig23	IPR016024	SUPERFAMILY		Armadillo-type fold	IPR016024	Domain
Ci_contig23	IPR016024	SUPERFAMILY		Armadillo-type fold	IPR016024	Domain
Ci_contig24	IPR001280	PRINTS		Photosystem I PsaA/PsaB	IPR001280	Family
Ci_contig24	IPR001280	PIRSF		Photosystem I PsaA/PsaB	IPR001280	Family
Ci_contig24	IPR006243	TIGRFAM		Photosystem I PsaA	IPR006243	Family
Ci_contig24	IPR001280	PFAM		Photosystem I PsaA/PsaB	IPR001280	Family
Ci_contig24	IPR001280	GENE3D	G3DSA:1.20.1130.GENE3D	Photosystem I PsaA/PsaB	IPR001280	Family
Ci_contig24	PTHR30128	PANTHER		Unintegrated signature PANTHER
Ci_contig24	PTHR30128:SF6	PANTHER
Ci_contig24	IPR020586	PROSITE_PATTERNS		Photosystem I PsaA/PsaB, conserved site	IPR020586	Conserved site
Ci_contig24	CYTOPLASMIC_DOMAIN	PHOBIUS		Region of a membrane-bound protein predicted to be outside the membrane, in the cytoplasm
Ci_contig24	TRANSMEMBRANE	PHOBIUS		Region of a membrane-bound protein predicted to be embedded in the membrane.
Ci_contig24	TRANSMEMBRANE	PHOBIUS		Region of a membrane-bound protein predicted to be embedded in the membrane.
Ci_contig24	NON_CYTOPLASMIC_DOMAIN	PHOBIUS		Region of a membrane-bound protein predicted to be outside the membrane, in the extracellular region.
Ci_contig24	CYTOPLASMIC_DOMAIN	PHOBIUS		Region of a membrane-bound protein predicted to be outside the membrane, in the cytoplasm
Ci_contig24	NON_CYTOPLASMIC_DOMAIN	PHOBIUS		Region of a membrane-bound protein predicted to be outside the membrane, in the extracellular region.
Ci_contig24	TRANSMEMBRANE	PHOBIUS		Region of a membrane-bound protein predicted to be embedded in the membrane.
Ci_contig24	CYTOPLASMIC_DOMAIN	PHOBIUS		Region of a membrane-bound protein predicted to be outside the membrane, in the cytoplasm
Ci_contig24	TRANSMEMBRANE	PHOBIUS		Region of a membrane-bound protein predicted to be embedded in the membrane.
Ci_contig24	NON_CYTOPLASMIC_DOMAIN	PHOBIUS		Region of a membrane-bound protein predicted to be outside the membrane, in the extracellular region.
Ci_contig24	CYTOPLASMIC_DOMAIN	PHOBIUS		Region of a membrane-bound protein predicted to be outside the membrane, in the cytoplasm
Ci_contig24	NON_CYTOPLASMIC_DOMAIN	PHOBIUS		Region of a membrane-bound protein predicted to be outside the membrane, in the extracellular region.
Ci_contig24	TRANSMEMBRANE	PHOBIUS		Region of a membrane-bound protein predicted to be embedded in the membrane.
Ci_contig24	TRANSMEMBRANE	PHOBIUS		Region of a membrane-bound protein predicted to be embedded in the membrane.
Ci_contig24	CYTOPLASMIC_DOMAIN	PHOBIUS		Region of a membrane-bound protein predicted to be outside the membrane, in the cytoplasm
Ci_contig24	TRANSMEMBRANE	PHOBIUS		Region of a membrane-bound protein predicted to be embedded in the membrane.
Ci_contig24	TRANSMEMBRANE	PHOBIUS		Region of a membrane-bound protein predicted to be embedded in the membrane.
Ci_contig24	TRANSMEMBRANE	PHOBIUS		Region of a membrane-bound protein predicted to be embedded in the membrane.
Ci_contig24	NON_CYTOPLASMIC_DOMAIN	PHOBIUS		Region of a membrane-bound protein predicted to be outside the membrane, in the extracellular region.
Ci_contig24	IPR006243	HAMAP		Photosystem I PsaA	IPR006243	Family
Ci_contig24	IPR001280	SUPERFAMILY		Photosystem I PsaA/PsaB	IPR001280	Family
Ci_contig24	TMhelix	TMHMM		Region of a membrane-bound protein predicted to be embedded in the membrane.
Ci_contig24	TMhelix	TMHMM		Region of a membrane-bound protein predicted to be embedded in the membrane.
Ci_contig24	TMhelix	TMHMM		Region of a membrane-bound protein predicted to be embedded in the membrane.
Ci_contig24	TMhelix	TMHMM		Region of a membrane-bound protein predicted to be embedded in the membrane.
Ci_contig24	TMhelix	TMHMM		Region of a membrane-bound protein predicted to be embedded in the membrane.
Ci_contig24	TMhelix	TMHMM		Region of a membrane-bound protein predicted to be embedded in the membrane.
Ci_contig24	TMhelix	TMHMM		Region of a membrane-bound protein predicted to be embedded in the membrane.
Ci_contig24	TMhelix	TMHMM		Region of a membrane-bound protein predicted to be embedded in the membrane.
Ci_contig24	TMhelix	TMHMM		Region of a membrane-bound protein predicted to be embedded in the membrane.
Ci_contig25	Coil	COILS
Ci_contig25	Coil	COILS
Ci_contig25	IPR019734	SMART		Tetratricopeptide repeat	IPR019734	Repeat
Ci_contig25	PF12807	PFAM		Unintegrated signature
Ci_contig25	PF13424	PFAM		Unintegrated signature
Ci_contig25	PF13374	PFAM		Unintegrated signature
Ci_contig25	IPR011990	GENE3D	G3DSA:1.25.40.GENE3D	Tetratricopeptide-like helical domain	IPR011990	Domain
Ci_contig25	IPR028275	PFAM		Clustered mitochondria protein, N-terminal	IPR028275	Domain
Ci_contig25	PTHR12601	PANTHER		Unintegrated signature PANTHER
Ci_contig25	PTHR12601:SF9	PANTHER		Unintegrated signature PANTHER
Ci_contig25	NON_CYTOPLASMIC_DOMAIN	PHOBIUS		Region of a membrane-bound protein predicted to be outside the membrane, in the extracellular region.
Ci_contig25	TRANSMEMBRANE	PHOBIUS		Region of a membrane-bound protein predicted to be embedded in the membrane.
Ci_contig25	CYTOPLASMIC_DOMAIN	PHOBIUS		Region of a membrane-bound protein predicted to be outside the membrane, in the cytoplasm
Ci_contig25	IPR019734	PROSITE_PROFILES		Tetratricopeptide repeat	IPR019734	Repeat
Ci_contig25	IPR013026	PROSITE_PROFILES		Tetratricopeptide repeat-containing domain	IPR013026	Domain
Ci_contig25	IPR019734	PROSITE_PROFILES		Tetratricopeptide repeat	IPR019734	Repeat
Ci_contig25	IPR019734	PROSITE_PROFILES		Tetratricopeptide repeat	IPR019734	Repeat
Ci_contig25	SSF48452	SUPERFAMILY		Unintegrated signature
Ci_contig27	Coil	COILS
Ci_contig27	IPR000569	SMART		HECT	IPR000569	Domain
Ci_contig27	IPR011989	GENE3D	G3DSA:1.25.10.GENE3D	Armadillo-like helical	IPR011989	Domain
Ci_contig27	IPR000569	PFAM		HECT	IPR000569	Domain
Ci_contig27	G3DSA:3.30.2160.10	GENE3D		Unintegrated signature
Ci_contig27	IPR025527	PFAM		Domain of unknown function DUF4414	IPR025527	Domain
Ci_contig27	PTHR11254	PANTHER		Unintegrated signature PANTHER
Ci_contig27	PTHR11254:SF288	PANTHER
Ci_contig27	IPR000569	PROSITE_PROFILES		HECT	IPR000569	Domain
Ci_contig27	IPR016024	SUPERFAMILY		Armadillo-type fold	IPR016024	Domain
Ci_contig27	IPR000569	SUPERFAMILY		HECT	IPR000569	Domain
Ci_contig29	IPR000403	SMART		Phosphatidylinositol 3-/4-kinase, catalytic domain	IPR000403	Domain
Ci_contig29	IPR000403	PFAM		Phosphatidylinositol 3-/4-kinase, catalytic domain	IPR000403	Domain
Ci_contig29	IPR003151	PFAM		PIK-related kinase, FAT	IPR003151	Domain
Ci_contig29	IPR011990	GENE3D	G3DSA:1.25.40.GENE3D	Tetratricopeptide-like helical domain	IPR011990	Domain
Ci_contig29	IPR011989	GENE3D	G3DSA:1.25.10.GENE3D	Armadillo-like helical	IPR011989	Domain
Ci_contig29	IPR024585	PFAM		Domain of unknown function DUF3385, target of rapamycin protein	IPR024585	Domain
Ci_contig29	IPR003152	PFAM		PIK-related kinase, FATC	IPR003152	Domain
Ci_contig29	IPR009076	PFAM		Rapamycin-binding domain	IPR009076	Domain
Ci_contig29	IPR000403	GENE3D	G3DSA:1.10.1070.GENE3D	Phosphatidylinositol 3-/4-kinase, catalytic domain	IPR000403	Domain
Ci_contig29	PF13646	PFAM		HEAT repeats
Ci_contig29	G3DSA:3.30.1010.10	GENE3D		Unintegrated signature
Ci_contig29	IPR011989	GENE3D	G3DSA:1.25.10.GENE3D	Armadillo-like helical	IPR011989	Domain
Ci_contig29	IPR009076	GENE3D	G3DSA:1.20.120.GENE3D	Rapamycin-binding domain	IPR009076	Domain
Ci_contig29	PTHR11139:SF9	PANTHER		Serine/threonine-protein kinase TOR (IPR026683) PANTHER	IPR026683	Family
Ci_contig29	PTHR11139	PANTHER		Unintegrated signature PANTHER
Ci_contig29	IPR018936	PROSITE_PATTERNS		Phosphatidylinositol 3/4-kinase, conserved site	IPR018936	Conserved site
Ci_contig29	IPR018936	PROSITE_PATTERNS		Phosphatidylinositol 3/4-kinase, conserved site	IPR018936	Conserved site
Ci_contig29	IPR000403	PROSITE_PROFILES		Phosphatidylinositol 3-/4-kinase, catalytic domain	IPR000403	Domain
Ci_contig29	IPR014009	PROSITE_PROFILES		PIK-related kinase	IPR014009	Domain
Ci_contig29	IPR003152	PROSITE_PROFILES		PIK-related kinase, FATC	IPR003152	Domain
Ci_contig29	IPR011009	SUPERFAMILY		Protein kinase-like domain	IPR011009	Domain
Ci_contig29	IPR016024	SUPERFAMILY		Armadillo-type fold	IPR016024	Domain
Ci_contig29	IPR016024	SUPERFAMILY		Armadillo-type fold	IPR016024	Domain
Ci_contig29	SSF48452	SUPERFAMILY		Unintegrated signature
Ci_contig29	IPR009076	SUPERFAMILY		Rapamycin-binding domain	IPR009076	Domain
Ci_contig31	SIGNAL_PEPTIDE_H_REGION	PHOBIUS		Hydrophobic region of a signal peptide.
Ci_contig31	NON_CYTOPLASMIC_DOMAIN	PHOBIUS		Region of a membrane-bound protein predicted to be outside the membrane, in the extracellular region.
Ci_contig31	SIGNAL_PEPTIDE_C_REGION	PHOBIUS		C-terminal region of a signal peptide.
Ci_contig31	SIGNAL_PEPTIDE_N_REGION	PHOBIUS		N-terminal region of a signal peptide.
Ci_contig31	SIGNAL_PEPTIDE	PHOBIUS		Signal peptide region
Ci_contig31	SignalP-TM	SIGNALP_GRAM_POSITIVE
Ci_contig31	SignalP-noTM	SIGNALP_EUK
Ci_contig31	TMhelix	TMHMM		Region of a membrane-bound protein predicted to be embedded in the membrane.
Ci_contig32	TRANSMEMBRANE	PHOBIUS		Region of a membrane-bound protein predicted to be embedded in the membrane.
Ci_contig32	NON_CYTOPLASMIC_DOMAIN	PHOBIUS		Region of a membrane-bound protein predicted to be outside the membrane, in the extracellular region.
Ci_contig32	CYTOPLASMIC_DOMAIN	PHOBIUS		Region of a membrane-bound protein predicted to be outside the membrane, in the cytoplasm
Ci_contig32	TMhelix	TMHMM		Region of a membrane-bound protein predicted to be embedded in the membrane.
Ci_contig33	Coil	COILS
Ci_contig33	IPR000008	SMART		C2 domain	IPR000008	Domain
Ci_contig33	IPR000225	SMART		Armadillo	IPR000225	Repeat
Ci_contig33	IPR011989	GENE3D	G3DSA:1.25.10.GENE3D	Armadillo-like helical	IPR011989	Domain
Ci_contig33	IPR000008	PFAM		C2 domain	IPR000008	Domain
Ci_contig33	IPR000225	PFAM		Armadillo	IPR000225	Repeat
Ci_contig33	IPR000008	GENE3D	G3DSA:2.60.40.GENE3D	C2 domain	IPR000008	Domain
Ci_contig33	PTHR23315	PANTHER		Unintegrated signature PANTHER
Ci_contig33	PTHR23315:SF66	PANTHER		Unintegrated signature PANTHER
Ci_contig33	IPR000225	PROSITE_PROFILES		Armadillo	IPR000225	Repeat
Ci_contig33	IPR000225	PROSITE_PROFILES		Armadillo	IPR000225	Repeat
Ci_contig33	IPR000008	PROSITE_PROFILES		C2 domain	IPR000008	Domain
Ci_contig33	IPR016024	SUPERFAMILY		Armadillo-type fold	IPR016024	Domain
Ci_contig33	IPR016024	SUPERFAMILY		Armadillo-type fold	IPR016024	Domain
Ci_contig33	IPR016024	SUPERFAMILY		Armadillo-type fold	IPR016024	Domain
Ci_contig33	IPR000008	SUPERFAMILY		C2 domain	IPR000008	Domain
Ci_contig33	IPR016024	SUPERFAMILY		Armadillo-type fold	IPR016024	Domain
Ci_contig34	SignalP-TM	SIGNALP_GRAM_POSITIVE
Ci_contig36	IPR022684	PRINTS		Peptidase C2, calpain family	IPR022684	Family
Ci_contig36	IPR022683	SMART		Peptidase C2, calpain, domain III	IPR022683	Domain
Ci_contig36	IPR001300	SMART		Peptidase C2, calpain, catalytic domain	IPR001300	Domain
Ci_contig36	IPR013320	GENE3D	G3DSA:2.60.120.GENE3D	Concanavalin A-like lectin/glucanase domain	IPR013320	Domain
Ci_contig36	PF13385	PFAM		Unintegrated signature
Ci_contig36	IPR001300	PFAM		Peptidase C2, calpain, catalytic domain	IPR001300	Domain
Ci_contig36	IPR022682	PFAM		Peptidase C2, calpain, large subunit, domain III	IPR022682	Domain
Ci_contig36	G3DSA:3.90.70.10	GENE3D		Unintegrated signature
Ci_contig36	G3DSA:2.60.120.380	GENE3D		Unintegrated signature
Ci_contig36	PTHR10183	PANTHER		Unintegrated signature PANTHER
Ci_contig36	IPR000169	PROSITE_PATTERNS		Cysteine peptidase, cysteine active site	IPR000169	Active site
Ci_contig36	CYTOPLASMIC_DOMAIN	PHOBIUS		Region of a membrane-bound protein predicted to be outside the membrane, in the cytoplasm
Ci_contig36	CYTOPLASMIC_DOMAIN	PHOBIUS		Region of a membrane-bound protein predicted to be outside the membrane, in the cytoplasm
Ci_contig36	TRANSMEMBRANE	PHOBIUS		Region of a membrane-bound protein predicted to be embedded in the membrane.
Ci_contig36	TRANSMEMBRANE	PHOBIUS		Region of a membrane-bound protein predicted to be embedded in the membrane.
Ci_contig36	TRANSMEMBRANE	PHOBIUS		Region of a membrane-bound protein predicted to be embedded in the membrane.
Ci_contig36	TRANSMEMBRANE	PHOBIUS		Region of a membrane-bound protein predicted to be embedded in the membrane.
Ci_contig36	TRANSMEMBRANE	PHOBIUS		Region of a membrane-bound protein predicted to be embedded in the membrane.
Ci_contig36	CYTOPLASMIC_DOMAIN	PHOBIUS		Region of a membrane-bound protein predicted to be outside the membrane, in the cytoplasm
Ci_contig36	CYTOPLASMIC_DOMAIN	PHOBIUS		Region of a membrane-bound protein predicted to be outside the membrane, in the cytoplasm
Ci_contig36	NON_CYTOPLASMIC_DOMAIN	PHOBIUS		Region of a membrane-bound protein predicted to be outside the membrane, in the extracellular region.
Ci_contig36	NON_CYTOPLASMIC_DOMAIN	PHOBIUS		Region of a membrane-bound protein predicted to be outside the membrane, in the extracellular region.
Ci_contig36	CYTOPLASMIC_DOMAIN	PHOBIUS		Region of a membrane-bound protein predicted to be outside the membrane, in the cytoplasm
Ci_contig36	TRANSMEMBRANE	PHOBIUS		Region of a membrane-bound protein predicted to be embedded in the membrane.
Ci_contig36	TRANSMEMBRANE	PHOBIUS		Region of a membrane-bound protein predicted to be embedded in the membrane.
Ci_contig36	TRANSMEMBRANE	PHOBIUS		Region of a membrane-bound protein predicted to be embedded in the membrane.
Ci_contig36	CYTOPLASMIC_DOMAIN	PHOBIUS		Region of a membrane-bound protein predicted to be outside the membrane, in the cytoplasm
Ci_contig36	NON_CYTOPLASMIC_DOMAIN	PHOBIUS		Region of a membrane-bound protein predicted to be outside the membrane, in the extracellular region.
Ci_contig36	TRANSMEMBRANE	PHOBIUS		Region of a membrane-bound protein predicted to be embedded in the membrane.
Ci_contig36	TRANSMEMBRANE	PHOBIUS		Region of a membrane-bound protein predicted to be embedded in the membrane.
Ci_contig36	CYTOPLASMIC_DOMAIN	PHOBIUS		Region of a membrane-bound protein predicted to be outside the membrane, in the cytoplasm
Ci_contig36	NON_CYTOPLASMIC_DOMAIN	PHOBIUS		Region of a membrane-bound protein predicted to be outside the membrane, in the extracellular region.
Ci_contig36	TRANSMEMBRANE	PHOBIUS		Region of a membrane-bound protein predicted to be embedded in the membrane.
Ci_contig36	TRANSMEMBRANE	PHOBIUS		Region of a membrane-bound protein predicted to be embedded in the membrane.
Ci_contig36	NON_CYTOPLASMIC_DOMAIN	PHOBIUS		Region of a membrane-bound protein predicted to be outside the membrane, in the extracellular region.
Ci_contig36	CYTOPLASMIC_DOMAIN	PHOBIUS		Region of a membrane-bound protein predicted to be outside the membrane, in the cytoplasm
Ci_contig36	TRANSMEMBRANE	PHOBIUS		Region of a membrane-bound protein predicted to be embedded in the membrane.
Ci_contig36	NON_CYTOPLASMIC_DOMAIN	PHOBIUS		Region of a membrane-bound protein predicted to be outside the membrane, in the extracellular region.
Ci_contig36	TRANSMEMBRANE	PHOBIUS		Region of a membrane-bound protein predicted to be embedded in the membrane.
Ci_contig36	NON_CYTOPLASMIC_DOMAIN	PHOBIUS		Region of a membrane-bound protein predicted to be outside the membrane, in the extracellular region.
Ci_contig36	IPR001300	PROSITE_PROFILES		Peptidase C2, calpain, catalytic domain	IPR001300	Domain
Ci_contig36	SSF54001	SUPERFAMILY		Unintegrated signature
Ci_contig36	IPR022682	SUPERFAMILY		Peptidase C2, calpain, large subunit, domain III	IPR022682	Domain
Ci_contig36	TMhelix	TMHMM		Region of a membrane-bound protein predicted to be embedded in the membrane.
Ci_contig36	TMhelix	TMHMM		Region of a membrane-bound protein predicted to be embedded in the membrane.
Ci_contig36	TMhelix	TMHMM		Region of a membrane-bound protein predicted to be embedded in the membrane.
Ci_contig36	TMhelix	TMHMM		Region of a membrane-bound protein predicted to be embedded in the membrane.
Ci_contig36	TMhelix	TMHMM		Region of a membrane-bound protein predicted to be embedded in the membrane.
Ci_contig36	TMhelix	TMHMM		Region of a membrane-bound protein predicted to be embedded in the membrane.
Ci_contig36	TMhelix	TMHMM		Region of a membrane-bound protein predicted to be embedded in the membrane.
Ci_contig36	TMhelix	TMHMM		Region of a membrane-bound protein predicted to be embedded in the membrane.
Ci_contig36	TMhelix	TMHMM		Region of a membrane-bound protein predicted to be embedded in the membrane.
Ci_contig36	TMhelix	TMHMM		Region of a membrane-bound protein predicted to be embedded in the membrane.
Ci_contig36	TMhelix	TMHMM		Region of a membrane-bound protein predicted to be embedded in the membrane.
Ci_contig36	TMhelix	TMHMM		Region of a membrane-bound protein predicted to be embedded in the membrane.
Ci_contig36	TMhelix	TMHMM		Region of a membrane-bound protein predicted to be embedded in the membrane.
Ci_contig37	Coil	COILS
Ci_contig37	IPR001214	SMART		SET domain	IPR001214	Domain
Ci_contig37	G3DSA:2.170.270.10	GENE3D		Unintegrated signature
Ci_contig37	IPR001214	PFAM		SET domain	IPR001214	Domain
Ci_contig37	IPR025954	PFAM		DBC1/CARP1 catalytically inactive NUDIX hydrolase domain	IPR025954	Domain
Ci_contig37	G3DSA:3.80.10.10	GENE3D		Unintegrated signature
Ci_contig37	PTHR14304:SF11	PANTHER		Unintegrated signature PANTHER
Ci_contig37	IPR025224	PANTHER		Cell cycle and apoptosis regulator protein	IPR025224	Family
Ci_contig37	IPR003616	PROSITE_PROFILES		Post-SET domain	IPR003616	Domain
Ci_contig37	IPR001214	PROSITE_PROFILES		SET domain	IPR001214	Domain
Ci_contig37	SSF82199	SUPERFAMILY		Unintegrated signature
Ci_contig37	IPR001810	SUPERFAMILY		F-box domain	IPR001810	Domain
Ci_contig39	IPR003593	SMART		AAA+ ATPase domain	IPR003593	Domain
Ci_contig39	IPR003439	PFAM		ABC transporter-like	IPR003439	Domain
Ci_contig39	IPR027417	GENE3D	G3DSA:3.40.50.GENE3D	P-loop containing nucleoside triphosphate hydrolase	IPR027417	Domain
Ci_contig39	G3DSA:1.20.1560.10	GENE3D		Unintegrated signature
Ci_contig39	PTHR24221:SF119	PANTHER		Unintegrated signature PANTHER
Ci_contig39	PTHR24221	PANTHER		Unintegrated signature PANTHER
Ci_contig39	IPR017871	PROSITE_PATTERNS		ABC transporter, conserved site	IPR017871	Conserved site
Ci_contig39	IPR017871	PROSITE_PATTERNS		ABC transporter, conserved site	IPR017871	Conserved site
Ci_contig39	CYTOPLASMIC_DOMAIN	PHOBIUS		Region of a membrane-bound protein predicted to be outside the membrane, in the cytoplasm
Ci_contig39	NON_CYTOPLASMIC_DOMAIN	PHOBIUS		Region of a membrane-bound protein predicted to be outside the membrane, in the extracellular region.
Ci_contig39	CYTOPLASMIC_DOMAIN	PHOBIUS		Region of a membrane-bound protein predicted to be outside the membrane, in the cytoplasm
Ci_contig39	NON_CYTOPLASMIC_DOMAIN	PHOBIUS		Region of a membrane-bound protein predicted to be outside the membrane, in the extracellular region.
Ci_contig39	NON_CYTOPLASMIC_DOMAIN	PHOBIUS		Region of a membrane-bound protein predicted to be outside the membrane, in the extracellular region.
Ci_contig39	CYTOPLASMIC_DOMAIN	PHOBIUS		Region of a membrane-bound protein predicted to be outside the membrane, in the cytoplasm
Ci_contig39	TRANSMEMBRANE	PHOBIUS		Region of a membrane-bound protein predicted to be embedded in the membrane.
Ci_contig39	TRANSMEMBRANE	PHOBIUS		Region of a membrane-bound protein predicted to be embedded in the membrane.
Ci_contig39	TRANSMEMBRANE	PHOBIUS		Region of a membrane-bound protein predicted to be embedded in the membrane.
Ci_contig39	CYTOPLASMIC_DOMAIN	PHOBIUS		Region of a membrane-bound protein predicted to be outside the membrane, in the cytoplasm
Ci_contig39	CYTOPLASMIC_DOMAIN	PHOBIUS		Region of a membrane-bound protein predicted to be outside the membrane, in the cytoplasm
Ci_contig39	TRANSMEMBRANE	PHOBIUS		Region of a membrane-bound protein predicted to be embedded in the membrane.
Ci_contig39	CYTOPLASMIC_DOMAIN	PHOBIUS		Region of a membrane-bound protein predicted to be outside the membrane, in the cytoplasm
Ci_contig39	TRANSMEMBRANE	PHOBIUS		Region of a membrane-bound protein predicted to be embedded in the membrane.
Ci_contig39	CYTOPLASMIC_DOMAIN	PHOBIUS		Region of a membrane-bound protein predicted to be outside the membrane, in the cytoplasm
Ci_contig39	TRANSMEMBRANE	PHOBIUS		Region of a membrane-bound protein predicted to be embedded in the membrane.
Ci_contig39	TRANSMEMBRANE	PHOBIUS		Region of a membrane-bound protein predicted to be embedded in the membrane.
Ci_contig39	NON_CYTOPLASMIC_DOMAIN	PHOBIUS		Region of a membrane-bound protein predicted to be outside the membrane, in the extracellular region.
Ci_contig39	TRANSMEMBRANE	PHOBIUS		Region of a membrane-bound protein predicted to be embedded in the membrane.
Ci_contig39	NON_CYTOPLASMIC_DOMAIN	PHOBIUS		Region of a membrane-bound protein predicted to be outside the membrane, in the extracellular region.
Ci_contig39	TRANSMEMBRANE	PHOBIUS		Region of a membrane-bound protein predicted to be embedded in the membrane.
Ci_contig39	TRANSMEMBRANE	PHOBIUS		Region of a membrane-bound protein predicted to be embedded in the membrane.
Ci_contig39	NON_CYTOPLASMIC_DOMAIN	PHOBIUS		Region of a membrane-bound protein predicted to be outside the membrane, in the extracellular region.
Ci_contig39	TRANSMEMBRANE	PHOBIUS		Region of a membrane-bound protein predicted to be embedded in the membrane.
Ci_contig39	TRANSMEMBRANE	PHOBIUS		Region of a membrane-bound protein predicted to be embedded in the membrane.
Ci_contig39	IPR011527	PROSITE_PROFILES		ABC transporter type 1, transmembrane domain	IPR011527	Domain
Ci_contig39	IPR011527	PROSITE_PROFILES		ABC transporter type 1, transmembrane domain	IPR011527	Domain
Ci_contig39	IPR003439	PROSITE_PROFILES		ABC transporter-like	IPR003439	Domain
Ci_contig39	IPR003439	PROSITE_PROFILES		ABC transporter-like	IPR003439	Domain
Ci_contig39	IPR011527	SUPERFAMILY		ABC transporter type 1, transmembrane domain	IPR011527	Domain
Ci_contig39	IPR011527	SUPERFAMILY		ABC transporter type 1, transmembrane domain	IPR011527	Domain
Ci_contig39	IPR027417	SUPERFAMILY		P-loop containing nucleoside triphosphate hydrolase	IPR027417	Domain
Ci_contig39	IPR027417	SUPERFAMILY		P-loop containing nucleoside triphosphate hydrolase	IPR027417	Domain
Ci_contig39	TMhelix	TMHMM		Region of a membrane-bound protein predicted to be embedded in the membrane.
Ci_contig39	TMhelix	TMHMM		Region of a membrane-bound protein predicted to be embedded in the membrane.
Ci_contig39	TMhelix	TMHMM		Region of a membrane-bound protein predicted to be embedded in the membrane.
Ci_contig39	TMhelix	TMHMM		Region of a membrane-bound protein predicted to be embedded in the membrane.
Ci_contig39	TMhelix	TMHMM		Region of a membrane-bound protein predicted to be embedded in the membrane.
Ci_contig39	TMhelix	TMHMM		Region of a membrane-bound protein predicted to be embedded in the membrane.
Ci_contig39	TMhelix	TMHMM		Region of a membrane-bound protein predicted to be embedded in the membrane.
Ci_contig39	TMhelix	TMHMM		Region of a membrane-bound protein predicted to be embedded in the membrane.
Ci_contig39	TMhelix	TMHMM		Region of a membrane-bound protein predicted to be embedded in the membrane.
Ci_contig39	TMhelix	TMHMM		Region of a membrane-bound protein predicted to be embedded in the membrane.
Ci_contig39	TMhelix	TMHMM		Region of a membrane-bound protein predicted to be embedded in the membrane.
Ci_contig39	TMhelix	TMHMM		Region of a membrane-bound protein predicted to be embedded in the membrane.
Ci_contig41	IPR011989	GENE3D	G3DSA:1.25.10.GENE3D	Armadillo-like helical	IPR011989	Domain
Ci_contig41	IPR029473	PFAM		Cell morphogenesis central region	IPR029473	Domain
Ci_contig41	IPR025481	PFAM		Cell morphogenesis protein C-terminal	IPR025481	Domain
Ci_contig41	IPR025614	PFAM		Cell morphogenesis protein N-terminal	IPR025614	Domain
Ci_contig41	PTHR12295	PANTHER		Unintegrated signature PANTHER
Ci_contig41	IPR016024	SUPERFAMILY		Armadillo-type fold	IPR016024	Domain
Ci_contig42	IPR001841	SMART		Zinc finger, RING-type	IPR001841	Domain
Ci_contig42	PF13920	PFAM		Unintegrated signature
Ci_contig42	IPR013083	GENE3D	G3DSA:3.30.40.GENE3D	Zinc finger, RING/FYVE/PHD-type	IPR013083	Domain
Ci_contig42	PTHR15600	PANTHER		Unintegrated signature PANTHER
Ci_contig42	PTHR15600:SF28	PANTHER		Unintegrated signature PANTHER
Ci_contig42	IPR001841	PROSITE_PROFILES		Zinc finger, RING-type	IPR001841	Domain
Ci_contig42	SSF57850	SUPERFAMILY		Unintegrated signature
Ci_contig43	Coil	COILS
Ci_contig44	IPR001135	PFAM		NADH-quinone oxidoreductase, subunit D	IPR001135	Domain
Ci_contig44	IPR029014	GENE3D	G3DSA:1.10.645.GENE3D	NiFe hydrogenase-like	IPR029014	Domain
Ci_contig44	PTHR11993	PANTHER		Unintegrated signature PANTHER
Ci_contig44	PTHR11993:SF10	PANTHER		Unintegrated signature PANTHER
Ci_contig44	IPR029014	SUPERFAMILY		NiFe hydrogenase-like	IPR029014	Domain
Ci_contig45	NON_CYTOPLASMIC_DOMAIN	PHOBIUS		Region of a membrane-bound protein predicted to be outside the membrane, in the extracellular region.
Ci_contig45	CYTOPLASMIC_DOMAIN	PHOBIUS		Region of a membrane-bound protein predicted to be outside the membrane, in the cytoplasm
Ci_contig45	TRANSMEMBRANE	PHOBIUS		Region of a membrane-bound protein predicted to be embedded in the membrane.
Ci_contig45	TMhelix	TMHMM		Region of a membrane-bound protein predicted to be embedded in the membrane.
Ci_contig46	IPR027272	PFAM		Piezo family	IPR027272	Family
Ci_contig46	IPR027272	PANTHER		Piezo family	IPR027272	Family
Ci_contig46	PTHR13167:SF25	PANTHER		Unintegrated signature PANTHER
Ci_contig46	NON_CYTOPLASMIC_DOMAIN	PHOBIUS		Region of a membrane-bound protein predicted to be outside the membrane, in the extracellular region.
Ci_contig46	TRANSMEMBRANE	PHOBIUS		Region of a membrane-bound protein predicted to be embedded in the membrane.
Ci_contig46	TRANSMEMBRANE	PHOBIUS		Region of a membrane-bound protein predicted to be embedded in the membrane.
Ci_contig46	CYTOPLASMIC_DOMAIN	PHOBIUS		Region of a membrane-bound protein predicted to be outside the membrane, in the cytoplasm
Ci_contig46	TRANSMEMBRANE	PHOBIUS		Region of a membrane-bound protein predicted to be embedded in the membrane.
Ci_contig46	CYTOPLASMIC_DOMAIN	PHOBIUS		Region of a membrane-bound protein predicted to be outside the membrane, in the cytoplasm
Ci_contig46	TRANSMEMBRANE	PHOBIUS		Region of a membrane-bound protein predicted to be embedded in the membrane.
Ci_contig46	TRANSMEMBRANE	PHOBIUS		Region of a membrane-bound protein predicted to be embedded in the membrane.
Ci_contig46	CYTOPLASMIC_DOMAIN	PHOBIUS		Region of a membrane-bound protein predicted to be outside the membrane, in the cytoplasm
Ci_contig46	NON_CYTOPLASMIC_DOMAIN	PHOBIUS		Region of a membrane-bound protein predicted to be outside the membrane, in the extracellular region.
Ci_contig46	TRANSMEMBRANE	PHOBIUS		Region of a membrane-bound protein predicted to be embedded in the membrane.
Ci_contig46	CYTOPLASMIC_DOMAIN	PHOBIUS		Region of a membrane-bound protein predicted to be outside the membrane, in the cytoplasm
Ci_contig46	NON_CYTOPLASMIC_DOMAIN	PHOBIUS		Region of a membrane-bound protein predicted to be outside the membrane, in the extracellular region.
Ci_contig46	CYTOPLASMIC_DOMAIN	PHOBIUS		Region of a membrane-bound protein predicted to be outside the membrane, in the cytoplasm
Ci_contig46	NON_CYTOPLASMIC_DOMAIN	PHOBIUS		Region of a membrane-bound protein predicted to be outside the membrane, in the extracellular region.
Ci_contig46	TRANSMEMBRANE	PHOBIUS		Region of a membrane-bound protein predicted to be embedded in the membrane.
Ci_contig46	TRANSMEMBRANE	PHOBIUS		Region of a membrane-bound protein predicted to be embedded in the membrane.
Ci_contig46	NON_CYTOPLASMIC_DOMAIN	PHOBIUS		Region of a membrane-bound protein predicted to be outside the membrane, in the extracellular region.
Ci_contig46	TRANSMEMBRANE	PHOBIUS		Region of a membrane-bound protein predicted to be embedded in the membrane.
Ci_contig46	TMhelix	TMHMM		Region of a membrane-bound protein predicted to be embedded in the membrane.
Ci_contig46	TMhelix	TMHMM		Region of a membrane-bound protein predicted to be embedded in the membrane.
Ci_contig46	TMhelix	TMHMM		Region of a membrane-bound protein predicted to be embedded in the membrane.
Ci_contig46	TMhelix	TMHMM		Region of a membrane-bound protein predicted to be embedded in the membrane.
Ci_contig46	TMhelix	TMHMM		Region of a membrane-bound protein predicted to be embedded in the membrane.
Ci_contig46	TMhelix	TMHMM		Region of a membrane-bound protein predicted to be embedded in the membrane.
Ci_contig46	TMhelix	TMHMM		Region of a membrane-bound protein predicted to be embedded in the membrane.
Ci_contig46	TMhelix	TMHMM		Region of a membrane-bound protein predicted to be embedded in the membrane.
Ci_contig46	TMhelix	TMHMM		Region of a membrane-bound protein predicted to be embedded in the membrane.
Ci_contig46	TMhelix	TMHMM		Region of a membrane-bound protein predicted to be embedded in the membrane.
Ci_contig47	IPR006766	PFAM		Phosphate-induced protein 1	IPR006766	Family
Ci_contig47	PTHR31279:SF3	PANTHER		Unintegrated signature PANTHER
Ci_contig47	PTHR31279	PANTHER		Unintegrated signature PANTHER
Ci_contig47	NON_CYTOPLASMIC_DOMAIN	PHOBIUS		Region of a membrane-bound protein predicted to be outside the membrane, in the extracellular region.
Ci_contig47	SIGNAL_PEPTIDE_N_REGION	PHOBIUS		N-terminal region of a signal peptide.
Ci_contig47	SIGNAL_PEPTIDE_H_REGION	PHOBIUS		Hydrophobic region of a signal peptide.
Ci_contig47	SIGNAL_PEPTIDE	PHOBIUS		Signal peptide region
Ci_contig47	SIGNAL_PEPTIDE_C_REGION	PHOBIUS		C-terminal region of a signal peptide.
Ci_contig47	TMhelix	TMHMM		Region of a membrane-bound protein predicted to be embedded in the membrane.
Ci_contig50	CYTOPLASMIC_DOMAIN	PHOBIUS		Region of a membrane-bound protein predicted to be outside the membrane, in the cytoplasm
Ci_contig50	TRANSMEMBRANE	PHOBIUS		Region of a membrane-bound protein predicted to be embedded in the membrane.
Ci_contig50	TRANSMEMBRANE	PHOBIUS		Region of a membrane-bound protein predicted to be embedded in the membrane.
Ci_contig50	CYTOPLASMIC_DOMAIN	PHOBIUS		Region of a membrane-bound protein predicted to be outside the membrane, in the cytoplasm
Ci_contig50	NON_CYTOPLASMIC_DOMAIN	PHOBIUS		Region of a membrane-bound protein predicted to be outside the membrane, in the extracellular region.
Ci_contig50	TMhelix	TMHMM		Region of a membrane-bound protein predicted to be embedded in the membrane.
Ci_contig52	IPR012954	SMART		BP28, C-terminal domain	IPR012954	Domain
Ci_contig52	IPR022125	PFAM		U3 small nucleolar RNA-associated protein 10	IPR022125	Family
Ci_contig52	IPR011989	GENE3D	G3DSA:1.25.10.GENE3D	Armadillo-like helical	IPR011989	Domain
Ci_contig52	IPR012954	PFAM		BP28, C-terminal domain	IPR012954	Domain
Ci_contig52	PTHR13457	PANTHER		Unintegrated signature PANTHER
Ci_contig52	PTHR13457:SF1	PANTHER		Unintegrated signature PANTHER
Ci_contig52	IPR016024	SUPERFAMILY		Armadillo-type fold	IPR016024	Domain
Ci_contig52	IPR016024	SUPERFAMILY		Armadillo-type fold	IPR016024	Domain
Ci_contig53	Coil	COILS
Ci_contig53	Coil	COILS
Ci_contig53	Coil	COILS
Ci_contig53	Coil	COILS
Ci_contig53	Coil	COILS
Ci_contig53	Coil	COILS
Ci_contig53	Coil	COILS
Ci_contig53	Coil	COILS
Ci_contig53	Coil	COILS
Ci_contig53	Coil	COILS
Ci_contig53	Coil	COILS
Ci_contig53	Coil	COILS
Ci_contig53	Coil	COILS
Ci_contig53	Coil	COILS
Ci_contig53	Coil	COILS
Ci_contig53	Coil	COILS
Ci_contig53	Coil	COILS
Ci_contig53	IPR012929	PFAM		Tetratricopeptide, MLP1/MLP2-like	IPR012929	Domain
Ci_contig53	PTHR18898	PANTHER		Unintegrated signature PANTHER
Ci_contig54	Coil	COILS
Ci_contig54	Coil	COILS
Ci_contig54	IPR004179	SMART		Sec63 domain	IPR004179	Domain
Ci_contig54	IPR004179	SMART		Sec63 domain	IPR004179	Domain
Ci_contig54	IPR014001	SMART		Helicase superfamily 1/2, ATP-binding domain	IPR014001	Domain
Ci_contig54	IPR001650	SMART		Helicase, C-terminal	IPR001650	Domain
Ci_contig54	IPR003593	SMART		AAA+ ATPase domain	IPR003593	Domain
Ci_contig54	IPR027417	GENE3D	G3DSA:3.40.50.GENE3D	P-loop containing nucleoside triphosphate hydrolase	IPR027417	Domain
Ci_contig54	IPR004179	PFAM		Sec63 domain	IPR004179	Domain
Ci_contig54	IPR011545	PFAM		DEAD/DEAH box helicase domain	IPR011545	Domain
Ci_contig54	IPR027417	GENE3D	G3DSA:3.40.50.GENE3D	P-loop containing nucleoside triphosphate hydrolase	IPR027417	Domain
Ci_contig54	IPR027417	GENE3D	G3DSA:3.40.50.GENE3D	P-loop containing nucleoside triphosphate hydrolase	IPR027417	Domain
Ci_contig54	IPR000008	GENE3D	G3DSA:2.60.40.GENE3D	C2 domain	IPR000008	Domain
Ci_contig54	IPR001650	PFAM		Helicase, C-terminal	IPR001650	Domain
Ci_contig54	G3DSA:1.10.3380.10	GENE3D		Unintegrated signature
Ci_contig54	PTHR11752	PANTHER
Ci_contig54	PTHR11752:SF8	PANTHER
Ci_contig54	IPR001650	PROSITE_PROFILES		Helicase, C-terminal	IPR001650	Domain
Ci_contig54	IPR014001	PROSITE_PROFILES		Helicase superfamily 1/2, ATP-binding domain	IPR014001	Domain
Ci_contig54	IPR001650	PROSITE_PROFILES		Helicase, C-terminal	IPR001650	Domain
Ci_contig54	IPR014001	PROSITE_PROFILES		Helicase superfamily 1/2, ATP-binding domain	IPR014001	Domain
Ci_contig54	SSF46785	SUPERFAMILY		Unintegrated signature
Ci_contig54	SSF158702	SUPERFAMILY		Unintegrated signature
Ci_contig54	SSF158702	SUPERFAMILY		Unintegrated signature
Ci_contig54	IPR027417	SUPERFAMILY		P-loop containing nucleoside triphosphate hydrolase	IPR027417	Domain
Ci_contig54	SSF46785	SUPERFAMILY		Unintegrated signature
Ci_contig54	IPR027417	SUPERFAMILY		P-loop containing nucleoside triphosphate hydrolase	IPR027417	Domain
Ci_contig54	IPR027417	SUPERFAMILY		P-loop containing nucleoside triphosphate hydrolase	IPR027417	Domain
Ci_contig54	IPR027417	SUPERFAMILY		P-loop containing nucleoside triphosphate hydrolase	IPR027417	Domain
Ci_contig54	IPR014756	SUPERFAMILY		Immunoglobulin E-set	IPR014756	Domain
Ci_contig55	IPR013999	SMART		HAS subgroup	IPR013999	Domain
Ci_contig55	IPR027417	GENE3D	G3DSA:3.40.50.GENE3D	P-loop containing nucleoside triphosphate hydrolase	IPR027417	Domain
Ci_contig55	IPR014012	PFAM		Helicase/SANT-associated, DNA binding	IPR014012	Domain
Ci_contig55	IPR000330	PFAM		SNF2-related	IPR000330	Domain
Ci_contig55	PTHR10799:SF584	PANTHER		Unintegrated signature PANTHER
Ci_contig55	PTHR10799	PANTHER		Unintegrated signature PANTHER
Ci_contig55	IPR014001	PROSITE_PROFILES		Helicase superfamily 1/2, ATP-binding domain	IPR014001	Domain
Ci_contig55	IPR014012	PROSITE_PROFILES		Helicase/SANT-associated, DNA binding	IPR014012	Domain
Ci_contig55	IPR027417	SUPERFAMILY		P-loop containing nucleoside triphosphate hydrolase	IPR027417	Domain
Ci_contig56	PF13385	PFAM		Unintegrated signature
Ci_contig56	IPR011989	GENE3D	G3DSA:1.25.10.GENE3D	Armadillo-like helical	IPR011989	Domain
Ci_contig56	IPR013320	GENE3D	G3DSA:2.60.120.GENE3D	Concanavalin A-like lectin/glucanase domain	IPR013320	Domain
Ci_contig56	PTHR13743:SF58	PANTHER		BEIGE/BEACH AND WD40 DOMAIN-CONTAINING PROTEIN-RELATED
Ci_contig56	PTHR13743	PANTHER		Unintegrated signature PANTHER
Ci_contig56	IPR016024	SUPERFAMILY		Armadillo-type fold	IPR016024	Domain
Ci_contig57	SIGNAL_PEPTIDE	PHOBIUS		Signal peptide region
Ci_contig57	SIGNAL_PEPTIDE_H_REGION	PHOBIUS		Hydrophobic region of a signal peptide.
Ci_contig57	SIGNAL_PEPTIDE_N_REGION	PHOBIUS		N-terminal region of a signal peptide.
Ci_contig57	SIGNAL_PEPTIDE_C_REGION	PHOBIUS		C-terminal region of a signal peptide.
Ci_contig57	NON_CYTOPLASMIC_DOMAIN	PHOBIUS		Region of a membrane-bound protein predicted to be outside the membrane, in the extracellular region.
Ci_contig57	SignalP-noTM	SIGNALP_EUK
Ci_contig58	IPR000225	SMART		Armadillo	IPR000225	Repeat
Ci_contig58	IPR000225	PFAM		Armadillo	IPR000225	Repeat
Ci_contig58	IPR000008	PFAM		C2 domain	IPR000008	Domain
Ci_contig58	IPR000008	GENE3D	G3DSA:2.60.40.GENE3D	C2 domain	IPR000008	Domain
Ci_contig58	IPR011989	GENE3D	G3DSA:1.25.10.GENE3D	Armadillo-like helical	IPR011989	Domain
Ci_contig58	IPR011989	GENE3D	G3DSA:1.25.10.GENE3D	Armadillo-like helical	IPR011989	Domain
Ci_contig58	PTHR23315	PANTHER		Unintegrated signature PANTHER
Ci_contig58	PTHR23315:SF66	PANTHER		Unintegrated signature PANTHER
Ci_contig58	IPR000225	PROSITE_PROFILES		Armadillo	IPR000225	Repeat
Ci_contig58	IPR000008	PROSITE_PROFILES		C2 domain	IPR000008	Domain
Ci_contig58	IPR000225	PROSITE_PROFILES		Armadillo	IPR000225	Repeat
Ci_contig58	IPR000008	SUPERFAMILY		C2 domain	IPR000008	Domain
Ci_contig58	IPR016024	SUPERFAMILY		Armadillo-type fold	IPR016024	Domain
Ci_contig58	IPR016024	SUPERFAMILY		Armadillo-type fold	IPR016024	Domain
Ci_contig58	IPR016024	SUPERFAMILY		Armadillo-type fold	IPR016024	Domain
Ci_contig58	IPR016024	SUPERFAMILY		Armadillo-type fold	IPR016024	Domain
Ci_contig58	IPR016024	SUPERFAMILY		Armadillo-type fold	IPR016024	Domain
Ci_contig60	IPR002781	PFAM		Transmembrane protein TauE like	IPR002781	Family
Ci_contig60	PTHR14255	PANTHER		Unintegrated signature PANTHER
Ci_contig60	PTHR14255:SF1	PANTHER		Unintegrated signature PANTHER
Ci_contig60	NON_CYTOPLASMIC_DOMAIN	PHOBIUS		Region of a membrane-bound protein predicted to be outside the membrane, in the extracellular region.
Ci_contig60	NON_CYTOPLASMIC_DOMAIN	PHOBIUS		Region of a membrane-bound protein predicted to be outside the membrane, in the extracellular region.
Ci_contig60	TRANSMEMBRANE	PHOBIUS		Region of a membrane-bound protein predicted to be embedded in the membrane.
Ci_contig60	SIGNAL_PEPTIDE_N_REGION	PHOBIUS		N-terminal region of a signal peptide.
Ci_contig60	CYTOPLASMIC_DOMAIN	PHOBIUS		Region of a membrane-bound protein predicted to be outside the membrane, in the cytoplasm
Ci_contig60	TRANSMEMBRANE	PHOBIUS		Region of a membrane-bound protein predicted to be embedded in the membrane.
Ci_contig60	NON_CYTOPLASMIC_DOMAIN	PHOBIUS		Region of a membrane-bound protein predicted to be outside the membrane, in the extracellular region.
Ci_contig60	TRANSMEMBRANE	PHOBIUS		Region of a membrane-bound protein predicted to be embedded in the membrane.
Ci_contig60	TRANSMEMBRANE	PHOBIUS		Region of a membrane-bound protein predicted to be embedded in the membrane.
Ci_contig60	TRANSMEMBRANE	PHOBIUS		Region of a membrane-bound protein predicted to be embedded in the membrane.
Ci_contig60	CYTOPLASMIC_DOMAIN	PHOBIUS		Region of a membrane-bound protein predicted to be outside the membrane, in the cytoplasm
Ci_contig60	SIGNAL_PEPTIDE_C_REGION	PHOBIUS		C-terminal region of a signal peptide.
Ci_contig60	SIGNAL_PEPTIDE	PHOBIUS		Signal peptide region
Ci_contig60	CYTOPLASMIC_DOMAIN	PHOBIUS		Region of a membrane-bound protein predicted to be outside the membrane, in the cytoplasm
Ci_contig60	TRANSMEMBRANE	PHOBIUS		Region of a membrane-bound protein predicted to be embedded in the membrane.
Ci_contig60	TRANSMEMBRANE	PHOBIUS		Region of a membrane-bound protein predicted to be embedded in the membrane.
Ci_contig60	NON_CYTOPLASMIC_DOMAIN	PHOBIUS		Region of a membrane-bound protein predicted to be outside the membrane, in the extracellular region.
Ci_contig60	NON_CYTOPLASMIC_DOMAIN	PHOBIUS		Region of a membrane-bound protein predicted to be outside the membrane, in the extracellular region.
Ci_contig60	CYTOPLASMIC_DOMAIN	PHOBIUS		Region of a membrane-bound protein predicted to be outside the membrane, in the cytoplasm
Ci_contig60	SIGNAL_PEPTIDE_H_REGION	PHOBIUS		Hydrophobic region of a signal peptide.
Ci_contig60	TRANSMEMBRANE	PHOBIUS		Region of a membrane-bound protein predicted to be embedded in the membrane.
Ci_contig60	CYTOPLASMIC_DOMAIN	PHOBIUS		Region of a membrane-bound protein predicted to be outside the membrane, in the cytoplasm
Ci_contig60	TRANSMEMBRANE	PHOBIUS		Region of a membrane-bound protein predicted to be embedded in the membrane.
Ci_contig60	SignalP-TM	SIGNALP_GRAM_POSITIVE
Ci_contig60	TMhelix	TMHMM		Region of a membrane-bound protein predicted to be embedded in the membrane.
Ci_contig60	TMhelix	TMHMM		Region of a membrane-bound protein predicted to be embedded in the membrane.
Ci_contig60	TMhelix	TMHMM		Region of a membrane-bound protein predicted to be embedded in the membrane.
Ci_contig60	TMhelix	TMHMM		Region of a membrane-bound protein predicted to be embedded in the membrane.
Ci_contig60	TMhelix	TMHMM		Region of a membrane-bound protein predicted to be embedded in the membrane.
Ci_contig60	TMhelix	TMHMM		Region of a membrane-bound protein predicted to be embedded in the membrane.
Ci_contig60	TMhelix	TMHMM		Region of a membrane-bound protein predicted to be embedded in the membrane.
Ci_contig60	TMhelix	TMHMM		Region of a membrane-bound protein predicted to be embedded in the membrane.
Ci_contig60	TMhelix	TMHMM		Region of a membrane-bound protein predicted to be embedded in the membrane.
Ci_contig60	TMhelix	TMHMM		Region of a membrane-bound protein predicted to be embedded in the membrane.
Ci_contig62	IPR000225	SMART		Armadillo	IPR000225	Repeat
Ci_contig62	IPR011989	GENE3D	G3DSA:1.25.10.GENE3D	Armadillo-like helical	IPR011989	Domain
Ci_contig62	PTHR11254:SF73	PANTHER		Unintegrated signature PANTHER
Ci_contig62	PTHR11254	PANTHER		Unintegrated signature PANTHER
Ci_contig62	IPR016024	SUPERFAMILY		Armadillo-type fold	IPR016024	Domain
Ci_contig64	Coil	COILS
Ci_contig64	IPR000432	SMART		DNA mismatch repair protein MutS, C-terminal	IPR000432	Domain
Ci_contig64	IPR007696	SMART		DNA mismatch repair protein MutS, core	IPR007696	Domain
Ci_contig64	IPR027417	GENE3D	G3DSA:3.40.50.GENE3D	P-loop containing nucleoside triphosphate hydrolase	IPR027417	Domain
Ci_contig64	IPR007860	PFAM		DNA mismatch repair protein MutS, connector domain	IPR007860	Domain
Ci_contig64	IPR007695	PFAM		DNA mismatch repair protein MutS-like, N-terminal	IPR007695	Domain
Ci_contig64	G3DSA:1.10.1420.10	GENE3D		Unintegrated signature
Ci_contig64	IPR016151	GENE3D	G3DSA:3.40.1170.GENE3D	DNA mismatch repair protein MutS, N-terminal	IPR016151	Domain
Ci_contig64	IPR007696	PFAM		DNA mismatch repair protein MutS, core	IPR007696	Domain
Ci_contig64	IPR007861	PFAM		DNA mismatch repair protein MutS, clamp	IPR007861	Domain
Ci_contig64	IPR007860	GENE3D	G3DSA:3.30.420.GENE3D	DNA mismatch repair protein MutS, connector domain	IPR007860	Domain
Ci_contig64	IPR000432	PFAM		DNA mismatch repair protein MutS, C-terminal	IPR000432	Domain
Ci_contig64	IPR015536	PTHR11361:PANTHER		DNA mismatch repair protein MutS-homologue MSH6	IPR015536	Family
Ci_contig64	PTHR11361	PANTHER		Unintegrated signature PANTHER
Ci_contig64	IPR016151	SUPERFAMILY		DNA mismatch repair protein MutS, N-terminal	IPR016151	Domain
Ci_contig64	IPR007696	SUPERFAMILY		DNA mismatch repair protein MutS, core	IPR007696	Domain
Ci_contig64	IPR027417	SUPERFAMILY		P-loop containing nucleoside triphosphate hydrolase	IPR027417	Domain
Ci_contig64	IPR007860	SUPERFAMILY		DNA mismatch repair protein MutS, connector domain	IPR007860	Domain
Ci_contig66	PF14500	PFAM		Unintegrated signature
Ci_contig66	IPR011989	GENE3D	G3DSA:1.25.10.GENE3D	Armadillo-like helical	IPR011989	Domain
Ci_contig66	IPR024687	PFAM		MMS19, C-terminal	IPR024687	Domain
Ci_contig66	PTHR12891	PANTHER		Unintegrated signature PANTHER
Ci_contig66	IPR016024	SUPERFAMILY		Armadillo-type fold	IPR016024	Domain
Ci_contig66	IPR016024	SUPERFAMILY		Armadillo-type fold	IPR016024	Domain
Ci_contig67	NON_CYTOPLASMIC_DOMAIN	PHOBIUS		Region of a membrane-bound protein predicted to be outside the membrane, in the extracellular region.
Ci_contig67	SIGNAL_PEPTIDE_C_REGION	PHOBIUS		C-terminal region of a signal peptide.
Ci_contig67	SIGNAL_PEPTIDE_H_REGION	PHOBIUS		Hydrophobic region of a signal peptide.
Ci_contig67	SIGNAL_PEPTIDE	PHOBIUS		Signal peptide region
Ci_contig67	SIGNAL_PEPTIDE_N_REGION	PHOBIUS		N-terminal region of a signal peptide.
Ci_contig67	SignalP-TM	SIGNALP_GRAM_POSITIVE
Ci_contig67	TMhelix	TMHMM		Region of a membrane-bound protein predicted to be embedded in the membrane.
Ci_contig68	IPR007322	PFAM		RNA-dependent RNA polymerase, bunyaviral	IPR007322	Domain
Ci_contig68	IPR029124	PFAM		RNA-directed RNA polymerase L, N-terminal	IPR029124	Domain
Ci_contig68	TRANSMEMBRANE	PHOBIUS		Region of a membrane-bound protein predicted to be embedded in the membrane.
Ci_contig68	NON_CYTOPLASMIC_DOMAIN	PHOBIUS		Region of a membrane-bound protein predicted to be outside the membrane, in the extracellular region.
Ci_contig68	NON_CYTOPLASMIC_DOMAIN	PHOBIUS		Region of a membrane-bound protein predicted to be outside the membrane, in the extracellular region.
Ci_contig68	CYTOPLASMIC_DOMAIN	PHOBIUS		Region of a membrane-bound protein predicted to be outside the membrane, in the cytoplasm
Ci_contig68	TRANSMEMBRANE	PHOBIUS		Region of a membrane-bound protein predicted to be embedded in the membrane.
Ci_contig68	IPR007099	PROSITE_PROFILES		RNA-directed RNA polymerase, negative-strand RNA virus	IPR007099	Domain
Ci_contig69	IPR001650	SMART		Helicase, C-terminal	IPR001650	Domain
Ci_contig69	IPR014001	SMART		Helicase superfamily 1/2, ATP-binding domain	IPR014001	Domain
Ci_contig69	IPR000953	SMART		Chromo/chromo shadow domain	IPR000953	Domain
Ci_contig69	IPR027417	GENE3D	G3DSA:3.40.50.GENE3D	P-loop containing nucleoside triphosphate hydrolase	IPR027417	Domain
Ci_contig69	IPR000330	PFAM		SNF2-related	IPR000330	Domain
Ci_contig69	IPR001650	PFAM		Helicase, C-terminal	IPR001650	Domain
Ci_contig69	IPR009463	PFAM		Domain of unknown function DUF1087	IPR009463	Domain
Ci_contig69	G3DSA:2.40.50.40	GENE3D		Unintegrated signature
Ci_contig69	IPR023780	PFAM		Chromo domain	IPR023780	Domain
Ci_contig69	IPR027417	GENE3D	G3DSA:3.40.50.GENE3D	P-loop containing nucleoside triphosphate hydrolase	IPR027417	Domain
Ci_contig69	PTHR10799:SF131	PANTHER		CHROMATIN REMODELING 4 PROTEIN
Ci_contig69	PTHR10799	PANTHER		Unintegrated signature PANTHER
Ci_contig69	IPR001650	PROSITE_PROFILES		Helicase, C-terminal	IPR001650	Domain
Ci_contig69	IPR000953	PROSITE_PROFILES		Chromo/chromo shadow domain	IPR000953	Domain
Ci_contig69	IPR000953	PROSITE_PROFILES		Chromo/chromo shadow domain	IPR000953	Domain
Ci_contig69	IPR014001	PROSITE_PROFILES		Helicase superfamily 1/2, ATP-binding domain	IPR014001	Domain
Ci_contig69	IPR009057	SUPERFAMILY		Homeodomain-like	IPR009057	Domain
Ci_contig69	IPR027417	SUPERFAMILY		P-loop containing nucleoside triphosphate hydrolase	IPR027417	Domain
Ci_contig69	IPR027417	SUPERFAMILY		P-loop containing nucleoside triphosphate hydrolase	IPR027417	Domain
Ci_contig69	IPR016197	SUPERFAMILY		Chromo domain-like	IPR016197	Domain
Ci_contig69	IPR016197	SUPERFAMILY		Chromo domain-like	IPR016197	Domain
Ci_contig71	IPR000225	SMART		Armadillo	IPR000225	Repeat
Ci_contig71	IPR000008	SMART		C2 domain	IPR000008	Domain
Ci_contig71	IPR011989	GENE3D	G3DSA:1.25.10.GENE3D	Armadillo-like helical	IPR011989	Domain
Ci_contig71	IPR000008	PFAM		C2 domain	IPR000008	Domain
Ci_contig71	IPR000008	GENE3D	G3DSA:2.60.40.GENE3D	C2 domain	IPR000008	Domain
Ci_contig71	PTHR23315	PANTHER		Unintegrated signature PANTHER
Ci_contig71	PTHR23315:SF64	PANTHER		Unintegrated signature PANTHER
Ci_contig71	SIGNAL_PEPTIDE_C_REGION	PHOBIUS		C-terminal region of a signal peptide.
Ci_contig71	NON_CYTOPLASMIC_DOMAIN	PHOBIUS		Region of a membrane-bound protein predicted to be outside the membrane, in the extracellular region.
Ci_contig71	SIGNAL_PEPTIDE	PHOBIUS		Signal peptide region
Ci_contig71	SIGNAL_PEPTIDE_N_REGION	PHOBIUS		N-terminal region of a signal peptide.
Ci_contig71	SIGNAL_PEPTIDE_H_REGION	PHOBIUS		Hydrophobic region of a signal peptide.
Ci_contig71	IPR000225	PROSITE_PROFILES		Armadillo	IPR000225	Repeat
Ci_contig71	IPR000008	PROSITE_PROFILES		C2 domain	IPR000008	Domain
Ci_contig71	SignalP-noTM	SIGNALP_EUK
Ci_contig71	IPR016024	SUPERFAMILY		Armadillo-type fold	IPR016024	Domain
Ci_contig71	IPR000008	SUPERFAMILY		C2 domain	IPR000008	Domain
Ci_contig71	IPR016024	SUPERFAMILY		Armadillo-type fold	IPR016024	Domain
Ci_contig75	IPR011989	GENE3D	G3DSA:1.25.10.GENE3D	Armadillo-like helical	IPR011989	Domain
Ci_contig75	PTHR17695:SF11	PANTHER		Unintegrated signature PANTHER
Ci_contig75	PTHR17695	PANTHER		Unintegrated signature PANTHER
Ci_contig75	IPR016024	SUPERFAMILY		Armadillo-type fold	IPR016024	Domain
Ci_contig76	Coil	COILS
Ci_contig76	IPR015940	SMART		Ubiquitin-associated/translation elongation factor EF1B, N-terminal, eukaryote	IPR015940	Domain
Ci_contig76	G3DSA:1.10.8.10	GENE3D		Unintegrated signature
Ci_contig76	IPR010309	PFAM		E3 ubiquitin ligase, domain of unknown function DUF908	IPR010309	Domain
Ci_contig76	IPR010314	PFAM		E3 ubiquitin ligase, domain of unknown function DUF913	IPR010314	Domain
Ci_contig76	IPR000449	PFAM		Ubiquitin-associated domain/translation elongation factor EF-Ts, N-terminal	IPR000449	Domain
Ci_contig76	IPR011989	GENE3D	G3DSA:1.25.10.GENE3D	Armadillo-like helical	IPR011989	Domain
Ci_contig76	PTHR11254	PANTHER		Unintegrated signature PANTHER
Ci_contig76	PTHR11254:SF288	PANTHER
Ci_contig76	NON_CYTOPLASMIC_DOMAIN	PHOBIUS		Region of a membrane-bound protein predicted to be outside the membrane, in the extracellular region.
Ci_contig76	TRANSMEMBRANE	PHOBIUS		Region of a membrane-bound protein predicted to be embedded in the membrane.
Ci_contig76	CYTOPLASMIC_DOMAIN	PHOBIUS		Region of a membrane-bound protein predicted to be outside the membrane, in the cytoplasm
Ci_contig76	IPR003903	PROSITE_PROFILES		Ubiquitin interacting motif	IPR003903	Conserved site
Ci_contig76	IPR015940	PROSITE_PROFILES		Ubiquitin-associated/translation elongation factor EF1B, N-terminal, eukaryote	IPR015940	Domain
Ci_contig76	IPR009060	SUPERFAMILY		UBA-like	IPR009060	Domain
Ci_contig76	IPR016024	SUPERFAMILY		Armadillo-type fold	IPR016024	Domain
Ci_contig77	IPR001263	SMART		Phosphoinositide 3-kinase, accessory (PIK) domain	IPR001263	Domain
Ci_contig77	IPR000403	SMART		Phosphatidylinositol 3-/4-kinase, catalytic domain	IPR000403	Domain
Ci_contig77	IPR001263	GENE3D	G3DSA:1.25.40.GENE3D	Phosphoinositide 3-kinase, accessory (PIK) domain	IPR001263	Domain
Ci_contig77	IPR000403	PFAM		Phosphatidylinositol 3-/4-kinase, catalytic domain	IPR000403	Domain
Ci_contig77	IPR001263	PFAM		Phosphoinositide 3-kinase, accessory (PIK) domain	IPR001263	Domain
Ci_contig77	IPR000403	GENE3D	G3DSA:1.10.1070.GENE3D	Phosphatidylinositol 3-/4-kinase, catalytic domain	IPR000403	Domain
Ci_contig77	G3DSA:3.30.1010.10	GENE3D		Unintegrated signature
Ci_contig77	PTHR10048:SF15	PANTHER		Unintegrated signature PANTHER
Ci_contig77	IPR015433	PANTHER		Phosphatidylinositol Kinase	IPR015433	Family
Ci_contig77	IPR018936	PROSITE_PATTERNS		Phosphatidylinositol 3/4-kinase, conserved site	IPR018936	Conserved site
Ci_contig77	IPR000403	PROSITE_PROFILES		Phosphatidylinositol 3-/4-kinase, catalytic domain	IPR000403	Domain
Ci_contig77	IPR001263	PROSITE_PROFILES		Phosphoinositide 3-kinase, accessory (PIK) domain	IPR001263	Domain
Ci_contig77	SignalP-noTM	SIGNALP_EUK
Ci_contig77	IPR016024	SUPERFAMILY		Armadillo-type fold	IPR016024	Domain
Ci_contig77	IPR011009	SUPERFAMILY		Protein kinase-like domain	IPR011009	Domain
Ci_contig77	IPR016024	SUPERFAMILY		Armadillo-type fold	IPR016024	Domain
Ci_contig78	Coil	COILS
Ci_contig78	Coil	COILS
Ci_contig78	IPR026899	PFAM		1,3-beta-glucan synthase subunit FKS1-like, domain-1	IPR026899	Domain
Ci_contig78	IPR003440	PFAM		Glycosyl transferase, family 48	IPR003440	Family
Ci_contig78	PTHR12741	PANTHER		Unintegrated signature PANTHER
Ci_contig78	PTHR12741:SF5	PANTHER		Unintegrated signature PANTHER
Ci_contig78	NON_CYTOPLASMIC_DOMAIN	PHOBIUS		Region of a membrane-bound protein predicted to be outside the membrane, in the extracellular region.
Ci_contig78	CYTOPLASMIC_DOMAIN	PHOBIUS		Region of a membrane-bound protein predicted to be outside the membrane, in the cytoplasm
Ci_contig78	TRANSMEMBRANE	PHOBIUS		Region of a membrane-bound protein predicted to be embedded in the membrane.
Ci_contig78	TRANSMEMBRANE	PHOBIUS		Region of a membrane-bound protein predicted to be embedded in the membrane.
Ci_contig78	TRANSMEMBRANE	PHOBIUS		Region of a membrane-bound protein predicted to be embedded in the membrane.
Ci_contig78	CYTOPLASMIC_DOMAIN	PHOBIUS		Region of a membrane-bound protein predicted to be outside the membrane, in the cytoplasm
Ci_contig78	TRANSMEMBRANE	PHOBIUS		Region of a membrane-bound protein predicted to be embedded in the membrane.
Ci_contig78	TRANSMEMBRANE	PHOBIUS		Region of a membrane-bound protein predicted to be embedded in the membrane.
Ci_contig78	TRANSMEMBRANE	PHOBIUS		Region of a membrane-bound protein predicted to be embedded in the membrane.
Ci_contig78	TRANSMEMBRANE	PHOBIUS		Region of a membrane-bound protein predicted to be embedded in the membrane.
Ci_contig78	NON_CYTOPLASMIC_DOMAIN	PHOBIUS		Region of a membrane-bound protein predicted to be outside the membrane, in the extracellular region.
Ci_contig78	TRANSMEMBRANE	PHOBIUS		Region of a membrane-bound protein predicted to be embedded in the membrane.
Ci_contig78	CYTOPLASMIC_DOMAIN	PHOBIUS		Region of a membrane-bound protein predicted to be outside the membrane, in the cytoplasm
Ci_contig78	TRANSMEMBRANE	PHOBIUS		Region of a membrane-bound protein predicted to be embedded in the membrane.
Ci_contig78	TRANSMEMBRANE	PHOBIUS		Region of a membrane-bound protein predicted to be embedded in the membrane.
Ci_contig78	NON_CYTOPLASMIC_DOMAIN	PHOBIUS		Region of a membrane-bound protein predicted to be outside the membrane, in the extracellular region.
Ci_contig78	NON_CYTOPLASMIC_DOMAIN	PHOBIUS		Region of a membrane-bound protein predicted to be outside the membrane, in the extracellular region.
Ci_contig78	TRANSMEMBRANE	PHOBIUS		Region of a membrane-bound protein predicted to be embedded in the membrane.
Ci_contig78	CYTOPLASMIC_DOMAIN	PHOBIUS		Region of a membrane-bound protein predicted to be outside the membrane, in the cytoplasm
Ci_contig78	NON_CYTOPLASMIC_DOMAIN	PHOBIUS		Region of a membrane-bound protein predicted to be outside the membrane, in the extracellular region.
Ci_contig78	CYTOPLASMIC_DOMAIN	PHOBIUS		Region of a membrane-bound protein predicted to be outside the membrane, in the cytoplasm
Ci_contig78	TRANSMEMBRANE	PHOBIUS		Region of a membrane-bound protein predicted to be embedded in the membrane.
Ci_contig78	TRANSMEMBRANE	PHOBIUS		Region of a membrane-bound protein predicted to be embedded in the membrane.
Ci_contig78	CYTOPLASMIC_DOMAIN	PHOBIUS		Region of a membrane-bound protein predicted to be outside the membrane, in the cytoplasm
Ci_contig78	NON_CYTOPLASMIC_DOMAIN	PHOBIUS		Region of a membrane-bound protein predicted to be outside the membrane, in the extracellular region.
Ci_contig78	TRANSMEMBRANE	PHOBIUS		Region of a membrane-bound protein predicted to be embedded in the membrane.
Ci_contig78	TRANSMEMBRANE	PHOBIUS		Region of a membrane-bound protein predicted to be embedded in the membrane.
Ci_contig78	NON_CYTOPLASMIC_DOMAIN	PHOBIUS		Region of a membrane-bound protein predicted to be outside the membrane, in the extracellular region.
Ci_contig78	NON_CYTOPLASMIC_DOMAIN	PHOBIUS		Region of a membrane-bound protein predicted to be outside the membrane, in the extracellular region.
Ci_contig78	CYTOPLASMIC_DOMAIN	PHOBIUS		Region of a membrane-bound protein predicted to be outside the membrane, in the cytoplasm
Ci_contig78	CYTOPLASMIC_DOMAIN	PHOBIUS		Region of a membrane-bound protein predicted to be outside the membrane, in the cytoplasm
Ci_contig78	TMhelix	TMHMM		Region of a membrane-bound protein predicted to be embedded in the membrane.
Ci_contig78	TMhelix	TMHMM		Region of a membrane-bound protein predicted to be embedded in the membrane.
Ci_contig78	TMhelix	TMHMM		Region of a membrane-bound protein predicted to be embedded in the membrane.
Ci_contig78	TMhelix	TMHMM		Region of a membrane-bound protein predicted to be embedded in the membrane.
Ci_contig78	TMhelix	TMHMM		Region of a membrane-bound protein predicted to be embedded in the membrane.
Ci_contig78	TMhelix	TMHMM		Region of a membrane-bound protein predicted to be embedded in the membrane.
Ci_contig78	TMhelix	TMHMM		Region of a membrane-bound protein predicted to be embedded in the membrane.
Ci_contig78	TMhelix	TMHMM		Region of a membrane-bound protein predicted to be embedded in the membrane.
Ci_contig78	TMhelix	TMHMM		Region of a membrane-bound protein predicted to be embedded in the membrane.
Ci_contig78	TMhelix	TMHMM		Region of a membrane-bound protein predicted to be embedded in the membrane.
Ci_contig78	TMhelix	TMHMM		Region of a membrane-bound protein predicted to be embedded in the membrane.
Ci_contig78	TMhelix	TMHMM		Region of a membrane-bound protein predicted to be embedded in the membrane.
Ci_contig78	TMhelix	TMHMM		Region of a membrane-bound protein predicted to be embedded in the membrane.
Ci_contig78	TMhelix	TMHMM		Region of a membrane-bound protein predicted to be embedded in the membrane.
Ci_contig78	TMhelix	TMHMM		Region of a membrane-bound protein predicted to be embedded in the membrane.
Ci_contig80	IPR026960	PFAM		Reverse transcriptase zinc-binding domain	IPR026960	Domain
Ci_contig80	PTHR19446:SF315	PANTHER		SUBFAMILY NOT NAMED
Ci_contig80	PTHR19446	PANTHER		Unintegrated signature PANTHER
Ci_contig81	Coil	COILS
Ci_contig81	Coil	COILS
Ci_contig81	IPR001487	PRINTS		Bromodomain	IPR001487	Domain
Ci_contig81	IPR001487	SMART		Bromodomain	IPR001487	Domain
Ci_contig81	IPR000626	SMART		Ubiquitin-like	IPR000626	Domain
Ci_contig81	IPR001487	GENE3D	G3DSA:1.20.920.GENE3D	Bromodomain	IPR001487	Domain
Ci_contig81	G3DSA:3.10.20.90	GENE3D		Unintegrated signature
Ci_contig81	IPR022591	PFAM		Transcription initiation factor TFIID subunit 1, domain of unknown function	IPR022591	Domain
Ci_contig81	PF15288	PFAM		Unintegrated signature
Ci_contig81	IPR009067	PFAM		TAFII-230 TBP-binding	IPR009067	Domain
Ci_contig81	IPR009067	GENE3D	G3DSA:1.10.1100.GENE3D	TAFII-230 TBP-binding	IPR009067	Domain
Ci_contig81	IPR000626	PFAM		Ubiquitin-like	IPR000626	Domain
Ci_contig81	IPR001487	PFAM		Bromodomain	IPR001487	Domain
Ci_contig81	PTHR13900:SF0	PANTHER		Unintegrated signature PANTHER
Ci_contig81	PTHR13900	PANTHER		Unintegrated signature PANTHER
Ci_contig81	IPR018359	PROSITE_PATTERNS		Bromodomain, conserved site	IPR018359	Conserved site
Ci_contig81	IPR001487	PROSITE_PROFILES		Bromodomain	IPR001487	Domain
Ci_contig81	IPR000626	PROSITE_PROFILES		Ubiquitin-like	IPR000626	Domain
Ci_contig81	IPR029071	SUPERFAMILY		Ubiquitin-related domain	IPR029071	Domain
Ci_contig81	IPR001487	SUPERFAMILY		Bromodomain	IPR001487	Domain
Ci_contig81	IPR009067	SUPERFAMILY		TAFII-230 TBP-binding	IPR009067	Domain
Ci_contig82	Coil	COILS
Ci_contig82	Coil	COILS
Ci_contig82	IPR000403	SMART		Phosphatidylinositol 3-/4-kinase, catalytic domain	IPR000403	Domain
Ci_contig82	IPR000403	PFAM		Phosphatidylinositol 3-/4-kinase, catalytic domain	IPR000403	Domain
Ci_contig82	IPR003151	PFAM		PIK-related kinase, FAT	IPR003151	Domain
Ci_contig82	G3DSA:3.30.1010.10	GENE3D		Unintegrated signature
Ci_contig82	IPR000403	GENE3D	G3DSA:1.10.1070.GENE3D	Phosphatidylinositol 3-/4-kinase, catalytic domain	IPR000403	Domain
Ci_contig82	IPR003152	PFAM		PIK-related kinase, FATC	IPR003152	Domain
Ci_contig82	PTHR11139	PANTHER		Unintegrated signature PANTHER
Ci_contig82	IPR018936	PROSITE_PATTERNS		Phosphatidylinositol 3/4-kinase, conserved site	IPR018936	Conserved site
Ci_contig82	IPR018936	PROSITE_PATTERNS		Phosphatidylinositol 3/4-kinase, conserved site	IPR018936	Conserved site
Ci_contig82	CYTOPLASMIC_DOMAIN	PHOBIUS		Region of a membrane-bound protein predicted to be outside the membrane, in the cytoplasm
Ci_contig82	NON_CYTOPLASMIC_DOMAIN	PHOBIUS		Region of a membrane-bound protein predicted to be outside the membrane, in the extracellular region.
Ci_contig82	TRANSMEMBRANE	PHOBIUS		Region of a membrane-bound protein predicted to be embedded in the membrane.
Ci_contig82	IPR000403	PROSITE_PROFILES		Phosphatidylinositol 3-/4-kinase, catalytic domain	IPR000403	Domain
Ci_contig82	IPR014009	PROSITE_PROFILES		PIK-related kinase	IPR014009	Domain
Ci_contig82	IPR003152	PROSITE_PROFILES		PIK-related kinase, FATC	IPR003152	Domain
Ci_contig82	IPR011009	SUPERFAMILY		Protein kinase-like domain	IPR011009	Domain
Ci_contig82	IPR016024	SUPERFAMILY		Armadillo-type fold	IPR016024	Domain
Ci_contig82	TMhelix	TMHMM		Region of a membrane-bound protein predicted to be embedded in the membrane.
Ci_contig83	Coil	COILS
Ci_contig83	IPR001680	SMART		WD40 repeat	IPR001680	Repeat
Ci_contig83	IPR015943	GENE3D	G3DSA:2.130.10.GENE3D	WD40/YVTN repeat-like-containing domain	IPR015943	Domain
Ci_contig83	IPR015943	GENE3D	G3DSA:2.130.10.GENE3D	WD40/YVTN repeat-like-containing domain	IPR015943	Domain
Ci_contig83	IPR022033	PFAM		RAVE complex protein Rav1 C-terminal	IPR022033	Domain
Ci_contig83	IPR001680	PFAM		WD40 repeat	IPR001680	Repeat
Ci_contig83	PTHR13950	PANTHER		Unintegrated signature PANTHER
Ci_contig83	IPR019775	PROSITE_PATTERNS		WD40 repeat, conserved site	IPR019775	Conserved site
Ci_contig83	IPR017986	PROSITE_PROFILES		WD40-repeat-containing domain	IPR017986	Domain
Ci_contig83	IPR017986	PROSITE_PROFILES		WD40-repeat-containing domain	IPR017986	Domain
Ci_contig83	IPR001680	PROSITE_PROFILES		WD40 repeat	IPR001680	Repeat
Ci_contig83	IPR001680	PROSITE_PROFILES		WD40 repeat	IPR001680	Repeat
Ci_contig83	IPR017986	SUPERFAMILY		WD40-repeat-containing domain	IPR017986	Domain
Ci_contig83	IPR017986	SUPERFAMILY		WD40-repeat-containing domain	IPR017986	Domain
Ci_contig84	Coil	COILS
Ci_contig84	IPR021827	PFAM		Nucleoporin Nup186/Nup192/Nup205	IPR021827	Family
Ci_contig84	PTHR31344:SF0	PANTHER		Unintegrated signature PANTHER
Ci_contig84	PTHR31344	PANTHER		Unintegrated signature PANTHER
Ci_contig84	NON_CYTOPLASMIC_DOMAIN	PHOBIUS		Region of a membrane-bound protein predicted to be outside the membrane, in the extracellular region.
Ci_contig84	CYTOPLASMIC_DOMAIN	PHOBIUS		Region of a membrane-bound protein predicted to be outside the membrane, in the cytoplasm
Ci_contig84	NON_CYTOPLASMIC_DOMAIN	PHOBIUS		Region of a membrane-bound protein predicted to be outside the membrane, in the extracellular region.
Ci_contig84	TRANSMEMBRANE	PHOBIUS		Region of a membrane-bound protein predicted to be embedded in the membrane.
Ci_contig84	TRANSMEMBRANE	PHOBIUS		Region of a membrane-bound protein predicted to be embedded in the membrane.
Ci_contig86	Coil	COILS
Ci_contig86	IPR026899	PFAM		1,3-beta-glucan synthase subunit FKS1-like, domain-1	IPR026899	Domain
Ci_contig86	IPR003440	PFAM		Glycosyl transferase, family 48	IPR003440	Family
Ci_contig86	PTHR12741	PANTHER		Unintegrated signature PANTHER
Ci_contig86	PTHR12741:SF8	PANTHER		CALLOSE SYNTHASE 9
Ci_contig86	TRANSMEMBRANE	PHOBIUS		Region of a membrane-bound protein predicted to be embedded in the membrane.
Ci_contig86	NON_CYTOPLASMIC_DOMAIN	PHOBIUS		Region of a membrane-bound protein predicted to be outside the membrane, in the extracellular region.
Ci_contig86	TRANSMEMBRANE	PHOBIUS		Region of a membrane-bound protein predicted to be embedded in the membrane.
Ci_contig86	TRANSMEMBRANE	PHOBIUS		Region of a membrane-bound protein predicted to be embedded in the membrane.
Ci_contig86	NON_CYTOPLASMIC_DOMAIN	PHOBIUS		Region of a membrane-bound protein predicted to be outside the membrane, in the extracellular region.
Ci_contig86	CYTOPLASMIC_DOMAIN	PHOBIUS		Region of a membrane-bound protein predicted to be outside the membrane, in the cytoplasm
Ci_contig86	TRANSMEMBRANE	PHOBIUS		Region of a membrane-bound protein predicted to be embedded in the membrane.
Ci_contig86	TRANSMEMBRANE	PHOBIUS		Region of a membrane-bound protein predicted to be embedded in the membrane.
Ci_contig86	NON_CYTOPLASMIC_DOMAIN	PHOBIUS		Region of a membrane-bound protein predicted to be outside the membrane, in the extracellular region.
Ci_contig86	NON_CYTOPLASMIC_DOMAIN	PHOBIUS		Region of a membrane-bound protein predicted to be outside the membrane, in the extracellular region.
Ci_contig86	CYTOPLASMIC_DOMAIN	PHOBIUS		Region of a membrane-bound protein predicted to be outside the membrane, in the cytoplasm
Ci_contig86	TRANSMEMBRANE	PHOBIUS		Region of a membrane-bound protein predicted to be embedded in the membrane.
Ci_contig86	NON_CYTOPLASMIC_DOMAIN	PHOBIUS		Region of a membrane-bound protein predicted to be outside the membrane, in the extracellular region.
Ci_contig86	CYTOPLASMIC_DOMAIN	PHOBIUS		Region of a membrane-bound protein predicted to be outside the membrane, in the cytoplasm
Ci_contig86	CYTOPLASMIC_DOMAIN	PHOBIUS		Region of a membrane-bound protein predicted to be outside the membrane, in the cytoplasm
Ci_contig86	CYTOPLASMIC_DOMAIN	PHOBIUS		Region of a membrane-bound protein predicted to be outside the membrane, in the cytoplasm
Ci_contig86	TRANSMEMBRANE	PHOBIUS		Region of a membrane-bound protein predicted to be embedded in the membrane.
Ci_contig86	TRANSMEMBRANE	PHOBIUS		Region of a membrane-bound protein predicted to be embedded in the membrane.
Ci_contig86	TRANSMEMBRANE	PHOBIUS		Region of a membrane-bound protein predicted to be embedded in the membrane.
Ci_contig86	NON_CYTOPLASMIC_DOMAIN	PHOBIUS		Region of a membrane-bound protein predicted to be outside the membrane, in the extracellular region.
Ci_contig86	TRANSMEMBRANE	PHOBIUS		Region of a membrane-bound protein predicted to be embedded in the membrane.
Ci_contig86	TRANSMEMBRANE	PHOBIUS		Region of a membrane-bound protein predicted to be embedded in the membrane.
Ci_contig86	NON_CYTOPLASMIC_DOMAIN	PHOBIUS		Region of a membrane-bound protein predicted to be outside the membrane, in the extracellular region.
Ci_contig86	NON_CYTOPLASMIC_DOMAIN	PHOBIUS		Region of a membrane-bound protein predicted to be outside the membrane, in the extracellular region.
Ci_contig86	CYTOPLASMIC_DOMAIN	PHOBIUS		Region of a membrane-bound protein predicted to be outside the membrane, in the cytoplasm
Ci_contig86	TRANSMEMBRANE	PHOBIUS		Region of a membrane-bound protein predicted to be embedded in the membrane.
Ci_contig86	CYTOPLASMIC_DOMAIN	PHOBIUS		Region of a membrane-bound protein predicted to be outside the membrane, in the cytoplasm
Ci_contig86	NON_CYTOPLASMIC_DOMAIN	PHOBIUS		Region of a membrane-bound protein predicted to be outside the membrane, in the extracellular region.
Ci_contig86	TRANSMEMBRANE	PHOBIUS		Region of a membrane-bound protein predicted to be embedded in the membrane.
Ci_contig86	TRANSMEMBRANE	PHOBIUS		Region of a membrane-bound protein predicted to be embedded in the membrane.
Ci_contig86	TRANSMEMBRANE	PHOBIUS		Region of a membrane-bound protein predicted to be embedded in the membrane.
Ci_contig86	TRANSMEMBRANE	PHOBIUS		Region of a membrane-bound protein predicted to be embedded in the membrane.
Ci_contig86	CYTOPLASMIC_DOMAIN	PHOBIUS		Region of a membrane-bound protein predicted to be outside the membrane, in the cytoplasm
Ci_contig86	TMhelix	TMHMM		Region of a membrane-bound protein predicted to be embedded in the membrane.
Ci_contig86	TMhelix	TMHMM		Region of a membrane-bound protein predicted to be embedded in the membrane.
Ci_contig86	TMhelix	TMHMM		Region of a membrane-bound protein predicted to be embedded in the membrane.
Ci_contig86	TMhelix	TMHMM		Region of a membrane-bound protein predicted to be embedded in the membrane.
Ci_contig86	TMhelix	TMHMM		Region of a membrane-bound protein predicted to be embedded in the membrane.
Ci_contig86	TMhelix	TMHMM		Region of a membrane-bound protein predicted to be embedded in the membrane.
Ci_contig86	TMhelix	TMHMM		Region of a membrane-bound protein predicted to be embedded in the membrane.
Ci_contig86	TMhelix	TMHMM		Region of a membrane-bound protein predicted to be embedded in the membrane.
Ci_contig86	TMhelix	TMHMM		Region of a membrane-bound protein predicted to be embedded in the membrane.
Ci_contig86	TMhelix	TMHMM		Region of a membrane-bound protein predicted to be embedded in the membrane.
Ci_contig86	TMhelix	TMHMM		Region of a membrane-bound protein predicted to be embedded in the membrane.
Ci_contig86	TMhelix	TMHMM		Region of a membrane-bound protein predicted to be embedded in the membrane.
Ci_contig86	TMhelix	TMHMM		Region of a membrane-bound protein predicted to be embedded in the membrane.
Ci_contig86	TMhelix	TMHMM		Region of a membrane-bound protein predicted to be embedded in the membrane.
Ci_contig86	TMhelix	TMHMM		Region of a membrane-bound protein predicted to be embedded in the membrane.
Ci_contig86	TMhelix	TMHMM		Region of a membrane-bound protein predicted to be embedded in the membrane.
Ci_contig89	PTHR15000	PANTHER		Unintegrated signature PANTHER
Ci_contig89	PTHR15000:SF1	PANTHER		Unintegrated signature PANTHER
Ci_contig90	SIGNAL_PEPTIDE_C_REGION	PHOBIUS		C-terminal region of a signal peptide.
Ci_contig90	SIGNAL_PEPTIDE	PHOBIUS		Signal peptide region
Ci_contig90	SIGNAL_PEPTIDE_N_REGION	PHOBIUS		N-terminal region of a signal peptide.
Ci_contig90	NON_CYTOPLASMIC_DOMAIN	PHOBIUS		Region of a membrane-bound protein predicted to be outside the membrane, in the extracellular region.
Ci_contig90	SIGNAL_PEPTIDE_H_REGION	PHOBIUS		Hydrophobic region of a signal peptide.
Ci_contig90	SignalP-noTM	SIGNALP_EUK
Ci_contig91	IPR026899	PFAM		1,3-beta-glucan synthase subunit FKS1-like, domain-1	IPR026899	Domain
Ci_contig91	IPR003440	PFAM		Glycosyl transferase, family 48	IPR003440	Family
Ci_contig91	PTHR12741:SF7	PANTHER		Unintegrated signature PANTHER
Ci_contig91	PTHR12741	PANTHER		Unintegrated signature PANTHER
Ci_contig91	TRANSMEMBRANE	PHOBIUS		Region of a membrane-bound protein predicted to be embedded in the membrane.
Ci_contig91	TRANSMEMBRANE	PHOBIUS		Region of a membrane-bound protein predicted to be embedded in the membrane.
Ci_contig91	CYTOPLASMIC_DOMAIN	PHOBIUS		Region of a membrane-bound protein predicted to be outside the membrane, in the cytoplasm
Ci_contig91	NON_CYTOPLASMIC_DOMAIN	PHOBIUS		Region of a membrane-bound protein predicted to be outside the membrane, in the extracellular region.
Ci_contig91	TRANSMEMBRANE	PHOBIUS		Region of a membrane-bound protein predicted to be embedded in the membrane.
Ci_contig91	NON_CYTOPLASMIC_DOMAIN	PHOBIUS		Region of a membrane-bound protein predicted to be outside the membrane, in the extracellular region.
Ci_contig91	CYTOPLASMIC_DOMAIN	PHOBIUS		Region of a membrane-bound protein predicted to be outside the membrane, in the cytoplasm
Ci_contig91	TRANSMEMBRANE	PHOBIUS		Region of a membrane-bound protein predicted to be embedded in the membrane.
Ci_contig91	NON_CYTOPLASMIC_DOMAIN	PHOBIUS		Region of a membrane-bound protein predicted to be outside the membrane, in the extracellular region.
Ci_contig91	CYTOPLASMIC_DOMAIN	PHOBIUS		Region of a membrane-bound protein predicted to be outside the membrane, in the cytoplasm
Ci_contig91	TRANSMEMBRANE	PHOBIUS		Region of a membrane-bound protein predicted to be embedded in the membrane.
Ci_contig91	NON_CYTOPLASMIC_DOMAIN	PHOBIUS		Region of a membrane-bound protein predicted to be outside the membrane, in the extracellular region.
Ci_contig91	TRANSMEMBRANE	PHOBIUS		Region of a membrane-bound protein predicted to be embedded in the membrane.
Ci_contig91	CYTOPLASMIC_DOMAIN	PHOBIUS		Region of a membrane-bound protein predicted to be outside the membrane, in the cytoplasm
Ci_contig91	TRANSMEMBRANE	PHOBIUS		Region of a membrane-bound protein predicted to be embedded in the membrane.
Ci_contig91	TRANSMEMBRANE	PHOBIUS		Region of a membrane-bound protein predicted to be embedded in the membrane.
Ci_contig91	TRANSMEMBRANE	PHOBIUS		Region of a membrane-bound protein predicted to be embedded in the membrane.
Ci_contig91	NON_CYTOPLASMIC_DOMAIN	PHOBIUS		Region of a membrane-bound protein predicted to be outside the membrane, in the extracellular region.
Ci_contig91	NON_CYTOPLASMIC_DOMAIN	PHOBIUS		Region of a membrane-bound protein predicted to be outside the membrane, in the extracellular region.
Ci_contig91	TRANSMEMBRANE	PHOBIUS		Region of a membrane-bound protein predicted to be embedded in the membrane.
Ci_contig91	TRANSMEMBRANE	PHOBIUS		Region of a membrane-bound protein predicted to be embedded in the membrane.
Ci_contig91	NON_CYTOPLASMIC_DOMAIN	PHOBIUS		Region of a membrane-bound protein predicted to be outside the membrane, in the extracellular region.
Ci_contig91	CYTOPLASMIC_DOMAIN	PHOBIUS		Region of a membrane-bound protein predicted to be outside the membrane, in the cytoplasm
Ci_contig91	TRANSMEMBRANE	PHOBIUS		Region of a membrane-bound protein predicted to be embedded in the membrane.
Ci_contig91	NON_CYTOPLASMIC_DOMAIN	PHOBIUS		Region of a membrane-bound protein predicted to be outside the membrane, in the extracellular region.
Ci_contig91	TRANSMEMBRANE	PHOBIUS		Region of a membrane-bound protein predicted to be embedded in the membrane.
Ci_contig91	CYTOPLASMIC_DOMAIN	PHOBIUS		Region of a membrane-bound protein predicted to be outside the membrane, in the cytoplasm
Ci_contig91	CYTOPLASMIC_DOMAIN	PHOBIUS		Region of a membrane-bound protein predicted to be outside the membrane, in the cytoplasm
Ci_contig91	TRANSMEMBRANE	PHOBIUS		Region of a membrane-bound protein predicted to be embedded in the membrane.
Ci_contig91	TRANSMEMBRANE	PHOBIUS		Region of a membrane-bound protein predicted to be embedded in the membrane.
Ci_contig91	TRANSMEMBRANE	PHOBIUS		Region of a membrane-bound protein predicted to be embedded in the membrane.
Ci_contig91	CYTOPLASMIC_DOMAIN	PHOBIUS		Region of a membrane-bound protein predicted to be outside the membrane, in the cytoplasm
Ci_contig91	CYTOPLASMIC_DOMAIN	PHOBIUS		Region of a membrane-bound protein predicted to be outside the membrane, in the cytoplasm
Ci_contig91	TMhelix	TMHMM		Region of a membrane-bound protein predicted to be embedded in the membrane.
Ci_contig91	TMhelix	TMHMM		Region of a membrane-bound protein predicted to be embedded in the membrane.
Ci_contig91	TMhelix	TMHMM		Region of a membrane-bound protein predicted to be embedded in the membrane.
Ci_contig91	TMhelix	TMHMM		Region of a membrane-bound protein predicted to be embedded in the membrane.
Ci_contig91	TMhelix	TMHMM		Region of a membrane-bound protein predicted to be embedded in the membrane.
Ci_contig91	TMhelix	TMHMM		Region of a membrane-bound protein predicted to be embedded in the membrane.
Ci_contig91	TMhelix	TMHMM		Region of a membrane-bound protein predicted to be embedded in the membrane.
Ci_contig91	TMhelix	TMHMM		Region of a membrane-bound protein predicted to be embedded in the membrane.
Ci_contig91	TMhelix	TMHMM		Region of a membrane-bound protein predicted to be embedded in the membrane.
Ci_contig91	TMhelix	TMHMM		Region of a membrane-bound protein predicted to be embedded in the membrane.
Ci_contig91	TMhelix	TMHMM		Region of a membrane-bound protein predicted to be embedded in the membrane.
Ci_contig91	TMhelix	TMHMM		Region of a membrane-bound protein predicted to be embedded in the membrane.
Ci_contig91	TMhelix	TMHMM		Region of a membrane-bound protein predicted to be embedded in the membrane.
Ci_contig91	TMhelix	TMHMM		Region of a membrane-bound protein predicted to be embedded in the membrane.
Ci_contig94	IPR012337	GENE3D	G3DSA:3.30.420.GENE3D	Ribonuclease H-like domain	IPR012337	Domain
Ci_contig94	IPR025724	PFAM		GAG-pre-integrase domain	IPR025724	Domain
Ci_contig94	IPR001584	PFAM		Integrase, catalytic core	IPR001584	Domain
Ci_contig94	IPR013103	PFAM		Reverse transcriptase, RNA-dependent DNA polymerase	IPR013103	Domain
Ci_contig94	PTHR11439:SF127	PANTHER		Unintegrated signature PANTHER
Ci_contig94	PTHR11439	PANTHER		Unintegrated signature PANTHER
Ci_contig94	IPR001584	PROSITE_PROFILES		Integrase, catalytic core	IPR001584	Domain
Ci_contig94	IPR012337	SUPERFAMILY		Ribonuclease H-like domain	IPR012337	Domain
Ci_contig94	SSF56672	SUPERFAMILY		Unintegrated signature
Ci_contig95	Coil	COILS
Ci_contig96	IPR027007	PFAM		DHR-1 domain	IPR027007	Domain
Ci_contig96	PTHR23317:SF76	PANTHER		Unintegrated signature PANTHER
Ci_contig96	IPR026791	PANTHER		Dedicator of cytokinesis	IPR026791	Family
Ci_contig96	IPR027007	PROSITE_PROFILES		DHR-1 domain	IPR027007	Domain
Ci_contig97	Coil	COILS
Ci_contig97	IPR011991	GENE3D	G3DSA:1.10.10.GENE3D	Winged helix-turn-helix DNA-binding domain	IPR011991	Domain
Ci_contig97	IPR007526	PFAM		SWIRM domain	IPR007526	Domain
Ci_contig97	PTHR10742:SF61	PANTHER		Unintegrated signature PANTHER
Ci_contig97	PTHR10742	PANTHER		Unintegrated signature PANTHER
Ci_contig97	IPR007526	PROSITE_PROFILES		SWIRM domain	IPR007526	Domain
Ci_contig97	IPR009057	SUPERFAMILY		Homeodomain-like	IPR009057	Domain
Ci_contig98	Coil	COILS
Ci_contig98	Coil	COILS
Ci_contig98	Coil	COILS
Ci_contig98	IPR021418	PFAM		THO complex, subunitTHOC2, C-terminal	IPR021418	Domain
Ci_contig98	IPR021726	PFAM		THO complex, subunitTHOC2, N-terminal	IPR021726	Domain
Ci_contig98	PTHR21597:SF0	PANTHER		Unintegrated signature PANTHER
Ci_contig98	PTHR21597	PANTHER		Unintegrated signature PANTHER
Ci_contig99	TRANSMEMBRANE	PHOBIUS		Region of a membrane-bound protein predicted to be embedded in the membrane.
Ci_contig99	CYTOPLASMIC_DOMAIN	PHOBIUS		Region of a membrane-bound protein predicted to be outside the membrane, in the cytoplasm
Ci_contig99	TRANSMEMBRANE	PHOBIUS		Region of a membrane-bound protein predicted to be embedded in the membrane.
Ci_contig99	NON_CYTOPLASMIC_DOMAIN	PHOBIUS		Region of a membrane-bound protein predicted to be outside the membrane, in the extracellular region.
Ci_contig99	NON_CYTOPLASMIC_DOMAIN	PHOBIUS		Region of a membrane-bound protein predicted to be outside the membrane, in the extracellular region.
Ci_contig99	TMhelix	TMHMM		Region of a membrane-bound protein predicted to be embedded in the membrane.
Ci_contig100	Coil	COILS
Ci_contig100	PTHR23185:SF0	PANTHER		Unintegrated signature PANTHER
Ci_contig100	IPR026736	PANTHER		Protein virilizer	IPR026736	Family
Ci_contig102	Coil	COILS
Ci_contig102	IPR001965	SMART		Zinc finger, PHD-type	IPR001965	Domain
Ci_contig102	IPR018500	SMART		DDT domain, subgroup	IPR018500	Domain
Ci_contig102	IPR013083	GENE3D	G3DSA:3.30.40.GENE3D	Zinc finger, RING/FYVE/PHD-type	IPR013083	Domain
Ci_contig102	IPR004022	PFAM		DDT domain	IPR004022	Domain
Ci_contig102	IPR019787	PFAM		Zinc finger, PHD-finger	IPR019787	Domain
Ci_contig102	IPR013083	GENE3D	G3DSA:3.30.40.GENE3D	Zinc finger, RING/FYVE/PHD-type	IPR013083	Domain
Ci_contig102	PTHR22880:SF145	PANTHER		Unintegrated signature PANTHER
Ci_contig102	PTHR22880	PANTHER		Unintegrated signature PANTHER
Ci_contig102	IPR019786	PROSITE_PATTERNS		Zinc finger, PHD-type, conserved site	IPR019786	Conserved site
Ci_contig102	IPR019787	PROSITE_PROFILES		Zinc finger, PHD-finger	IPR019787	Domain
Ci_contig102	IPR018501	PROSITE_PROFILES		DDT domain superfamily	IPR018501	Domain
Ci_contig102	IPR011011	SUPERFAMILY		Zinc finger, FYVE/PHD-type	IPR011011	Domain
Ci_contig102	IPR011011	SUPERFAMILY		Zinc finger, FYVE/PHD-type	IPR011011	Domain
Ci_contig103	Coil	COILS
Ci_contig103	Coil	COILS
Ci_contig103	IPR018500	SMART		DDT domain, subgroup	IPR018500	Domain
Ci_contig103	IPR001356	SMART		Homeobox domain	IPR001356	Domain
Ci_contig103	IPR001356	PFAM		Homeobox domain	IPR001356	Domain
Ci_contig103	IPR028942	PFAM		WHIM1 domain	IPR028942	Domain
Ci_contig103	IPR028941	PFAM		WHIM2 domain	IPR028941	Domain
Ci_contig103	IPR004022	PFAM		DDT domain	IPR004022	Domain
Ci_contig103	IPR007759	PFAM		DNA-directed RNA polymerase delta subunit/Asxl	IPR007759	Family
Ci_contig103	IPR009057	GENE3D	G3DSA:1.10.10.GENE3D	Homeodomain-like	IPR009057	Domain
Ci_contig103	PTHR24326	PANTHER		Unintegrated signature PANTHER
Ci_contig103	PTHR24326:SF155	PANTHER		GB|AAF16763.1-RELATED
Ci_contig103	IPR001356	PROSITE_PROFILES		Homeobox domain	IPR001356	Domain
Ci_contig103	IPR018501	PROSITE_PROFILES		DDT domain superfamily	IPR018501	Domain
Ci_contig103	IPR009057	SUPERFAMILY		Homeodomain-like	IPR009057	Domain
Ci_contig104	IPR000904	SMART		Sec7 domain	IPR000904	Domain
Ci_contig104	IPR000904	PFAM		Sec7 domain	IPR000904	Domain
Ci_contig104	IPR011989	GENE3D	G3DSA:1.25.10.GENE3D	Armadillo-like helical	IPR011989	Domain
Ci_contig104	IPR023394	GENE3D	G3DSA:1.10.1000.GENE3D	Sec7 domain, alpha orthogonal bundle	IPR023394	Domain
Ci_contig104	PF12783	PFAM		Unintegrated signature
Ci_contig104	IPR015403	PFAM		Domain of unknown function DUF1981, Sec7 associated	IPR015403	Domain
Ci_contig104	G3DSA:1.10.220.20	GENE3D		Unintegrated signature
Ci_contig104	PTHR10663	PANTHER		Unintegrated signature PANTHER
Ci_contig104	PTHR10663:SF108	PANTHER		Unintegrated signature PANTHER
Ci_contig104	NON_CYTOPLASMIC_DOMAIN	PHOBIUS		Region of a membrane-bound protein predicted to be outside the membrane, in the extracellular region.
Ci_contig104	TRANSMEMBRANE	PHOBIUS		Region of a membrane-bound protein predicted to be embedded in the membrane.
Ci_contig104	CYTOPLASMIC_DOMAIN	PHOBIUS		Region of a membrane-bound protein predicted to be outside the membrane, in the cytoplasm
Ci_contig104	NON_CYTOPLASMIC_DOMAIN	PHOBIUS		Region of a membrane-bound protein predicted to be outside the membrane, in the extracellular region.
Ci_contig104	TRANSMEMBRANE	PHOBIUS		Region of a membrane-bound protein predicted to be embedded in the membrane.
Ci_contig104	IPR000904	PROSITE_PROFILES		Sec7 domain	IPR000904	Domain
Ci_contig104	IPR016024	SUPERFAMILY		Armadillo-type fold	IPR016024	Domain
Ci_contig104	IPR000904	SUPERFAMILY		Sec7 domain	IPR000904	Domain
Ci_contig105	IPR011124	PFAM		Zinc finger, CW-type	IPR011124	Domain
Ci_contig105	PTHR23336	PANTHER		Unintegrated signature PANTHER
Ci_contig105	PTHR23336:SF14	PANTHER		Unintegrated signature PANTHER
Ci_contig105	IPR011124	PROSITE_PROFILES		Zinc finger, CW-type	IPR011124	Domain
Ci_contig107	IPR019734	SMART		Tetratricopeptide repeat	IPR019734	Repeat
Ci_contig107	PF13424	PFAM		Unintegrated signature
Ci_contig107	IPR028275	PFAM		Clustered mitochondria protein, N-terminal	IPR028275	Domain
Ci_contig107	IPR011990	GENE3D	G3DSA:1.25.40.GENE3D	Tetratricopeptide-like helical domain	IPR011990	Domain
Ci_contig107	PF12807	PFAM		Unintegrated signature
Ci_contig107	PTHR12601:SF14	PANTHER		TETRATRICOPEPTIDE REPEAT DOMAIN PROTEIN-RELATED
Ci_contig107	PTHR12601	PANTHER		Unintegrated signature PANTHER
Ci_contig107	IPR019734	PROSITE_PROFILES		Tetratricopeptide repeat	IPR019734	Repeat
Ci_contig107	IPR019734	PROSITE_PROFILES		Tetratricopeptide repeat	IPR019734	Repeat
Ci_contig107	IPR013026	PROSITE_PROFILES		Tetratricopeptide repeat-containing domain	IPR013026	Domain
Ci_contig107	IPR019734	PROSITE_PROFILES		Tetratricopeptide repeat	IPR019734	Repeat
Ci_contig107	SSF48452	SUPERFAMILY		Unintegrated signature
Ci_contig107	SSF48452	SUPERFAMILY		Unintegrated signature
Ci_contig110	IPR020635	SMART		Tyrosine-protein kinase, catalytic domain	IPR020635	Domain
Ci_contig110	G3DSA:1.10.510.10	GENE3D		Unintegrated signature
Ci_contig110	G3DSA:3.30.200.20	GENE3D		Unintegrated signature
Ci_contig110	IPR000719	PFAM		Protein kinase domain	IPR000719	Domain
Ci_contig110	G3DSA:1.10.510.10	GENE3D		Unintegrated signature
Ci_contig110	PTHR24420	PANTHER
Ci_contig110	PTHR24420:SF512	PANTHER
Ci_contig110	TRANSMEMBRANE	PHOBIUS		Region of a membrane-bound protein predicted to be embedded in the membrane.
Ci_contig110	SIGNAL_PEPTIDE_C_REGION	PHOBIUS		C-terminal region of a signal peptide.
Ci_contig110	NON_CYTOPLASMIC_DOMAIN	PHOBIUS		Region of a membrane-bound protein predicted to be outside the membrane, in the extracellular region.
Ci_contig110	SIGNAL_PEPTIDE_H_REGION	PHOBIUS		Hydrophobic region of a signal peptide.
Ci_contig110	SIGNAL_PEPTIDE_N_REGION	PHOBIUS		N-terminal region of a signal peptide.
Ci_contig110	CYTOPLASMIC_DOMAIN	PHOBIUS		Region of a membrane-bound protein predicted to be outside the membrane, in the cytoplasm
Ci_contig110	SIGNAL_PEPTIDE	PHOBIUS		Signal peptide region
Ci_contig110	IPR000719	PROSITE_PROFILES		Protein kinase domain	IPR000719	Domain
Ci_contig110	SignalP-noTM	SIGNALP_GRAM_NEGATIVE
Ci_contig110	SignalP-noTM	SIGNALP_EUK
Ci_contig110	SignalP-TM	SIGNALP_GRAM_POSITIVE
Ci_contig110	IPR011009	SUPERFAMILY		Protein kinase-like domain	IPR011009	Domain
Ci_contig110	TMhelix	TMHMM		Region of a membrane-bound protein predicted to be embedded in the membrane.
Ci_contig111	Coil	COILS
Ci_contig111	Coil	COILS
Ci_contig111	Coil	COILS
Ci_contig111	Coil	COILS
Ci_contig111	Coil	COILS
Ci_contig111	Coil	COILS
Ci_contig111	Coil	COILS
Ci_contig111	Coil	COILS
Ci_contig111	Coil	COILS
Ci_contig111	Coil	COILS
Ci_contig111	Coil	COILS
Ci_contig111	Coil	COILS
Ci_contig111	PTHR13140:SF296	PANTHER
Ci_contig111	PTHR13140	PANTHER		Unintegrated signature PANTHER
Ci_contig112	Coil	COILS
Ci_contig112	PTHR31008	PANTHER		Unintegrated signature PANTHER
Ci_contig112	PTHR31008:SF3	PANTHER		Unintegrated signature PANTHER
Ci_contig113	PR00364	PRINTS
Ci_contig113	IPR027417	GENE3D	G3DSA:3.40.50.GENE3D	P-loop containing nucleoside triphosphate hydrolase	IPR027417	Domain
Ci_contig113	IPR002182	PFAM		NB-ARC	IPR002182	Domain
Ci_contig113	PTHR23155:SF455	PANTHER		Unintegrated signature PANTHER
Ci_contig113	PTHR23155	PANTHER		Unintegrated signature PANTHER
Ci_contig113	IPR027417	SUPERFAMILY		P-loop containing nucleoside triphosphate hydrolase	IPR027417	Domain
Ci_contig116	PR00019	PRINTS
Ci_contig116	IPR002290	SMART		Serine/threonine/dual specificity protein kinase, catalytic domain	IPR002290	Domain
Ci_contig116	IPR003591	SMART		Leucine-rich repeat, typical subtype	IPR003591	Repeat
Ci_contig116	SM00365	SMART		Unintegrated signature
Ci_contig116	IPR013320	GENE3D	G3DSA:2.60.120.GENE3D	Concanavalin A-like lectin/glucanase domain	IPR013320	Domain
Ci_contig116	IPR025875	PFAM		Leucine rich repeat 4	IPR025875	Repeat
Ci_contig116	G3DSA:3.80.10.10	GENE3D		Unintegrated signature
Ci_contig116	G3DSA:3.30.200.20	GENE3D		Unintegrated signature
Ci_contig116	IPR001611	PFAM		Leucine-rich repeat	IPR001611	Repeat
Ci_contig116	IPR013210	PFAM		Leucine-rich repeat-containing N-terminal, type 2	IPR013210	Domain
Ci_contig116	PF13516	PFAM		Unintegrated signature
Ci_contig116	G3DSA:1.10.510.10	GENE3D		Unintegrated signature
Ci_contig116	G3DSA:3.80.10.10	GENE3D		Unintegrated signature
Ci_contig116	IPR001611	PFAM		Leucine-rich repeat	IPR001611	Repeat
Ci_contig116	IPR001611	PFAM		Leucine-rich repeat	IPR001611	Repeat
Ci_contig116	IPR000719	PFAM		Protein kinase domain	IPR000719	Domain
Ci_contig116	PTHR24420:SF652	PANTHER		PHYTOSULFOKINE RECEPTOR 1
Ci_contig116	PTHR24420	PANTHER
Ci_contig116	IPR008271	PROSITE_PATTERNS		Serine/threonine-protein kinase, active site	IPR008271	Active site
Ci_contig116	IPR017441	PROSITE_PATTERNS		Protein kinase, ATP binding site	IPR017441	Binding site
Ci_contig116	SIGNAL_PEPTIDE	PHOBIUS		Signal peptide region
Ci_contig116	SIGNAL_PEPTIDE_C_REGION	PHOBIUS		C-terminal region of a signal peptide.
Ci_contig116	SIGNAL_PEPTIDE_N_REGION	PHOBIUS		N-terminal region of a signal peptide.
Ci_contig116	SIGNAL_PEPTIDE_H_REGION	PHOBIUS		Hydrophobic region of a signal peptide.
Ci_contig116	NON_CYTOPLASMIC_DOMAIN	PHOBIUS		Region of a membrane-bound protein predicted to be outside the membrane, in the extracellular region.
Ci_contig116	TRANSMEMBRANE	PHOBIUS		Region of a membrane-bound protein predicted to be embedded in the membrane.
Ci_contig116	CYTOPLASMIC_DOMAIN	PHOBIUS		Region of a membrane-bound protein predicted to be outside the membrane, in the cytoplasm
Ci_contig116	IPR000719	PROSITE_PROFILES		Protein kinase domain	IPR000719	Domain
Ci_contig116	IPR001611	PROSITE_PROFILES		Leucine-rich repeat	IPR001611	Repeat
Ci_contig116	IPR001611	PROSITE_PROFILES		Leucine-rich repeat	IPR001611	Repeat
Ci_contig116	IPR001611	PROSITE_PROFILES		Leucine-rich repeat	IPR001611	Repeat
Ci_contig116	IPR001611	PROSITE_PROFILES		Leucine-rich repeat	IPR001611	Repeat
Ci_contig116	IPR001611	PROSITE_PROFILES		Leucine-rich repeat	IPR001611	Repeat
Ci_contig116	IPR001611	PROSITE_PROFILES		Leucine-rich repeat	IPR001611	Repeat
Ci_contig116	IPR001611	PROSITE_PROFILES		Leucine-rich repeat	IPR001611	Repeat
Ci_contig116	IPR001611	PROSITE_PROFILES		Leucine-rich repeat	IPR001611	Repeat
Ci_contig116	IPR001611	PROSITE_PROFILES		Leucine-rich repeat	IPR001611	Repeat
Ci_contig116	IPR001611	PROSITE_PROFILES		Leucine-rich repeat	IPR001611	Repeat
Ci_contig116	IPR001611	PROSITE_PROFILES		Leucine-rich repeat	IPR001611	Repeat
Ci_contig116	IPR001611	PROSITE_PROFILES		Leucine-rich repeat	IPR001611	Repeat
Ci_contig116	IPR001611	PROSITE_PROFILES		Leucine-rich repeat	IPR001611	Repeat
Ci_contig116	IPR001611	PROSITE_PROFILES		Leucine-rich repeat	IPR001611	Repeat
Ci_contig116	SignalP-noTM	SIGNALP_EUK
Ci_contig116	SignalP-noTM	SIGNALP_GRAM_NEGATIVE
Ci_contig116	SignalP-TM	SIGNALP_GRAM_POSITIVE
Ci_contig116	IPR011009	SUPERFAMILY		Protein kinase-like domain	IPR011009	Domain
Ci_contig116	SSF52058	SUPERFAMILY		Unintegrated signature
Ci_contig116	SSF52047	SUPERFAMILY		Unintegrated signature
Ci_contig116	SSF52058	SUPERFAMILY		Unintegrated signature
Ci_contig116	TMhelix	TMHMM		Region of a membrane-bound protein predicted to be embedded in the membrane.
Ci_contig117	IPR026960	PFAM		Reverse transcriptase zinc-binding domain	IPR026960	Domain
Ci_contig118	IPR029472	PFAM		Gag-polypeptide of LTR copia-type	IPR029472	Family
Ci_contig118	IPR025724	PFAM		GAG-pre-integrase domain	IPR025724	Domain
Ci_contig118	IPR012337	GENE3D	G3DSA:3.30.420.GENE3D	Ribonuclease H-like domain	IPR012337	Domain
Ci_contig118	IPR001584	PFAM		Integrase, catalytic core	IPR001584	Domain
Ci_contig118	PTHR11439	PANTHER		Unintegrated signature PANTHER
Ci_contig118	PTHR11439:SF127	PANTHER		Unintegrated signature PANTHER
Ci_contig118	IPR001584	PROSITE_PROFILES		Integrase, catalytic core	IPR001584	Domain
Ci_contig118	IPR012337	SUPERFAMILY		Ribonuclease H-like domain	IPR012337	Domain
Ci_contig120	Coil	COILS
Ci_contig120	IPR016642	PIRSF		26S proteasome regulatory complex, non-ATPase subcomplex, Rpn2/Psmd1 subunit	IPR016642	Family
Ci_contig120	IPR011989	GENE3D	G3DSA:1.25.10.GENE3D	Armadillo-like helical	IPR011989	Domain
Ci_contig120	IPR002015	PFAM		Proteasome/cyclosome repeat	IPR002015	Repeat
Ci_contig120	PTHR10943	PANTHER		Unintegrated signature PANTHER
Ci_contig120	PTHR10943:SF2	PANTHER		Unintegrated signature PANTHER
Ci_contig120	NON_CYTOPLASMIC_DOMAIN	PHOBIUS		Region of a membrane-bound protein predicted to be outside the membrane, in the extracellular region.
Ci_contig120	CYTOPLASMIC_DOMAIN	PHOBIUS		Region of a membrane-bound protein predicted to be outside the membrane, in the cytoplasm
Ci_contig120	CYTOPLASMIC_DOMAIN	PHOBIUS		Region of a membrane-bound protein predicted to be outside the membrane, in the cytoplasm
Ci_contig120	TRANSMEMBRANE	PHOBIUS		Region of a membrane-bound protein predicted to be embedded in the membrane.
Ci_contig120	TRANSMEMBRANE	PHOBIUS		Region of a membrane-bound protein predicted to be embedded in the membrane.
Ci_contig120	IPR016024	SUPERFAMILY		Armadillo-type fold	IPR016024	Domain
Ci_contig120	TMhelix	TMHMM		Region of a membrane-bound protein predicted to be embedded in the membrane.
Ci_contig121	IPR013781	GENE3D	G3DSA:3.20.20.GENE3D	Glycoside hydrolase, catalytic domain	IPR013781	Domain
Ci_contig121	IPR000490	PFAM		Glycoside hydrolase, family 17	IPR000490	Family
Ci_contig121	PTHR32227:SF55	PANTHER		Unintegrated signature PANTHER
Ci_contig121	PTHR32227	PANTHER		Unintegrated signature PANTHER
Ci_contig121	SIGNAL_PEPTIDE_C_REGION	PHOBIUS		C-terminal region of a signal peptide.
Ci_contig121	NON_CYTOPLASMIC_DOMAIN	PHOBIUS		Region of a membrane-bound protein predicted to be outside the membrane, in the extracellular region.
Ci_contig121	SIGNAL_PEPTIDE_N_REGION	PHOBIUS		N-terminal region of a signal peptide.
Ci_contig121	SIGNAL_PEPTIDE	PHOBIUS		Signal peptide region
Ci_contig121	SIGNAL_PEPTIDE_H_REGION	PHOBIUS		Hydrophobic region of a signal peptide.
Ci_contig121	SignalP-noTM	SIGNALP_EUK
Ci_contig121	IPR017853	SUPERFAMILY		Glycoside hydrolase superfamily	IPR017853	Domain
Ci_contig124	IPR008152	SMART		Clathrin adaptor, alpha/beta/gamma-adaptin, appendage, Ig-like subdomain	IPR008152	Domain
Ci_contig124	IPR017104	PIRSF		Adaptor protein complex AP-2, alpha subunit	IPR017104	Family
Ci_contig124	IPR013038	GENE3D	G3DSA:2.60.40.GENE3D	Clathrin adaptor, alpha-adaptin, appendage, Ig-like subdomain	IPR013038	Domain
Ci_contig124	IPR008152	PFAM		Clathrin adaptor, alpha/beta/gamma-adaptin, appendage, Ig-like subdomain	IPR008152	Domain
Ci_contig124	IPR003164	PFAM		Clathrin adaptor, alpha-adaptin, appendage, C-terminal subdomain	IPR003164	Domain
Ci_contig124	IPR002553	PFAM		Clathrin/coatomer adaptor, adaptin-like, N-terminal	IPR002553	Domain
Ci_contig124	IPR015873	GENE3D	G3DSA:3.30.310.GENE3D	Clathrin alpha-adaptin/coatomer adaptor, appendage, C-terminal subdomain	IPR015873	Domain
Ci_contig124	IPR011989	GENE3D	G3DSA:1.25.10.GENE3D	Armadillo-like helical	IPR011989	Domain
Ci_contig124	PTHR22780	PANTHER		Unintegrated signature PANTHER
Ci_contig124	PTHR22780:SF4	PANTHER		Unintegrated signature PANTHER
Ci_contig124	IPR009028	SUPERFAMILY		Coatomer/calthrin adaptor appendage, C-terminal subdomain	IPR009028	Domain
Ci_contig124	IPR013041	SUPERFAMILY		Coatomer/clathrin adaptor appendage, Ig-like subdomain	IPR013041	Domain
Ci_contig124	IPR016024	SUPERFAMILY		Armadillo-type fold	IPR016024	Domain
Ci_contig125	IPR001313	SMART		Pumilio RNA-binding repeat	IPR001313	Repeat
Ci_contig125	IPR001313	PFAM		Pumilio RNA-binding repeat	IPR001313	Repeat
Ci_contig125	IPR011989	GENE3D	G3DSA:1.25.10.GENE3D	Armadillo-like helical	IPR011989	Domain
Ci_contig125	IPR012940	PFAM		Nucleic acid binding NABP	IPR012940	Domain
Ci_contig125	PTHR12537	PANTHER		Unintegrated signature PANTHER
Ci_contig125	PTHR12537:SF12	PANTHER		Unintegrated signature PANTHER
Ci_contig125	IPR001313	PROSITE_PROFILES		Pumilio RNA-binding repeat	IPR001313	Repeat
Ci_contig125	IPR001313	PROSITE_PROFILES		Pumilio RNA-binding repeat	IPR001313	Repeat
Ci_contig125	IPR001313	PROSITE_PROFILES		Pumilio RNA-binding repeat	IPR001313	Repeat
Ci_contig125	IPR001313	PROSITE_PROFILES		Pumilio RNA-binding repeat	IPR001313	Repeat
Ci_contig125	IPR001313	PROSITE_PROFILES		Pumilio RNA-binding repeat	IPR001313	Repeat
Ci_contig125	IPR001313	PROSITE_PROFILES		Pumilio RNA-binding repeat	IPR001313	Repeat
Ci_contig125	IPR001313	PROSITE_PROFILES		Pumilio RNA-binding repeat	IPR001313	Repeat
Ci_contig125	IPR001313	PROSITE_PROFILES		Pumilio RNA-binding repeat	IPR001313	Repeat
Ci_contig125	IPR001313	PROSITE_PROFILES		Pumilio RNA-binding repeat	IPR001313	Repeat
Ci_contig125	IPR001313	PROSITE_PROFILES		Pumilio RNA-binding repeat	IPR001313	Repeat
Ci_contig125	IPR016024	SUPERFAMILY		Armadillo-type fold	IPR016024	Domain
Ci_contig127	IPR016301	PIRSF		Phosphoribosylaminoimidazole carboxylase	IPR016301	Family
Ci_contig127	IPR000031	SMART		Phosphoribosylaminoimidazole carboxylase PurE domain	IPR000031	Domain
Ci_contig127	IPR013816	GENE3D	G3DSA:3.30.470.GENE3D	ATP-grasp fold, subdomain 2	IPR013816	Domain
Ci_contig127	IPR003135	PFAM		ATP-grasp fold, ATP-dependent carboxylate-amine ligase-type	IPR003135	Domain
Ci_contig127	IPR013815	GENE3D	G3DSA:3.30.1490.GENE3D	ATP-grasp fold, subdomain 1	IPR013815	Domain
Ci_contig127	IPR000031	PFAM		Phosphoribosylaminoimidazole carboxylase PurE domain	IPR000031	Domain
Ci_contig127	IPR016185	GENE3D	G3DSA:3.40.50.GENE3D	Pre-ATP-grasp domain	IPR016185	Domain
Ci_contig127	IPR005875	TIGRFAM		Phosphoribosylaminoimidazole carboxylase, ATPase subunit	IPR005875	Domain
Ci_contig127	IPR000031	TIGRFAM		Phosphoribosylaminoimidazole carboxylase PurE domain	IPR000031	Domain
Ci_contig127	IPR000031	GENE3D	G3DSA:3.40.50.GENE3D	Phosphoribosylaminoimidazole carboxylase PurE domain	IPR000031	Domain
Ci_contig127	PTHR23047	PANTHER		PHOSPHORIBOSYLAMINOIMIDAZOLE CARBOXYLASE ATPASE-SUBUNIT
Ci_contig127	PTHR23047:SF1	PANTHER		PHOSPHORIBOSYLAMINOIMIDAZOLE CARBOXYLASE
Ci_contig127	IPR011761	PROSITE_PROFILES		ATP-grasp fold	IPR011761	Domain
Ci_contig127	IPR016185	SUPERFAMILY		Pre-ATP-grasp domain	IPR016185	Domain
Ci_contig127	IPR000031	SUPERFAMILY		Phosphoribosylaminoimidazole carboxylase PurE domain	IPR000031	Domain
Ci_contig127	SSF56059	SUPERFAMILY		Unintegrated signature
Ci_contig127	IPR011054	SUPERFAMILY		Rudiment single hybrid motif	IPR011054	Domain
Ci_contig128	IPR000313	SMART		PWWP domain	IPR000313	Domain
Ci_contig128	IPR000313	PFAM		PWWP domain	IPR000313	Domain
Ci_contig128	G3DSA:2.30.30.160	GENE3D		Unintegrated signature
Ci_contig128	PTHR22981	PANTHER		Unintegrated signature PANTHER
Ci_contig128	PTHR22981:SF27	PANTHER		Unintegrated signature PANTHER
Ci_contig128	IPR000313	PROSITE_PROFILES		PWWP domain	IPR000313	Domain
Ci_contig128	SSF63748	SUPERFAMILY		Unintegrated signature
Ci_contig129	IPR004342	PFAM		EXS, C-terminal	IPR004342	Domain
Ci_contig129	IPR004331	PFAM		SPX, N-terminal	IPR004331	Domain
Ci_contig129	PTHR10783:SF33	PANTHER
Ci_contig129	PTHR10783	PANTHER		Unintegrated signature PANTHER
Ci_contig129	TRANSMEMBRANE	PHOBIUS		Region of a membrane-bound protein predicted to be embedded in the membrane.
Ci_contig129	CYTOPLASMIC_DOMAIN	PHOBIUS		Region of a membrane-bound protein predicted to be outside the membrane, in the cytoplasm
Ci_contig129	TRANSMEMBRANE	PHOBIUS		Region of a membrane-bound protein predicted to be embedded in the membrane.
Ci_contig129	CYTOPLASMIC_DOMAIN	PHOBIUS		Region of a membrane-bound protein predicted to be outside the membrane, in the cytoplasm
Ci_contig129	NON_CYTOPLASMIC_DOMAIN	PHOBIUS		Region of a membrane-bound protein predicted to be outside the membrane, in the extracellular region.
Ci_contig129	NON_CYTOPLASMIC_DOMAIN	PHOBIUS		Region of a membrane-bound protein predicted to be outside the membrane, in the extracellular region.
Ci_contig129	CYTOPLASMIC_DOMAIN	PHOBIUS		Region of a membrane-bound protein predicted to be outside the membrane, in the cytoplasm
Ci_contig129	NON_CYTOPLASMIC_DOMAIN	PHOBIUS		Region of a membrane-bound protein predicted to be outside the membrane, in the extracellular region.
Ci_contig129	TRANSMEMBRANE	PHOBIUS		Region of a membrane-bound protein predicted to be embedded in the membrane.
Ci_contig129	TRANSMEMBRANE	PHOBIUS		Region of a membrane-bound protein predicted to be embedded in the membrane.
Ci_contig129	TRANSMEMBRANE	PHOBIUS		Region of a membrane-bound protein predicted to be embedded in the membrane.
Ci_contig129	TRANSMEMBRANE	PHOBIUS		Region of a membrane-bound protein predicted to be embedded in the membrane.
Ci_contig129	CYTOPLASMIC_DOMAIN	PHOBIUS		Region of a membrane-bound protein predicted to be outside the membrane, in the cytoplasm
Ci_contig129	IPR004342	PROSITE_PROFILES		EXS, C-terminal	IPR004342	Domain
Ci_contig129	IPR004331	PROSITE_PROFILES		SPX, N-terminal	IPR004331	Domain
Ci_contig129	TMhelix	TMHMM		Region of a membrane-bound protein predicted to be embedded in the membrane.
Ci_contig129	TMhelix	TMHMM		Region of a membrane-bound protein predicted to be embedded in the membrane.
Ci_contig129	TMhelix	TMHMM		Region of a membrane-bound protein predicted to be embedded in the membrane.
Ci_contig129	TMhelix	TMHMM		Region of a membrane-bound protein predicted to be embedded in the membrane.
Ci_contig129	TMhelix	TMHMM		Region of a membrane-bound protein predicted to be embedded in the membrane.
Ci_contig129	TMhelix	TMHMM		Region of a membrane-bound protein predicted to be embedded in the membrane.
Ci_contig129	TMhelix	TMHMM		Region of a membrane-bound protein predicted to be embedded in the membrane.
Ci_contig130	Coil	COILS
Ci_contig130	IPR000504	SMART		RNA recognition motif domain	IPR000504	Domain
Ci_contig130	IPR012677	GENE3D	G3DSA:3.30.70.GENE3D	Nucleotide-binding alpha-beta plait domain	IPR012677	Domain
Ci_contig130	IPR012677	GENE3D	G3DSA:3.30.70.GENE3D	Nucleotide-binding alpha-beta plait domain	IPR012677	Domain
Ci_contig130	IPR000504	PFAM		RNA recognition motif domain	IPR000504	Domain
Ci_contig130	PF14259	PFAM		Unintegrated signature
Ci_contig130	IPR012677	GENE3D	G3DSA:3.30.70.GENE3D	Nucleotide-binding alpha-beta plait domain	IPR012677	Domain
Ci_contig130	IPR012677	GENE3D	G3DSA:3.30.70.GENE3D	Nucleotide-binding alpha-beta plait domain	IPR012677	Domain
Ci_contig130	PTHR24012:SF243	PANTHER		Unintegrated signature PANTHER
Ci_contig130	PTHR24012	PANTHER		Unintegrated signature PANTHER
Ci_contig130	IPR000504	PROSITE_PROFILES		RNA recognition motif domain	IPR000504	Domain
Ci_contig130	IPR000504	PROSITE_PROFILES		RNA recognition motif domain	IPR000504	Domain
Ci_contig130	IPR000504	PROSITE_PROFILES		RNA recognition motif domain	IPR000504	Domain
Ci_contig130	IPR000504	PROSITE_PROFILES		RNA recognition motif domain	IPR000504	Domain
Ci_contig130	SSF54928	SUPERFAMILY		Unintegrated signature
Ci_contig130	SSF54928	SUPERFAMILY		Unintegrated signature
Ci_contig130	SSF54928	SUPERFAMILY		Unintegrated signature
Ci_contig134	IPR002885	PFAM		Pentatricopeptide repeat	IPR002885	Repeat
Ci_contig134	IPR011990	GENE3D	G3DSA:1.25.40.GENE3D	Tetratricopeptide-like helical domain	IPR011990	Domain
Ci_contig134	IPR002885	TIGRFAM		Pentatricopeptide repeat	IPR002885	Repeat
Ci_contig134	IPR002885	PFAM		Pentatricopeptide repeat	IPR002885	Repeat
Ci_contig134	IPR002885	PFAM		Pentatricopeptide repeat	IPR002885	Repeat
Ci_contig134	PTHR24015:SF416	PANTHER		Unintegrated signature PANTHER
Ci_contig134	PTHR24015	PANTHER		Unintegrated signature PANTHER
Ci_contig134	IPR002885	PROSITE_PROFILES		Pentatricopeptide repeat	IPR002885	Repeat
Ci_contig134	IPR002885	PROSITE_PROFILES		Pentatricopeptide repeat	IPR002885	Repeat
Ci_contig134	IPR002885	PROSITE_PROFILES		Pentatricopeptide repeat	IPR002885	Repeat
Ci_contig134	IPR002885	PROSITE_PROFILES		Pentatricopeptide repeat	IPR002885	Repeat
Ci_contig134	IPR002885	PROSITE_PROFILES		Pentatricopeptide repeat	IPR002885	Repeat
Ci_contig134	IPR002885	PROSITE_PROFILES		Pentatricopeptide repeat	IPR002885	Repeat
Ci_contig134	IPR002885	PROSITE_PROFILES		Pentatricopeptide repeat	IPR002885	Repeat
Ci_contig134	IPR002885	PROSITE_PROFILES		Pentatricopeptide repeat	IPR002885	Repeat
Ci_contig134	IPR002885	PROSITE_PROFILES		Pentatricopeptide repeat	IPR002885	Repeat
Ci_contig134	IPR002885	PROSITE_PROFILES		Pentatricopeptide repeat	IPR002885	Repeat
Ci_contig134	IPR002885	PROSITE_PROFILES		Pentatricopeptide repeat	IPR002885	Repeat
Ci_contig134	IPR002885	PROSITE_PROFILES		Pentatricopeptide repeat	IPR002885	Repeat
Ci_contig134	IPR002885	PROSITE_PROFILES		Pentatricopeptide repeat	IPR002885	Repeat
Ci_contig134	IPR002885	PROSITE_PROFILES		Pentatricopeptide repeat	IPR002885	Repeat
Ci_contig134	IPR002885	PROSITE_PROFILES		Pentatricopeptide repeat	IPR002885	Repeat
Ci_contig134	IPR002885	PROSITE_PROFILES		Pentatricopeptide repeat	IPR002885	Repeat
Ci_contig134	IPR002885	PROSITE_PROFILES		Pentatricopeptide repeat	IPR002885	Repeat
Ci_contig134	SSF81901	SUPERFAMILY		Unintegrated signature
Ci_contig135	IPR002290	SMART		Serine/threonine/dual specificity protein kinase, catalytic domain	IPR002290	Domain
Ci_contig135	G3DSA:3.30.200.20	GENE3D		Unintegrated signature
Ci_contig135	IPR000719	PFAM		Protein kinase domain	IPR000719	Domain
Ci_contig135	IPR013320	GENE3D	G3DSA:2.60.120.GENE3D	Concanavalin A-like lectin/glucanase domain	IPR013320	Domain
Ci_contig135	G3DSA:1.10.510.10	GENE3D		Unintegrated signature
Ci_contig135	IPR002902	PFAM		Gnk2-homologous domain	IPR002902	Domain
Ci_contig135	PTHR24420	PANTHER
Ci_contig135	IPR017441	PROSITE_PATTERNS		Protein kinase, ATP binding site	IPR017441	Binding site
Ci_contig135	IPR008271	PROSITE_PATTERNS		Serine/threonine-protein kinase, active site	IPR008271	Active site
Ci_contig135	TRANSMEMBRANE	PHOBIUS		Region of a membrane-bound protein predicted to be embedded in the membrane.
Ci_contig135	CYTOPLASMIC_DOMAIN	PHOBIUS		Region of a membrane-bound protein predicted to be outside the membrane, in the cytoplasm
Ci_contig135	NON_CYTOPLASMIC_DOMAIN	PHOBIUS		Region of a membrane-bound protein predicted to be outside the membrane, in the extracellular region.
Ci_contig135	NON_CYTOPLASMIC_DOMAIN	PHOBIUS		Region of a membrane-bound protein predicted to be outside the membrane, in the extracellular region.
Ci_contig135	TRANSMEMBRANE	PHOBIUS		Region of a membrane-bound protein predicted to be embedded in the membrane.
Ci_contig135	CYTOPLASMIC_DOMAIN	PHOBIUS		Region of a membrane-bound protein predicted to be outside the membrane, in the cytoplasm
Ci_contig135	TRANSMEMBRANE	PHOBIUS		Region of a membrane-bound protein predicted to be embedded in the membrane.
Ci_contig135	IPR000719	PROSITE_PROFILES		Protein kinase domain	IPR000719	Domain
Ci_contig135	IPR002902	PROSITE_PROFILES		Gnk2-homologous domain	IPR002902	Domain
Ci_contig135	IPR002902	PROSITE_PROFILES		Gnk2-homologous domain	IPR002902	Domain
Ci_contig135	IPR011009	SUPERFAMILY		Protein kinase-like domain	IPR011009	Domain
Ci_contig135	TMhelix	TMHMM		Region of a membrane-bound protein predicted to be embedded in the membrane.
Ci_contig135	TMhelix	TMHMM		Region of a membrane-bound protein predicted to be embedded in the membrane.
Ci_contig138	IPR012334	GENE3D	G3DSA:2.160.20.GENE3D	Pectin lyase fold	IPR012334	Domain
Ci_contig138	IPR012334	GENE3D	G3DSA:2.160.20.GENE3D	Pectin lyase fold	IPR012334	Domain
Ci_contig138	IPR000743	PFAM		Glycoside hydrolase, family 28	IPR000743	Family
Ci_contig138	PTHR31375	PANTHER		Unintegrated signature PANTHER
Ci_contig138	PTHR31375:SF13	PANTHER		Unintegrated signature PANTHER
Ci_contig138	IPR011050	SUPERFAMILY		Pectin lyase fold/virulence factor	IPR011050	Domain
Ci_contig139	Coil	COILS
Ci_contig139	Coil	COILS
Ci_contig139	Coil	COILS
Ci_contig139	Coil	COILS
Ci_contig139	IPR001752	PRINTS		Kinesin motor domain	IPR001752	Domain
Ci_contig139	IPR001752	SMART		Kinesin motor domain	IPR001752	Domain
Ci_contig139	IPR001752	PFAM		Kinesin motor domain	IPR001752	Domain
Ci_contig139	IPR001752	GENE3D	G3DSA:3.40.850.GENE3D	Kinesin motor domain	IPR001752	Domain
Ci_contig139	PTHR24115:SF397	PANTHER		ATP BINDING / MICROTUBULE MOTOR
Ci_contig139	IPR027640	PANTHER		Kinesin-like protein	IPR027640	Family
Ci_contig139	IPR019821	PROSITE_PATTERNS		Kinesin motor domain, conserved site	IPR019821	Conserved site
Ci_contig139	IPR001752	PROSITE_PROFILES		Kinesin motor domain	IPR001752	Domain
Ci_contig139	IPR027417	SUPERFAMILY		P-loop containing nucleoside triphosphate hydrolase	IPR027417	Domain
Ci_contig140	IPR005069	PFAM		Nucleotide-diphospho-sugar transferase	IPR005069	Family
Ci_contig140	IPR003388	PANTHER		Reticulon	IPR003388	Family
Ci_contig140	PTHR10994:SF58	PANTHER
Ci_contig140	NON_CYTOPLASMIC_DOMAIN	PHOBIUS		Region of a membrane-bound protein predicted to be outside the membrane, in the extracellular region.
Ci_contig140	CYTOPLASMIC_DOMAIN	PHOBIUS		Region of a membrane-bound protein predicted to be outside the membrane, in the cytoplasm
Ci_contig140	TRANSMEMBRANE	PHOBIUS		Region of a membrane-bound protein predicted to be embedded in the membrane.
Ci_contig140	TMhelix	TMHMM		Region of a membrane-bound protein predicted to be embedded in the membrane.
Ci_contig141	CYTOPLASMIC_DOMAIN	PHOBIUS		Region of a membrane-bound protein predicted to be outside the membrane, in the cytoplasm
Ci_contig141	TRANSMEMBRANE	PHOBIUS		Region of a membrane-bound protein predicted to be embedded in the membrane.
Ci_contig141	NON_CYTOPLASMIC_DOMAIN	PHOBIUS		Region of a membrane-bound protein predicted to be outside the membrane, in the extracellular region.
Ci_contig141	TMhelix	TMHMM		Region of a membrane-bound protein predicted to be embedded in the membrane.
Ci_contig142	PF14223	PFAM		Unintegrated signature
Ci_contig142	PTHR11439	PANTHER		Unintegrated signature PANTHER
Ci_contig142	PTHR11439:SF127	PANTHER		Unintegrated signature PANTHER
Ci_contig142	SignalP-TM	SIGNALP_GRAM_POSITIVE
Ci_contig142	IPR001878	SUPERFAMILY		Zinc finger, CCHC-type	IPR001878	Domain
Ci_contig143	NON_CYTOPLASMIC_DOMAIN	PHOBIUS		Region of a membrane-bound protein predicted to be outside the membrane, in the extracellular region.
Ci_contig143	CYTOPLASMIC_DOMAIN	PHOBIUS		Region of a membrane-bound protein predicted to be outside the membrane, in the cytoplasm
Ci_contig143	CYTOPLASMIC_DOMAIN	PHOBIUS		Region of a membrane-bound protein predicted to be outside the membrane, in the cytoplasm
Ci_contig143	TRANSMEMBRANE	PHOBIUS		Region of a membrane-bound protein predicted to be embedded in the membrane.
Ci_contig143	TRANSMEMBRANE	PHOBIUS		Region of a membrane-bound protein predicted to be embedded in the membrane.
Ci_contig144	IPR002290	SMART		Serine/threonine/dual specificity protein kinase, catalytic domain	IPR002290	Domain
Ci_contig144	G3DSA:1.10.510.10	GENE3D		Unintegrated signature
Ci_contig144	IPR004041	PFAM		NAF domain	IPR004041	Domain
Ci_contig144	G3DSA:3.30.200.20	GENE3D		Unintegrated signature
Ci_contig144	IPR000719	PFAM		Protein kinase domain	IPR000719	Domain
Ci_contig144	PTHR24347:SF168	PANTHER		Unintegrated signature PANTHER
Ci_contig144	IPR020636	PANTHER		Calcium/calmodulin-dependent/calcium-dependent protein kinase	IPR020636	Family
Ci_contig144	IPR008271	PROSITE_PATTERNS		Serine/threonine-protein kinase, active site	IPR008271	Active site
Ci_contig144	IPR017441	PROSITE_PATTERNS		Protein kinase, ATP binding site	IPR017441	Binding site
Ci_contig144	IPR018451	PROSITE_PROFILES		NAF/FISL domain	IPR018451	Domain
Ci_contig144	IPR000719	PROSITE_PROFILES		Protein kinase domain	IPR000719	Domain
Ci_contig144	IPR011009	SUPERFAMILY		Protein kinase-like domain	IPR011009	Domain
Ci_contig145	IPR002290	SMART		Serine/threonine/dual specificity protein kinase, catalytic domain	IPR002290	Domain
Ci_contig145	IPR000719	PFAM		Protein kinase domain	IPR000719	Domain
Ci_contig145	G3DSA:3.30.200.20	GENE3D		Unintegrated signature
Ci_contig145	IPR013320	GENE3D	G3DSA:2.60.120.GENE3D	Concanavalin A-like lectin/glucanase domain	IPR013320	Domain
Ci_contig145	IPR001611	PFAM		Leucine-rich repeat	IPR001611	Repeat
Ci_contig145	G3DSA:3.80.10.10	GENE3D		Unintegrated signature
Ci_contig145	IPR021720	PFAM		Malectin	IPR021720	Domain
Ci_contig145	G3DSA:1.10.510.10	GENE3D		Unintegrated signature
Ci_contig145	PTHR24420:SF661	PANTHER
Ci_contig145	PTHR24420	PANTHER
Ci_contig145	IPR008271	PROSITE_PATTERNS		Serine/threonine-protein kinase, active site	IPR008271	Active site
Ci_contig145	CYTOPLASMIC_DOMAIN	PHOBIUS		Region of a membrane-bound protein predicted to be outside the membrane, in the cytoplasm
Ci_contig145	CYTOPLASMIC_DOMAIN	PHOBIUS		Region of a membrane-bound protein predicted to be outside the membrane, in the cytoplasm
Ci_contig145	NON_CYTOPLASMIC_DOMAIN	PHOBIUS		Region of a membrane-bound protein predicted to be outside the membrane, in the extracellular region.
Ci_contig145	TRANSMEMBRANE	PHOBIUS		Region of a membrane-bound protein predicted to be embedded in the membrane.
Ci_contig145	TRANSMEMBRANE	PHOBIUS		Region of a membrane-bound protein predicted to be embedded in the membrane.
Ci_contig145	IPR000719	PROSITE_PROFILES		Protein kinase domain	IPR000719	Domain
Ci_contig145	IPR011009	SUPERFAMILY		Protein kinase-like domain	IPR011009	Domain
Ci_contig145	SSF52058	SUPERFAMILY		Unintegrated signature
Ci_contig145	TMhelix	TMHMM		Region of a membrane-bound protein predicted to be embedded in the membrane.
Ci_contig145	TMhelix	TMHMM		Region of a membrane-bound protein predicted to be embedded in the membrane.
Ci_contig146	IPR001229	SMART		Jacalin-like lectin domain	IPR001229	Domain
Ci_contig146	IPR001229	PFAM		Jacalin-like lectin domain	IPR001229	Domain
Ci_contig146	IPR001229	GENE3D	G3DSA:2.100.10.GENE3D	Jacalin-like lectin domain	IPR001229	Domain
Ci_contig146	PTHR23244	PANTHER		Unintegrated signature PANTHER
Ci_contig146	PTHR23244:SF253	PANTHER		Unintegrated signature PANTHER
Ci_contig146	IPR001229	SUPERFAMILY		Jacalin-like lectin domain	IPR001229	Domain
Ci_contig147	IPR011990	GENE3D	G3DSA:1.25.40.GENE3D	Tetratricopeptide-like helical domain	IPR011990	Domain
Ci_contig147	IPR002885	PFAM		Pentatricopeptide repeat	IPR002885	Repeat
Ci_contig147	PF14432	PFAM		Unintegrated signature
Ci_contig147	IPR002885	TIGRFAM		Pentatricopeptide repeat	IPR002885	Repeat
Ci_contig147	IPR002885	PFAM		Pentatricopeptide repeat	IPR002885	Repeat
Ci_contig147	PTHR24015:SF75	PANTHER		Unintegrated signature PANTHER
Ci_contig147	PTHR24015	PANTHER		Unintegrated signature PANTHER
Ci_contig147	IPR002885	PROSITE_PROFILES		Pentatricopeptide repeat	IPR002885	Repeat
Ci_contig147	IPR002885	PROSITE_PROFILES		Pentatricopeptide repeat	IPR002885	Repeat
Ci_contig147	IPR002885	PROSITE_PROFILES		Pentatricopeptide repeat	IPR002885	Repeat
Ci_contig147	IPR002885	PROSITE_PROFILES		Pentatricopeptide repeat	IPR002885	Repeat
Ci_contig147	IPR002885	PROSITE_PROFILES		Pentatricopeptide repeat	IPR002885	Repeat
Ci_contig147	IPR002885	PROSITE_PROFILES		Pentatricopeptide repeat	IPR002885	Repeat
Ci_contig147	IPR002885	PROSITE_PROFILES		Pentatricopeptide repeat	IPR002885	Repeat
Ci_contig147	IPR002885	PROSITE_PROFILES		Pentatricopeptide repeat	IPR002885	Repeat
Ci_contig147	IPR002885	PROSITE_PROFILES		Pentatricopeptide repeat	IPR002885	Repeat
Ci_contig147	IPR002885	PROSITE_PROFILES		Pentatricopeptide repeat	IPR002885	Repeat
Ci_contig147	IPR002885	PROSITE_PROFILES		Pentatricopeptide repeat	IPR002885	Repeat
Ci_contig147	IPR002885	PROSITE_PROFILES		Pentatricopeptide repeat	IPR002885	Repeat
Ci_contig147	IPR002885	PROSITE_PROFILES		Pentatricopeptide repeat	IPR002885	Repeat
Ci_contig147	IPR002885	PROSITE_PROFILES		Pentatricopeptide repeat	IPR002885	Repeat
Ci_contig147	IPR002885	PROSITE_PROFILES		Pentatricopeptide repeat	IPR002885	Repeat
Ci_contig147	IPR002885	PROSITE_PROFILES		Pentatricopeptide repeat	IPR002885	Repeat
Ci_contig147	IPR002885	PROSITE_PROFILES		Pentatricopeptide repeat	IPR002885	Repeat
Ci_contig147	IPR002885	PROSITE_PROFILES		Pentatricopeptide repeat	IPR002885	Repeat
Ci_contig148	IPR012337	GENE3D	G3DSA:3.30.420.GENE3D	Ribonuclease H-like domain	IPR012337	Domain
Ci_contig148	PF14223	PFAM		Unintegrated signature
Ci_contig148	IPR025724	PFAM		GAG-pre-integrase domain	IPR025724	Domain
Ci_contig148	IPR001584	PFAM		Integrase, catalytic core	IPR001584	Domain
Ci_contig148	PTHR11439	PANTHER		Unintegrated signature PANTHER
Ci_contig148	PTHR11439:SF127	PANTHER		Unintegrated signature PANTHER
Ci_contig148	IPR001584	PROSITE_PROFILES		Integrase, catalytic core	IPR001584	Domain
Ci_contig148	IPR012337	SUPERFAMILY		Ribonuclease H-like domain	IPR012337	Domain
Ci_contig149	IPR011990	GENE3D	G3DSA:1.25.40.GENE3D	Tetratricopeptide-like helical domain	IPR011990	Domain
Ci_contig149	IPR003151	PFAM		PIK-related kinase, FAT	IPR003151	Domain
Ci_contig149	PTHR11139:SF1	PANTHER		Unintegrated signature PANTHER
Ci_contig149	PTHR11139	PANTHER		Unintegrated signature PANTHER
Ci_contig149	IPR014009	PROSITE_PROFILES		PIK-related kinase	IPR014009	Domain
Ci_contig149	IPR016024	SUPERFAMILY		Armadillo-type fold	IPR016024	Domain
Ci_contig152	IPR002293	PIRSF		Amino acid/polyamine transporter I	IPR002293	Family
Ci_contig152	IPR004756	TIGRFAM		Amino acid permease subfamily	IPR004756	Family
Ci_contig152	IPR002293	PFAM		Amino acid/polyamine transporter I	IPR002293	Family
Ci_contig152	PTHR11785:SF286	PANTHER		Unintegrated signature PANTHER
Ci_contig152	IPR002293	PANTHER		Amino acid/polyamine transporter I	IPR002293	Family
Ci_contig152	IPR004840	PROSITE_PATTERNS		Amino acid permease, conserved site	IPR004840	Conserved site
Ci_contig152	TRANSMEMBRANE	PHOBIUS		Region of a membrane-bound protein predicted to be embedded in the membrane.
Ci_contig152	TRANSMEMBRANE	PHOBIUS		Region of a membrane-bound protein predicted to be embedded in the membrane.
Ci_contig152	TRANSMEMBRANE	PHOBIUS		Region of a membrane-bound protein predicted to be embedded in the membrane.
Ci_contig152	CYTOPLASMIC_DOMAIN	PHOBIUS		Region of a membrane-bound protein predicted to be outside the membrane, in the cytoplasm
Ci_contig152	NON_CYTOPLASMIC_DOMAIN	PHOBIUS		Region of a membrane-bound protein predicted to be outside the membrane, in the extracellular region.
Ci_contig152	TRANSMEMBRANE	PHOBIUS		Region of a membrane-bound protein predicted to be embedded in the membrane.
Ci_contig152	NON_CYTOPLASMIC_DOMAIN	PHOBIUS		Region of a membrane-bound protein predicted to be outside the membrane, in the extracellular region.
Ci_contig152	CYTOPLASMIC_DOMAIN	PHOBIUS		Region of a membrane-bound protein predicted to be outside the membrane, in the cytoplasm
Ci_contig152	TRANSMEMBRANE	PHOBIUS		Region of a membrane-bound protein predicted to be embedded in the membrane.
Ci_contig152	TRANSMEMBRANE	PHOBIUS		Region of a membrane-bound protein predicted to be embedded in the membrane.
Ci_contig152	NON_CYTOPLASMIC_DOMAIN	PHOBIUS		Region of a membrane-bound protein predicted to be outside the membrane, in the extracellular region.
Ci_contig152	NON_CYTOPLASMIC_DOMAIN	PHOBIUS		Region of a membrane-bound protein predicted to be outside the membrane, in the extracellular region.
Ci_contig152	NON_CYTOPLASMIC_DOMAIN	PHOBIUS		Region of a membrane-bound protein predicted to be outside the membrane, in the extracellular region.
Ci_contig152	CYTOPLASMIC_DOMAIN	PHOBIUS		Region of a membrane-bound protein predicted to be outside the membrane, in the cytoplasm
Ci_contig152	TRANSMEMBRANE	PHOBIUS		Region of a membrane-bound protein predicted to be embedded in the membrane.
Ci_contig152	CYTOPLASMIC_DOMAIN	PHOBIUS		Region of a membrane-bound protein predicted to be outside the membrane, in the cytoplasm
Ci_contig152	TRANSMEMBRANE	PHOBIUS		Region of a membrane-bound protein predicted to be embedded in the membrane.
Ci_contig152	CYTOPLASMIC_DOMAIN	PHOBIUS		Region of a membrane-bound protein predicted to be outside the membrane, in the cytoplasm
Ci_contig152	CYTOPLASMIC_DOMAIN	PHOBIUS		Region of a membrane-bound protein predicted to be outside the membrane, in the cytoplasm
Ci_contig152	TRANSMEMBRANE	PHOBIUS		Region of a membrane-bound protein predicted to be embedded in the membrane.
Ci_contig152	CYTOPLASMIC_DOMAIN	PHOBIUS		Region of a membrane-bound protein predicted to be outside the membrane, in the cytoplasm
Ci_contig152	TRANSMEMBRANE	PHOBIUS		Region of a membrane-bound protein predicted to be embedded in the membrane.
Ci_contig152	NON_CYTOPLASMIC_DOMAIN	PHOBIUS		Region of a membrane-bound protein predicted to be outside the membrane, in the extracellular region.
Ci_contig152	TRANSMEMBRANE	PHOBIUS		Region of a membrane-bound protein predicted to be embedded in the membrane.
Ci_contig152	TRANSMEMBRANE	PHOBIUS		Region of a membrane-bound protein predicted to be embedded in the membrane.
Ci_contig152	TMhelix	TMHMM		Region of a membrane-bound protein predicted to be embedded in the membrane.
Ci_contig152	TMhelix	TMHMM		Region of a membrane-bound protein predicted to be embedded in the membrane.
Ci_contig152	TMhelix	TMHMM		Region of a membrane-bound protein predicted to be embedded in the membrane.
Ci_contig152	TMhelix	TMHMM		Region of a membrane-bound protein predicted to be embedded in the membrane.
Ci_contig152	TMhelix	TMHMM		Region of a membrane-bound protein predicted to be embedded in the membrane.
Ci_contig152	TMhelix	TMHMM		Region of a membrane-bound protein predicted to be embedded in the membrane.
Ci_contig152	TMhelix	TMHMM		Region of a membrane-bound protein predicted to be embedded in the membrane.
Ci_contig152	TMhelix	TMHMM		Region of a membrane-bound protein predicted to be embedded in the membrane.
Ci_contig152	TMhelix	TMHMM		Region of a membrane-bound protein predicted to be embedded in the membrane.
Ci_contig152	TMhelix	TMHMM		Region of a membrane-bound protein predicted to be embedded in the membrane.
Ci_contig152	TMhelix	TMHMM		Region of a membrane-bound protein predicted to be embedded in the membrane.
Ci_contig152	TMhelix	TMHMM		Region of a membrane-bound protein predicted to be embedded in the membrane.
Ci_contig153	IPR019734	SMART		Tetratricopeptide repeat	IPR019734	Repeat
Ci_contig153	PF13424	PFAM		Unintegrated signature
Ci_contig153	IPR011990	GENE3D	G3DSA:1.25.40.GENE3D	Tetratricopeptide-like helical domain	IPR011990	Domain
Ci_contig153	PTHR12601	PANTHER		Unintegrated signature PANTHER
Ci_contig153	PTHR12601:SF14	PANTHER		TETRATRICOPEPTIDE REPEAT DOMAIN PROTEIN-RELATED
Ci_contig153	IPR013026	PROSITE_PROFILES		Tetratricopeptide repeat-containing domain	IPR013026	Domain
Ci_contig153	IPR019734	PROSITE_PROFILES		Tetratricopeptide repeat	IPR019734	Repeat
Ci_contig153	IPR019734	PROSITE_PROFILES		Tetratricopeptide repeat	IPR019734	Repeat
Ci_contig153	IPR019734	PROSITE_PROFILES		Tetratricopeptide repeat	IPR019734	Repeat
Ci_contig153	SSF48452	SUPERFAMILY		Unintegrated signature
Ci_contig153	SSF48452	SUPERFAMILY		Unintegrated signature
Ci_contig156	Coil	COILS
Ci_contig156	IPR011598	SMART		Myc-type, basic helix-loop-helix (bHLH) domain	IPR011598	Domain
Ci_contig156	IPR011598	PFAM		Myc-type, basic helix-loop-helix (bHLH) domain	IPR011598	Domain
Ci_contig156	IPR011598	GENE3D	G3DSA:4.10.280.GENE3D	Myc-type, basic helix-loop-helix (bHLH) domain	IPR011598	Domain
Ci_contig156	PTHR11514	PANTHER		Unintegrated signature PANTHER
Ci_contig156	PTHR11514:SF33	PANTHER		Unintegrated signature PANTHER
Ci_contig156	IPR011598	PROSITE_PROFILES		Myc-type, basic helix-loop-helix (bHLH) domain	IPR011598	Domain
Ci_contig156	IPR011598	SUPERFAMILY		Myc-type, basic helix-loop-helix (bHLH) domain	IPR011598	Domain
Ci_contig160	IPR005150	PFAM		Cellulose synthase	IPR005150	Family
Ci_contig160	PTHR13301:SF28	PANTHER		Unintegrated signature PANTHER
Ci_contig160	PTHR13301	PANTHER		Unintegrated signature PANTHER
Ci_contig160	NON_CYTOPLASMIC_DOMAIN	PHOBIUS		Region of a membrane-bound protein predicted to be outside the membrane, in the extracellular region.
Ci_contig160	TRANSMEMBRANE	PHOBIUS		Region of a membrane-bound protein predicted to be embedded in the membrane.
Ci_contig160	NON_CYTOPLASMIC_DOMAIN	PHOBIUS		Region of a membrane-bound protein predicted to be outside the membrane, in the extracellular region.
Ci_contig160	TRANSMEMBRANE	PHOBIUS		Region of a membrane-bound protein predicted to be embedded in the membrane.
Ci_contig160	CYTOPLASMIC_DOMAIN	PHOBIUS		Region of a membrane-bound protein predicted to be outside the membrane, in the cytoplasm
Ci_contig160	NON_CYTOPLASMIC_DOMAIN	PHOBIUS		Region of a membrane-bound protein predicted to be outside the membrane, in the extracellular region.
Ci_contig160	TRANSMEMBRANE	PHOBIUS		Region of a membrane-bound protein predicted to be embedded in the membrane.
Ci_contig160	CYTOPLASMIC_DOMAIN	PHOBIUS		Region of a membrane-bound protein predicted to be outside the membrane, in the cytoplasm
Ci_contig160	TRANSMEMBRANE	PHOBIUS		Region of a membrane-bound protein predicted to be embedded in the membrane.
Ci_contig160	TRANSMEMBRANE	PHOBIUS		Region of a membrane-bound protein predicted to be embedded in the membrane.
Ci_contig160	NON_CYTOPLASMIC_DOMAIN	PHOBIUS		Region of a membrane-bound protein predicted to be outside the membrane, in the extracellular region.
Ci_contig160	TRANSMEMBRANE	PHOBIUS		Region of a membrane-bound protein predicted to be embedded in the membrane.
Ci_contig160	CYTOPLASMIC_DOMAIN	PHOBIUS		Region of a membrane-bound protein predicted to be outside the membrane, in the cytoplasm
Ci_contig160	IPR029044	SUPERFAMILY		Nucleotide-diphospho-sugar transferases	IPR029044	Domain
Ci_contig160	TMhelix	TMHMM		Region of a membrane-bound protein predicted to be embedded in the membrane.
Ci_contig160	TMhelix	TMHMM		Region of a membrane-bound protein predicted to be embedded in the membrane.
Ci_contig160	TMhelix	TMHMM		Region of a membrane-bound protein predicted to be embedded in the membrane.
Ci_contig160	TMhelix	TMHMM		Region of a membrane-bound protein predicted to be embedded in the membrane.
Ci_contig160	TMhelix	TMHMM		Region of a membrane-bound protein predicted to be embedded in the membrane.
Ci_contig160	TMhelix	TMHMM		Region of a membrane-bound protein predicted to be embedded in the membrane.
Ci_contig161	IPR003591	SMART		Leucine-rich repeat, typical subtype	IPR003591	Repeat
Ci_contig161	SM00365	SMART		Unintegrated signature
Ci_contig161	IPR025875	PFAM		Leucine rich repeat 4	IPR025875	Repeat
Ci_contig161	G3DSA:3.80.10.10	GENE3D		Unintegrated signature
Ci_contig161	PTHR10588:SF218	PANTHER		SUBFAMILY NOT NAMED
Ci_contig161	PTHR10588	PANTHER
Ci_contig161	IPR001611	PROSITE_PROFILES		Leucine-rich repeat	IPR001611	Repeat
Ci_contig161	IPR001611	PROSITE_PROFILES		Leucine-rich repeat	IPR001611	Repeat
Ci_contig161	IPR001611	PROSITE_PROFILES		Leucine-rich repeat	IPR001611	Repeat
Ci_contig161	IPR001611	PROSITE_PROFILES		Leucine-rich repeat	IPR001611	Repeat
Ci_contig161	IPR001611	PROSITE_PROFILES		Leucine-rich repeat	IPR001611	Repeat
Ci_contig161	IPR001611	PROSITE_PROFILES		Leucine-rich repeat	IPR001611	Repeat
Ci_contig161	SSF52075	SUPERFAMILY		Unintegrated signature
Ci_contig162	NON_CYTOPLASMIC_DOMAIN	PHOBIUS		Region of a membrane-bound protein predicted to be outside the membrane, in the extracellular region.
Ci_contig162	SIGNAL_PEPTIDE	PHOBIUS		Signal peptide region
Ci_contig162	SIGNAL_PEPTIDE_H_REGION	PHOBIUS		Hydrophobic region of a signal peptide.
Ci_contig162	SIGNAL_PEPTIDE_C_REGION	PHOBIUS		C-terminal region of a signal peptide.
Ci_contig162	SIGNAL_PEPTIDE_N_REGION	PHOBIUS		N-terminal region of a signal peptide.
Ci_contig163	IPR002290	SMART		Serine/threonine/dual specificity protein kinase, catalytic domain	IPR002290	Domain
Ci_contig163	IPR000719	PFAM		Protein kinase domain	IPR000719	Domain
Ci_contig163	G3DSA:3.30.200.20	GENE3D		Unintegrated signature
Ci_contig163	IPR013320	GENE3D	G3DSA:2.60.120.GENE3D	Concanavalin A-like lectin/glucanase domain	IPR013320	Domain
Ci_contig163	IPR006016	PFAM		UspA	IPR006016	Domain
Ci_contig163	G3DSA:1.10.510.10	GENE3D		Unintegrated signature
Ci_contig163	IPR014729	GENE3D	G3DSA:3.40.50.GENE3D	Rossmann-like alpha/beta/alpha sandwich fold	IPR014729	Domain
Ci_contig163	PTHR24420:SF527	PANTHER
Ci_contig163	PTHR24420	PANTHER
Ci_contig163	IPR008271	PROSITE_PATTERNS		Serine/threonine-protein kinase, active site	IPR008271	Active site
Ci_contig163	IPR017441	PROSITE_PATTERNS		Protein kinase, ATP binding site	IPR017441	Binding site
Ci_contig163	IPR000719	PROSITE_PROFILES		Protein kinase domain	IPR000719	Domain
Ci_contig163	SSF52402	SUPERFAMILY		Unintegrated signature
Ci_contig163	IPR011009	SUPERFAMILY		Protein kinase-like domain	IPR011009	Domain
Ci_contig164	PR00019	PRINTS
Ci_contig164	IPR003591	SMART		Leucine-rich repeat, typical subtype	IPR003591	Repeat
Ci_contig164	IPR000719	PFAM		Protein kinase domain	IPR000719	Domain
Ci_contig164	G3DSA:3.30.200.20	GENE3D		Unintegrated signature
Ci_contig164	IPR013320	GENE3D	G3DSA:2.60.120.GENE3D	Concanavalin A-like lectin/glucanase domain	IPR013320	Domain
Ci_contig164	IPR001611	PFAM		Leucine-rich repeat	IPR001611	Repeat
Ci_contig164	G3DSA:3.80.10.10	GENE3D		Unintegrated signature
Ci_contig164	IPR001611	PFAM		Leucine-rich repeat	IPR001611	Repeat
Ci_contig164	G3DSA:1.10.510.10	GENE3D		Unintegrated signature
Ci_contig164	G3DSA:3.80.10.10	GENE3D		Unintegrated signature
Ci_contig164	PTHR24420:SF571	PANTHER		SUBFAMILY NOT NAMED
Ci_contig164	PTHR24420	PANTHER
Ci_contig164	IPR008266	PROSITE_PATTERNS		Tyrosine-protein kinase, active site	IPR008266	Active site
Ci_contig164	SIGNAL_PEPTIDE_H_REGION	PHOBIUS		Hydrophobic region of a signal peptide.
Ci_contig164	CYTOPLASMIC_DOMAIN	PHOBIUS		Region of a membrane-bound protein predicted to be outside the membrane, in the cytoplasm
Ci_contig164	NON_CYTOPLASMIC_DOMAIN	PHOBIUS		Region of a membrane-bound protein predicted to be outside the membrane, in the extracellular region.
Ci_contig164	SIGNAL_PEPTIDE_C_REGION	PHOBIUS		C-terminal region of a signal peptide.
Ci_contig164	TRANSMEMBRANE	PHOBIUS		Region of a membrane-bound protein predicted to be embedded in the membrane.
Ci_contig164	SIGNAL_PEPTIDE	PHOBIUS		Signal peptide region
Ci_contig164	SIGNAL_PEPTIDE_N_REGION	PHOBIUS		N-terminal region of a signal peptide.
Ci_contig164	IPR000719	PROSITE_PROFILES		Protein kinase domain	IPR000719	Domain
Ci_contig164	SignalP-noTM	SIGNALP_EUK
Ci_contig164	SignalP-noTM	SIGNALP_GRAM_NEGATIVE
Ci_contig164	SSF52047	SUPERFAMILY		Unintegrated signature
Ci_contig164	IPR011009	SUPERFAMILY		Protein kinase-like domain	IPR011009	Domain
Ci_contig164	SSF52058	SUPERFAMILY		Unintegrated signature
Ci_contig164	TMhelix	TMHMM		Region of a membrane-bound protein predicted to be embedded in the membrane.
Ci_contig164	TMhelix	TMHMM		Region of a membrane-bound protein predicted to be embedded in the membrane.
Ci_contig167	Coil	COILS
Ci_contig167	Coil	COILS
Ci_contig167	IPR001650	SMART		Helicase, C-terminal	IPR001650	Domain
Ci_contig167	IPR014001	SMART		Helicase superfamily 1/2, ATP-binding domain	IPR014001	Domain
Ci_contig167	IPR001650	PFAM		Helicase, C-terminal	IPR001650	Domain
Ci_contig167	IPR000330	PFAM		SNF2-related	IPR000330	Domain
Ci_contig167	IPR027417	GENE3D	G3DSA:3.40.50.GENE3D	P-loop containing nucleoside triphosphate hydrolase	IPR027417	Domain
Ci_contig167	IPR027417	GENE3D	G3DSA:3.40.50.GENE3D	P-loop containing nucleoside triphosphate hydrolase	IPR027417	Domain
Ci_contig167	PTHR10799:SF67	PANTHER
Ci_contig167	PTHR10799	PANTHER		Unintegrated signature PANTHER
Ci_contig167	IPR001650	PROSITE_PROFILES		Helicase, C-terminal	IPR001650	Domain
Ci_contig167	IPR014001	PROSITE_PROFILES		Helicase superfamily 1/2, ATP-binding domain	IPR014001	Domain
Ci_contig167	IPR027417	SUPERFAMILY		P-loop containing nucleoside triphosphate hydrolase	IPR027417	Domain
Ci_contig167	IPR027417	SUPERFAMILY		P-loop containing nucleoside triphosphate hydrolase	IPR027417	Domain
Ci_contig168	Coil	COILS
Ci_contig168	IPR002453	PRINTS		Beta tubulin	IPR002453	Family
Ci_contig168	IPR000217	PRINTS		Tubulin	IPR000217	Family
Ci_contig168	IPR003008	SMART		Tubulin/FtsZ, GTPase domain	IPR003008	Domain
Ci_contig168	IPR018316	SMART		Tubulin/FtsZ, 2-layer sandwich domain	IPR018316	Domain
Ci_contig168	IPR018316	GENE3D	G3DSA:3.30.1330.GENE3D	Tubulin/FtsZ, 2-layer sandwich domain	IPR018316	Domain
Ci_contig168	IPR003008	PFAM		Tubulin/FtsZ, GTPase domain	IPR003008	Domain
Ci_contig168	IPR018316	PFAM		Tubulin/FtsZ, 2-layer sandwich domain	IPR018316	Domain
Ci_contig168	IPR003008	GENE3D	G3DSA:3.40.50.GENE3D	Tubulin/FtsZ, GTPase domain	IPR003008	Domain
Ci_contig168	IPR023123	GENE3D	G3DSA:1.10.287.GENE3D	Tubulin, C-terminal	IPR023123	Domain
Ci_contig168	PTHR11588:SF66	PANTHER
Ci_contig168	IPR000217	PANTHER		Tubulin	IPR000217	Family
Ci_contig168	IPR017975	PROSITE_PATTERNS		Tubulin, conserved site	IPR017975	Conserved site
Ci_contig168	IPR003008	SUPERFAMILY		Tubulin/FtsZ, GTPase domain	IPR003008	Domain
Ci_contig168	IPR008280	SUPERFAMILY		Tubulin/FtsZ, C-terminal	IPR008280	Domain
Ci_contig169	IPR023214	GENE3D	G3DSA:3.40.50.GENE3D	HAD-like domain	IPR023214	Domain
Ci_contig169	PTHR24093	PANTHER		Unintegrated signature PANTHER
Ci_contig169	IPR006544	PTHR24093:PANTHER		P-type ATPase, subfamily V	IPR006544	Family
Ci_contig169	PS01229	PROSITE_PATTERNS		Unintegrated signature
Ci_contig169	CYTOPLASMIC_DOMAIN	PHOBIUS		Region of a membrane-bound protein predicted to be outside the membrane, in the cytoplasm
Ci_contig169	CYTOPLASMIC_DOMAIN	PHOBIUS		Region of a membrane-bound protein predicted to be outside the membrane, in the cytoplasm
Ci_contig169	CYTOPLASMIC_DOMAIN	PHOBIUS		Region of a membrane-bound protein predicted to be outside the membrane, in the cytoplasm
Ci_contig169	NON_CYTOPLASMIC_DOMAIN	PHOBIUS		Region of a membrane-bound protein predicted to be outside the membrane, in the extracellular region.
Ci_contig169	TRANSMEMBRANE	PHOBIUS		Region of a membrane-bound protein predicted to be embedded in the membrane.
Ci_contig169	TRANSMEMBRANE	PHOBIUS		Region of a membrane-bound protein predicted to be embedded in the membrane.
Ci_contig169	TRANSMEMBRANE	PHOBIUS		Region of a membrane-bound protein predicted to be embedded in the membrane.
Ci_contig169	TRANSMEMBRANE	PHOBIUS		Region of a membrane-bound protein predicted to be embedded in the membrane.
Ci_contig169	NON_CYTOPLASMIC_DOMAIN	PHOBIUS		Region of a membrane-bound protein predicted to be outside the membrane, in the extracellular region.
Ci_contig169	NON_CYTOPLASMIC_DOMAIN	PHOBIUS		Region of a membrane-bound protein predicted to be outside the membrane, in the extracellular region.
Ci_contig169	CYTOPLASMIC_DOMAIN	PHOBIUS		Region of a membrane-bound protein predicted to be outside the membrane, in the cytoplasm
Ci_contig169	TRANSMEMBRANE	PHOBIUS		Region of a membrane-bound protein predicted to be embedded in the membrane.
Ci_contig169	TRANSMEMBRANE	PHOBIUS		Region of a membrane-bound protein predicted to be embedded in the membrane.
Ci_contig169	SSF81665	SUPERFAMILY		Unintegrated signature
Ci_contig169	IPR023214	SUPERFAMILY		HAD-like domain	IPR023214	Domain
Ci_contig169	TMhelix	TMHMM		Region of a membrane-bound protein predicted to be embedded in the membrane.
Ci_contig169	TMhelix	TMHMM		Region of a membrane-bound protein predicted to be embedded in the membrane.
Ci_contig169	TMhelix	TMHMM		Region of a membrane-bound protein predicted to be embedded in the membrane.
Ci_contig169	TMhelix	TMHMM		Region of a membrane-bound protein predicted to be embedded in the membrane.
Ci_contig169	TMhelix	TMHMM		Region of a membrane-bound protein predicted to be embedded in the membrane.
Ci_contig169	TMhelix	TMHMM		Region of a membrane-bound protein predicted to be embedded in the membrane.
Ci_contig170	Coil	COILS
Ci_contig170	Coil	COILS
Ci_contig170	PTHR24622	PANTHER		FAMILY NOT NAMED
Ci_contig170	PTHR24622:SF136	PANTHER
Ci_contig170	TRANSMEMBRANE	PHOBIUS		Region of a membrane-bound protein predicted to be embedded in the membrane.
Ci_contig170	CYTOPLASMIC_DOMAIN	PHOBIUS		Region of a membrane-bound protein predicted to be outside the membrane, in the cytoplasm
Ci_contig170	TRANSMEMBRANE	PHOBIUS		Region of a membrane-bound protein predicted to be embedded in the membrane.
Ci_contig170	NON_CYTOPLASMIC_DOMAIN	PHOBIUS		Region of a membrane-bound protein predicted to be outside the membrane, in the extracellular region.
Ci_contig170	TRANSMEMBRANE	PHOBIUS		Region of a membrane-bound protein predicted to be embedded in the membrane.
Ci_contig170	NON_CYTOPLASMIC_DOMAIN	PHOBIUS		Region of a membrane-bound protein predicted to be outside the membrane, in the extracellular region.
Ci_contig170	CYTOPLASMIC_DOMAIN	PHOBIUS		Region of a membrane-bound protein predicted to be outside the membrane, in the cytoplasm
Ci_contig170	TMhelix	TMHMM		Region of a membrane-bound protein predicted to be embedded in the membrane.
Ci_contig170	TMhelix	TMHMM		Region of a membrane-bound protein predicted to be embedded in the membrane.
Ci_contig170	TMhelix	TMHMM		Region of a membrane-bound protein predicted to be embedded in the membrane.
Ci_contig171	IPR000953	SMART		Chromo/chromo shadow domain	IPR000953	Domain
Ci_contig171	IPR014001	SMART		Helicase superfamily 1/2, ATP-binding domain	IPR014001	Domain
Ci_contig171	IPR027417	GENE3D	G3DSA:3.40.50.GENE3D	P-loop containing nucleoside triphosphate hydrolase	IPR027417	Domain
Ci_contig171	IPR000330	PFAM		SNF2-related	IPR000330	Domain
Ci_contig171	G3DSA:2.40.50.40	GENE3D		Unintegrated signature
Ci_contig171	IPR023780	PFAM		Chromo domain	IPR023780	Domain
Ci_contig171	PTHR10799:SF70	PANTHER		Unintegrated signature PANTHER
Ci_contig171	PTHR10799	PANTHER		Unintegrated signature PANTHER
Ci_contig171	IPR000953	PROSITE_PROFILES		Chromo/chromo shadow domain	IPR000953	Domain
Ci_contig171	IPR014001	PROSITE_PROFILES		Helicase superfamily 1/2, ATP-binding domain	IPR014001	Domain
Ci_contig171	IPR000953	PROSITE_PROFILES		Chromo/chromo shadow domain	IPR000953	Domain
Ci_contig171	IPR016197	SUPERFAMILY		Chromo domain-like	IPR016197	Domain
Ci_contig171	IPR027417	SUPERFAMILY		P-loop containing nucleoside triphosphate hydrolase	IPR027417	Domain
Ci_contig171	IPR016197	SUPERFAMILY		Chromo domain-like	IPR016197	Domain
Ci_contig173	IPR002081	PRINTS		Cryptochrome/DNA photolyase, class 1	IPR002081	Family
Ci_contig173	IPR006050	PFAM		DNA photolyase, N-terminal	IPR006050	Domain
Ci_contig173	IPR005101	PFAM		DNA photolyase, FAD-binding/Cryptochrome, C-terminal	IPR005101	Domain
Ci_contig173	G3DSA:1.10.579.10	GENE3D		Unintegrated signature
Ci_contig173	IPR014729	GENE3D	G3DSA:3.40.50.GENE3D	Rossmann-like alpha/beta/alpha sandwich fold	IPR014729	Domain
Ci_contig173	IPR014134	TIGRFAM		Cryptochrome, plant	IPR014134	Family
Ci_contig173	G3DSA:1.25.40.80	GENE3D		Unintegrated signature
Ci_contig173	PTHR11455	PANTHER		Unintegrated signature PANTHER
Ci_contig173	PTHR11455:SF9	PANTHER		Unintegrated signature PANTHER
Ci_contig173	IPR018394	PROSITE_PATTERNS		Cryptochrome/DNA photolyase, class 1 conserved site, C-terminal	IPR018394	Conserved site
Ci_contig173	IPR006050	PROSITE_PROFILES		DNA photolyase, N-terminal	IPR006050	Domain
Ci_contig173	IPR006050	SUPERFAMILY		DNA photolyase, N-terminal	IPR006050	Domain
Ci_contig173	IPR005101	SUPERFAMILY		DNA photolyase, FAD-binding/Cryptochrome, C-terminal	IPR005101	Domain
Ci_contig174	G3DSA:2.60.120.360	GENE3D		Unintegrated signature
Ci_contig174	G3DSA:3.80.10.10	GENE3D		Unintegrated signature
Ci_contig174	IPR001611	PFAM		Leucine-rich repeat	IPR001611	Repeat
Ci_contig174	IPR024788	PFAM		Malectin-like carbohydrate-binding domain	IPR024788	Domain
Ci_contig174	PTHR24420	PANTHER
Ci_contig174	PTHR24420:SF709	PANTHER
Ci_contig174	TRANSMEMBRANE	PHOBIUS		Region of a membrane-bound protein predicted to be embedded in the membrane.
Ci_contig174	CYTOPLASMIC_DOMAIN	PHOBIUS		Region of a membrane-bound protein predicted to be outside the membrane, in the cytoplasm
Ci_contig174	NON_CYTOPLASMIC_DOMAIN	PHOBIUS		Region of a membrane-bound protein predicted to be outside the membrane, in the extracellular region.
Ci_contig174	SSF52058	SUPERFAMILY		Unintegrated signature
Ci_contig174	TMhelix	TMHMM		Region of a membrane-bound protein predicted to be embedded in the membrane.
Ci_contig176	IPR002885	PFAM		Pentatricopeptide repeat	IPR002885	Repeat
Ci_contig176	IPR002885	TIGRFAM		Pentatricopeptide repeat	IPR002885	Repeat
Ci_contig176	IPR002885	PFAM		Pentatricopeptide repeat	IPR002885	Repeat
Ci_contig176	IPR011990	GENE3D	G3DSA:1.25.40.GENE3D	Tetratricopeptide-like helical domain	IPR011990	Domain
Ci_contig176	IPR002885	PFAM		Pentatricopeptide repeat	IPR002885	Repeat
Ci_contig176	PTHR24015:SF416	PANTHER		Unintegrated signature PANTHER
Ci_contig176	PTHR24015	PANTHER		Unintegrated signature PANTHER
Ci_contig176	IPR002885	PROSITE_PROFILES		Pentatricopeptide repeat	IPR002885	Repeat
Ci_contig176	IPR002885	PROSITE_PROFILES		Pentatricopeptide repeat	IPR002885	Repeat
Ci_contig176	IPR002885	PROSITE_PROFILES		Pentatricopeptide repeat	IPR002885	Repeat
Ci_contig176	IPR002885	PROSITE_PROFILES		Pentatricopeptide repeat	IPR002885	Repeat
Ci_contig176	IPR002885	PROSITE_PROFILES		Pentatricopeptide repeat	IPR002885	Repeat
Ci_contig176	IPR002885	PROSITE_PROFILES		Pentatricopeptide repeat	IPR002885	Repeat
Ci_contig176	IPR002885	PROSITE_PROFILES		Pentatricopeptide repeat	IPR002885	Repeat
Ci_contig176	IPR002885	PROSITE_PROFILES		Pentatricopeptide repeat	IPR002885	Repeat
Ci_contig176	IPR002885	PROSITE_PROFILES		Pentatricopeptide repeat	IPR002885	Repeat
Ci_contig176	IPR002885	PROSITE_PROFILES		Pentatricopeptide repeat	IPR002885	Repeat
Ci_contig176	IPR002885	PROSITE_PROFILES		Pentatricopeptide repeat	IPR002885	Repeat
Ci_contig176	IPR002885	PROSITE_PROFILES		Pentatricopeptide repeat	IPR002885	Repeat
Ci_contig176	IPR002885	PROSITE_PROFILES		Pentatricopeptide repeat	IPR002885	Repeat
Ci_contig176	IPR002885	PROSITE_PROFILES		Pentatricopeptide repeat	IPR002885	Repeat
Ci_contig176	IPR002885	PROSITE_PROFILES		Pentatricopeptide repeat	IPR002885	Repeat
Ci_contig176	IPR002885	PROSITE_PROFILES		Pentatricopeptide repeat	IPR002885	Repeat
Ci_contig176	IPR002885	PROSITE_PROFILES		Pentatricopeptide repeat	IPR002885	Repeat
Ci_contig176	SSF81901	SUPERFAMILY		Unintegrated signature
Ci_contig176	SSF81901	SUPERFAMILY		Unintegrated signature
Ci_contig177	IPR009145	PRINTS		U2 auxiliary factor small subunit	IPR009145	Family
Ci_contig177	IPR000571	PFAM		Zinc finger, CCCH-type	IPR000571	Domain
Ci_contig177	PTHR12620:SF4	PANTHER		Unintegrated signature PANTHER
Ci_contig177	IPR009145	PANTHER		U2 auxiliary factor small subunit	IPR009145	Family
Ci_contig177	IPR000571	PROSITE_PROFILES		Zinc finger, CCCH-type	IPR000571	Domain
Ci_contig178	IPR006153	PFAM		Cation/H+ exchanger	IPR006153	Domain
Ci_contig178	PTHR16254	PANTHER		Unintegrated signature PANTHER
Ci_contig178	PTHR16254:SF9	PANTHER		Unintegrated signature PANTHER
Ci_contig178	CYTOPLASMIC_DOMAIN	PHOBIUS		Region of a membrane-bound protein predicted to be outside the membrane, in the cytoplasm
Ci_contig178	NON_CYTOPLASMIC_DOMAIN	PHOBIUS		Region of a membrane-bound protein predicted to be outside the membrane, in the extracellular region.
Ci_contig178	CYTOPLASMIC_DOMAIN	PHOBIUS		Region of a membrane-bound protein predicted to be outside the membrane, in the cytoplasm
Ci_contig178	TRANSMEMBRANE	PHOBIUS		Region of a membrane-bound protein predicted to be embedded in the membrane.
Ci_contig178	TRANSMEMBRANE	PHOBIUS		Region of a membrane-bound protein predicted to be embedded in the membrane.
Ci_contig178	TRANSMEMBRANE	PHOBIUS		Region of a membrane-bound protein predicted to be embedded in the membrane.
Ci_contig178	TRANSMEMBRANE	PHOBIUS		Region of a membrane-bound protein predicted to be embedded in the membrane.
Ci_contig178	TRANSMEMBRANE	PHOBIUS		Region of a membrane-bound protein predicted to be embedded in the membrane.
Ci_contig178	TRANSMEMBRANE	PHOBIUS		Region of a membrane-bound protein predicted to be embedded in the membrane.
Ci_contig178	CYTOPLASMIC_DOMAIN	PHOBIUS		Region of a membrane-bound protein predicted to be outside the membrane, in the cytoplasm
Ci_contig178	TRANSMEMBRANE	PHOBIUS		Region of a membrane-bound protein predicted to be embedded in the membrane.
Ci_contig178	SIGNAL_PEPTIDE	PHOBIUS		Signal peptide region
Ci_contig178	TRANSMEMBRANE	PHOBIUS		Region of a membrane-bound protein predicted to be embedded in the membrane.
Ci_contig178	SIGNAL_PEPTIDE_C_REGION	PHOBIUS		C-terminal region of a signal peptide.
Ci_contig178	TRANSMEMBRANE	PHOBIUS		Region of a membrane-bound protein predicted to be embedded in the membrane.
Ci_contig178	CYTOPLASMIC_DOMAIN	PHOBIUS		Region of a membrane-bound protein predicted to be outside the membrane, in the cytoplasm
Ci_contig178	NON_CYTOPLASMIC_DOMAIN	PHOBIUS		Region of a membrane-bound protein predicted to be outside the membrane, in the extracellular region.
Ci_contig178	SIGNAL_PEPTIDE_N_REGION	PHOBIUS		N-terminal region of a signal peptide.
Ci_contig178	NON_CYTOPLASMIC_DOMAIN	PHOBIUS		Region of a membrane-bound protein predicted to be outside the membrane, in the extracellular region.
Ci_contig178	TRANSMEMBRANE	PHOBIUS		Region of a membrane-bound protein predicted to be embedded in the membrane.
Ci_contig178	CYTOPLASMIC_DOMAIN	PHOBIUS		Region of a membrane-bound protein predicted to be outside the membrane, in the cytoplasm
Ci_contig178	TRANSMEMBRANE	PHOBIUS		Region of a membrane-bound protein predicted to be embedded in the membrane.
Ci_contig178	CYTOPLASMIC_DOMAIN	PHOBIUS		Region of a membrane-bound protein predicted to be outside the membrane, in the cytoplasm
Ci_contig178	SIGNAL_PEPTIDE_H_REGION	PHOBIUS		Hydrophobic region of a signal peptide.
Ci_contig178	NON_CYTOPLASMIC_DOMAIN	PHOBIUS		Region of a membrane-bound protein predicted to be outside the membrane, in the extracellular region.
Ci_contig178	NON_CYTOPLASMIC_DOMAIN	PHOBIUS		Region of a membrane-bound protein predicted to be outside the membrane, in the extracellular region.
Ci_contig178	NON_CYTOPLASMIC_DOMAIN	PHOBIUS		Region of a membrane-bound protein predicted to be outside the membrane, in the extracellular region.
Ci_contig178	SignalP-noTM	SIGNALP_EUK
Ci_contig178	SignalP-TM	SIGNALP_GRAM_POSITIVE
Ci_contig178	SignalP-TM	SIGNALP_GRAM_NEGATIVE
Ci_contig178	TMhelix	TMHMM		Region of a membrane-bound protein predicted to be embedded in the membrane.
Ci_contig178	TMhelix	TMHMM		Region of a membrane-bound protein predicted to be embedded in the membrane.
Ci_contig178	TMhelix	TMHMM		Region of a membrane-bound protein predicted to be embedded in the membrane.
Ci_contig178	TMhelix	TMHMM		Region of a membrane-bound protein predicted to be embedded in the membrane.
Ci_contig178	TMhelix	TMHMM		Region of a membrane-bound protein predicted to be embedded in the membrane.
Ci_contig178	TMhelix	TMHMM		Region of a membrane-bound protein predicted to be embedded in the membrane.
Ci_contig178	TMhelix	TMHMM		Region of a membrane-bound protein predicted to be embedded in the membrane.
Ci_contig178	TMhelix	TMHMM		Region of a membrane-bound protein predicted to be embedded in the membrane.
Ci_contig178	TMhelix	TMHMM		Region of a membrane-bound protein predicted to be embedded in the membrane.
Ci_contig178	TMhelix	TMHMM		Region of a membrane-bound protein predicted to be embedded in the membrane.
Ci_contig178	TMhelix	TMHMM		Region of a membrane-bound protein predicted to be embedded in the membrane.
Ci_contig179	IPR029058	GENE3D	G3DSA:3.40.50.GENE3D	Alpha/Beta hydrolase fold	IPR029058	Domain
Ci_contig179	PTHR11005	PANTHER		Unintegrated signature PANTHER
Ci_contig179	PTHR11005:SF19	PANTHER		TRIACYLGLYCEROL LIPASE 2
Ci_contig179	IPR029058	SUPERFAMILY		Alpha/Beta hydrolase fold	IPR029058	Domain
Ci_contig181	IPR014551	PIRSF		Beta-glucosidase, GBA2 type	IPR014551	Family
Ci_contig181	IPR006775	PFAM		Glucosylceramidase	IPR006775	Domain
Ci_contig181	IPR012341	GENE3D	G3DSA:1.50.10.GENE3D	Six-hairpin glycosidase	IPR012341	Domain
Ci_contig181	IPR024462	PFAM		Beta-glucosidase, GBA2 type, N-terminal	IPR024462	Domain
Ci_contig181	PTHR12654:SF0	PANTHER		Unintegrated signature PANTHER
Ci_contig181	PTHR12654	PANTHER		Unintegrated signature PANTHER
Ci_contig181	IPR008928	SUPERFAMILY		Six-hairpin glycosidase-like	IPR008928	Domain
Ci_contig182	NON_CYTOPLASMIC_DOMAIN	PHOBIUS		Region of a membrane-bound protein predicted to be outside the membrane, in the extracellular region.
Ci_contig182	CYTOPLASMIC_DOMAIN	PHOBIUS		Region of a membrane-bound protein predicted to be outside the membrane, in the cytoplasm
Ci_contig182	TRANSMEMBRANE	PHOBIUS		Region of a membrane-bound protein predicted to be embedded in the membrane.
Ci_contig183	IPR001680	SMART		WD40 repeat	IPR001680	Repeat
Ci_contig183	IPR015943	GENE3D	G3DSA:2.130.10.GENE3D	WD40/YVTN repeat-like-containing domain	IPR015943	Domain
Ci_contig183	IPR015943	GENE3D	G3DSA:2.130.10.GENE3D	WD40/YVTN repeat-like-containing domain	IPR015943	Domain
Ci_contig183	IPR015943	GENE3D	G3DSA:2.130.10.GENE3D	WD40/YVTN repeat-like-containing domain	IPR015943	Domain
Ci_contig183	IPR001680	PFAM		WD40 repeat	IPR001680	Repeat
Ci_contig183	IPR027728	PTHR22847:PANTHER		Topless family	IPR027728	Family
Ci_contig183	PTHR22847	PANTHER		Unintegrated signature PANTHER
Ci_contig183	IPR019775	PROSITE_PATTERNS		WD40 repeat, conserved site	IPR019775	Conserved site
Ci_contig183	IPR001680	PROSITE_PROFILES		WD40 repeat	IPR001680	Repeat
Ci_contig183	IPR017986	PROSITE_PROFILES		WD40-repeat-containing domain	IPR017986	Domain
Ci_contig183	IPR001680	PROSITE_PROFILES		WD40 repeat	IPR001680	Repeat
Ci_contig183	IPR001680	PROSITE_PROFILES		WD40 repeat	IPR001680	Repeat
Ci_contig183	IPR017986	PROSITE_PROFILES		WD40-repeat-containing domain	IPR017986	Domain
Ci_contig183	SSF75011	SUPERFAMILY		Unintegrated signature
Ci_contig183	SSF75011	SUPERFAMILY		Unintegrated signature
Ci_contig183	IPR011047	SUPERFAMILY		Quinonprotein alcohol dehydrogenase-like superfamily	IPR011047	Domain
Ci_contig184	IPR013819	PRINTS		Lipoxygenase, C-terminal	IPR013819	Domain
Ci_contig184	IPR001246	PRINTS		Lipoxygenase, plant	IPR001246	Family
Ci_contig184	IPR001024	SMART		PLAT/LH2 domain	IPR001024	Domain
Ci_contig184	G3DSA:3.10.450.60	GENE3D		Unintegrated signature
Ci_contig184	G3DSA:1.20.245.10	GENE3D		Unintegrated signature
Ci_contig184	IPR027433	GENE3D	G3DSA:4.10.372.GENE3D	Lipoxygenase, domain 3	IPR027433	Domain
Ci_contig184	IPR001024	PFAM		PLAT/LH2 domain	IPR001024	Domain
Ci_contig184	IPR001024	GENE3D	G3DSA:2.60.60.GENE3D	PLAT/LH2 domain	IPR001024	Domain
Ci_contig184	G3DSA:4.10.375.10	GENE3D		Unintegrated signature
Ci_contig184	IPR013819	PFAM		Lipoxygenase, C-terminal	IPR013819	Domain
Ci_contig184	PTHR11771:SF42	PANTHER		Unintegrated signature PANTHER
Ci_contig184	IPR000907	PANTHER		Lipoxygenase	IPR000907	Family
Ci_contig184	IPR020834	PROSITE_PATTERNS		Lipoxygenase, conserved site	IPR020834	Conserved site
Ci_contig184	IPR020833	PROSITE_PATTERNS		Lipoxygenase, iron binding site	IPR020833	Binding site
Ci_contig184	IPR001024	PROSITE_PROFILES		PLAT/LH2 domain	IPR001024	Domain
Ci_contig184	IPR013819	PROSITE_PROFILES		Lipoxygenase, C-terminal	IPR013819	Domain
Ci_contig184	IPR008976	SUPERFAMILY		Lipase/lipooxygenase, PLAT/LH2	IPR008976	Domain
Ci_contig184	IPR013819	SUPERFAMILY		Lipoxygenase, C-terminal	IPR013819	Domain
Ci_contig185	SIGNAL_PEPTIDE_C_REGION	PHOBIUS		C-terminal region of a signal peptide.
Ci_contig185	SIGNAL_PEPTIDE_H_REGION	PHOBIUS		Hydrophobic region of a signal peptide.
Ci_contig185	SIGNAL_PEPTIDE_N_REGION	PHOBIUS		N-terminal region of a signal peptide.
Ci_contig185	SIGNAL_PEPTIDE	PHOBIUS		Signal peptide region
Ci_contig185	NON_CYTOPLASMIC_DOMAIN	PHOBIUS		Region of a membrane-bound protein predicted to be outside the membrane, in the extracellular region.
Ci_contig185	SignalP-TM	SIGNALP_GRAM_POSITIVE
Ci_contig186	PR00364	PRINTS
Ci_contig186	IPR003591	SMART		Leucine-rich repeat, typical subtype	IPR003591	Repeat
Ci_contig186	G3DSA:3.80.10.10	GENE3D		Unintegrated signature
Ci_contig186	G3DSA:3.80.10.10	GENE3D		Unintegrated signature
Ci_contig186	IPR002182	PFAM		NB-ARC	IPR002182	Domain
Ci_contig186	PTHR23155	PANTHER		Unintegrated signature PANTHER
Ci_contig186	IPR027417	SUPERFAMILY		P-loop containing nucleoside triphosphate hydrolase	IPR027417	Domain
Ci_contig186	SSF52058	SUPERFAMILY		Unintegrated signature
Ci_contig186	SSF52058	SUPERFAMILY		Unintegrated signature
Ci_contig189	PTHR31288	PANTHER		Unintegrated signature PANTHER
Ci_contig189	PTHR31288:SF4	PANTHER		O-FUCOSYLTRANSFERASE FAMILY PROTEIN
Ci_contig189	CYTOPLASMIC_DOMAIN	PHOBIUS		Region of a membrane-bound protein predicted to be outside the membrane, in the cytoplasm
Ci_contig189	NON_CYTOPLASMIC_DOMAIN	PHOBIUS		Region of a membrane-bound protein predicted to be outside the membrane, in the extracellular region.
Ci_contig189	TRANSMEMBRANE	PHOBIUS		Region of a membrane-bound protein predicted to be embedded in the membrane.
Ci_contig189	TMhelix	TMHMM		Region of a membrane-bound protein predicted to be embedded in the membrane.
Ci_contig190	NON_CYTOPLASMIC_DOMAIN	PHOBIUS		Region of a membrane-bound protein predicted to be outside the membrane, in the extracellular region.
Ci_contig190	TRANSMEMBRANE	PHOBIUS		Region of a membrane-bound protein predicted to be embedded in the membrane.
Ci_contig190	CYTOPLASMIC_DOMAIN	PHOBIUS		Region of a membrane-bound protein predicted to be outside the membrane, in the cytoplasm
Ci_contig191	IPR014001	SMART		Helicase superfamily 1/2, ATP-binding domain	IPR014001	Domain
Ci_contig191	IPR000330	PFAM		SNF2-related	IPR000330	Domain
Ci_contig191	IPR027417	GENE3D	G3DSA:3.40.50.GENE3D	P-loop containing nucleoside triphosphate hydrolase	IPR027417	Domain
Ci_contig191	PTHR10799	PANTHER		Unintegrated signature PANTHER
Ci_contig191	PTHR10799:SF587	PANTHER
Ci_contig191	IPR014001	PROSITE_PROFILES		Helicase superfamily 1/2, ATP-binding domain	IPR014001	Domain
Ci_contig191	IPR027417	SUPERFAMILY		P-loop containing nucleoside triphosphate hydrolase	IPR027417	Domain
Ci_contig191	IPR027417	SUPERFAMILY		P-loop containing nucleoside triphosphate hydrolase	IPR027417	Domain
Ci_contig192	IPR001294	PRINTS		Phytochrome	IPR001294	Family
Ci_contig192	IPR003018	SMART		GAF domain	IPR003018	Domain
Ci_contig192	IPR003018	PFAM		GAF domain	IPR003018	Domain
Ci_contig192	IPR013767	PFAM		PAS fold	IPR013767	Domain
Ci_contig192	G3DSA:3.30.450.20	GENE3D		Unintegrated signature
Ci_contig192	IPR013515	PFAM		Phytochrome, central region	IPR013515	Domain
Ci_contig192	IPR029016	GENE3D	G3DSA:3.30.450.GENE3D	GAF domain-like	IPR029016	Domain
Ci_contig192	IPR013654	PFAM		PAS fold-2	IPR013654	Domain
Ci_contig192	PTHR24423:SF414	PANTHER		Unintegrated signature PANTHER
Ci_contig192	PTHR24423	PANTHER		Unintegrated signature PANTHER
Ci_contig192	IPR013516	PROSITE_PATTERNS		Phytochrome chromophore binding site	IPR013516	Binding site
Ci_contig192	IPR016132	PROSITE_PROFILES		Phytochrome chromophore attachment domain	IPR016132	Domain
Ci_contig192	IPR000014	PROSITE_PROFILES		PAS domain	IPR000014	Domain
Ci_contig192	IPR000014	SUPERFAMILY		PAS domain	IPR000014	Domain
Ci_contig192	IPR029016	SUPERFAMILY		GAF domain-like	IPR029016	Domain
Ci_contig192	IPR000014	SUPERFAMILY		PAS domain	IPR000014	Domain
Ci_contig192	IPR029016	SUPERFAMILY		GAF domain-like	IPR029016	Domain
Ci_contig193	IPR016040	GENE3D	G3DSA:3.40.50.GENE3D	NAD(P)-binding domain	IPR016040	Domain
Ci_contig193	IPR006140	PFAM		D-isomer specific 2-hydroxyacid dehydrogenase, NAD-binding domain	IPR006140	Domain
Ci_contig193	IPR016040	GENE3D	G3DSA:3.40.50.GENE3D	NAD(P)-binding domain	IPR016040	Domain
Ci_contig193	IPR006139	PFAM		D-isomer specific 2-hydroxyacid dehydrogenase, catalytic domain	IPR006139	Domain
Ci_contig193	PTHR10996	PANTHER		Unintegrated signature PANTHER
Ci_contig193	PTHR10996:SF22	PANTHER		GLYCERATE DEHYDROGENASE HPR, PEROXISOMAL
Ci_contig193	IPR029752	PROSITE_PATTERNS		D-isomer specific 2-hydroxyacid dehydrogenase, NAD-binding domain conserved site 1	IPR029752	Conserved site
Ci_contig193	SSF52283	SUPERFAMILY		Unintegrated signature
Ci_contig193	SSF51735	SUPERFAMILY		NAD(P-binding domain	IPR016040	Domain
Ci_contig194	PR00421	PRINTS
Ci_contig194	PF13848	PFAM		Unintegrated signature
Ci_contig194	IPR012336	GENE3D	G3DSA:3.40.30.GENE3D	Thioredoxin-like fold	IPR012336	Domain
Ci_contig194	IPR013766	PFAM		Thioredoxin domain	IPR013766	Domain
Ci_contig194	IPR005792	TIGRFAM		Protein disulphide isomerase	IPR005792	Family
Ci_contig194	IPR005788	TIGRFAM		Disulphide isomerase	IPR005788	Domain
Ci_contig194	IPR012336	GENE3D	G3DSA:3.40.30.GENE3D	Thioredoxin-like fold	IPR012336	Domain
Ci_contig194	IPR012336	GENE3D	G3DSA:3.40.30.GENE3D	Thioredoxin-like fold	IPR012336	Domain
Ci_contig194	PTHR18929:SF74	PANTHER		Unintegrated signature PANTHER
Ci_contig194	PTHR18929	PANTHER		Unintegrated signature PANTHER
Ci_contig194	IPR017937	PROSITE_PATTERNS		Thioredoxin, conserved site	IPR017937	Conserved site
Ci_contig194	IPR017937	PROSITE_PATTERNS		Thioredoxin, conserved site	IPR017937	Conserved site
Ci_contig194	SIGNAL_PEPTIDE_N_REGION	PHOBIUS		N-terminal region of a signal peptide.
Ci_contig194	SIGNAL_PEPTIDE_H_REGION	PHOBIUS		Hydrophobic region of a signal peptide.
Ci_contig194	NON_CYTOPLASMIC_DOMAIN	PHOBIUS		Region of a membrane-bound protein predicted to be outside the membrane, in the extracellular region.
Ci_contig194	SIGNAL_PEPTIDE	PHOBIUS		Signal peptide region
Ci_contig194	SIGNAL_PEPTIDE_C_REGION	PHOBIUS		C-terminal region of a signal peptide.
Ci_contig194	IPR012336	PROSITE_PROFILES		Thioredoxin-like fold	IPR012336	Domain
Ci_contig194	IPR012336	PROSITE_PROFILES		Thioredoxin-like fold	IPR012336	Domain
Ci_contig194	SignalP-TM	SIGNALP_GRAM_POSITIVE
Ci_contig194	SignalP-noTM	SIGNALP_EUK
Ci_contig194	IPR012336	SUPERFAMILY		Thioredoxin-like fold	IPR012336	Domain
Ci_contig194	IPR012336	SUPERFAMILY		Thioredoxin-like fold	IPR012336	Domain
Ci_contig194	IPR012336	SUPERFAMILY		Thioredoxin-like fold	IPR012336	Domain
Ci_contig194	IPR012336	SUPERFAMILY		Thioredoxin-like fold	IPR012336	Domain
Ci_contig194	TMhelix	TMHMM		Region of a membrane-bound protein predicted to be embedded in the membrane.
Ci_contig195	IPR006918	PFAM		COBRA, plant	IPR006918	Family
Ci_contig195	PTHR31052	PANTHER		Unintegrated signature PANTHER
Ci_contig195	PTHR31052:SF3	PANTHER		Unintegrated signature PANTHER
Ci_contig195	CYTOPLASMIC_DOMAIN	PHOBIUS		Region of a membrane-bound protein predicted to be outside the membrane, in the cytoplasm
Ci_contig195	NON_CYTOPLASMIC_DOMAIN	PHOBIUS		Region of a membrane-bound protein predicted to be outside the membrane, in the extracellular region.
Ci_contig195	TRANSMEMBRANE	PHOBIUS		Region of a membrane-bound protein predicted to be embedded in the membrane.
Ci_contig195	TMhelix	TMHMM		Region of a membrane-bound protein predicted to be embedded in the membrane.
Ci_contig197	CYTOPLASMIC_DOMAIN	PHOBIUS		Region of a membrane-bound protein predicted to be outside the membrane, in the cytoplasm
Ci_contig197	NON_CYTOPLASMIC_DOMAIN	PHOBIUS		Region of a membrane-bound protein predicted to be outside the membrane, in the extracellular region.
Ci_contig197	TRANSMEMBRANE	PHOBIUS		Region of a membrane-bound protein predicted to be embedded in the membrane.
Ci_contig198	Coil	COILS
Ci_contig198	IPR001356	SMART		Homeobox domain	IPR001356	Domain
Ci_contig198	IPR002913	SMART		START domain	IPR002913	Domain
Ci_contig198	IPR023393	GENE3D	G3DSA:3.30.530.GENE3D	START-like domain	IPR023393	Domain
Ci_contig198	IPR001356	PFAM		Homeobox domain	IPR001356	Domain
Ci_contig198	IPR002913	PFAM		START domain	IPR002913	Domain
Ci_contig198	IPR013978	PFAM		MEKHLA	IPR013978	Domain
Ci_contig198	IPR009057	GENE3D	G3DSA:1.10.10.GENE3D	Homeodomain-like	IPR009057	Domain
Ci_contig198	PTHR24326	PANTHER		Unintegrated signature PANTHER
Ci_contig198	PTHR24326:SF121	PANTHER
Ci_contig198	IPR001356	PROSITE_PROFILES		Homeobox domain	IPR001356	Domain
Ci_contig198	IPR002913	PROSITE_PROFILES		START domain	IPR002913	Domain
Ci_contig198	IPR009057	SUPERFAMILY		Homeodomain-like	IPR009057	Domain
Ci_contig198	SSF55961	SUPERFAMILY		Unintegrated signature
Ci_contig200	IPR009543	PFAM		Vacuolar protein sorting-associated protein 13 domain	IPR009543	Domain
Ci_contig200	IPR000008	PFAM		C2 domain	IPR000008	Domain
Ci_contig200	IPR000008	GENE3D	G3DSA:2.60.40.GENE3D	C2 domain	IPR000008	Domain
Ci_contig200	IPR010482	PFAM		Peroxin/Dysferlin domain	IPR010482	Domain
Ci_contig200	PTHR16166:SF61	PANTHER
Ci_contig200	IPR026847	PANTHER		Vacuolar protein sorting-associated protein 13	IPR026847	Family
Ci_contig200	IPR000008	PROSITE_PROFILES		C2 domain	IPR000008	Domain
Ci_contig200	IPR000008	SUPERFAMILY		C2 domain	IPR000008	Domain
Ci_contig201	SM00365	SMART		Unintegrated signature
Ci_contig201	IPR025875	PFAM		Leucine rich repeat 4	IPR025875	Repeat
Ci_contig201	G3DSA:3.80.10.10	GENE3D		Unintegrated signature
Ci_contig201	PTHR10588:SF198	PANTHER
Ci_contig201	PTHR10588	PANTHER
[truncated: 235,781+ more rows]
