# Supplementary material for: Insights into the Sesquiterpenoid Pathway by Metabolic Profiling and De novo Transcriptome Assembly of Stem-Chicory (Cichorium intybus Cultigroup “Catalogna”)
Source: Front Plant Sci. 2016 Nov 8;7:1676. doi: 10.3389/fpls.2016.01676 (PMC5099503; doi:10.3389/fpls.2016.01676)
Supplement: Supplementary file 5 [file Table5.XLSX]

## Sheet: Up regulated DEGs
Table S5
GO id	Term-type	Description	Up-regulated DEGs with GO annotation (275)	Reference unigenes with GO annotation (23505)	FDR	Rich Factor
GO:0009800	BP	cinnamic acid biosynthetic process	5	11	1.97342e-05	0.454545
GO:0046274	BP	lignin catabolic process	5	17	9.7973e-05	0.294118
GO:0006559	BP	L-phenylalanine catabolic process	5	17	9.7973e-05	0.294118
GO:0009821	BP	alkaloid biosynthetic process	4	18	0.00112963	0.222222
GO:0006555	BP	methionine metabolic process	5	25	0.000467462	0.2
GO:0010215	BP	cellulose microfibril organization	2	10	0.0410157	0.2
GO:0006730	BP	one-carbon metabolic process	5	31	0.000784195	0.16129
GO:0009809	BP	lignin biosynthetic process	5	34	0.00112315	0.147059
GO:0006011	BP	UDP-glucose metabolic process	6	50	0.000784195	0.12
GO:0009225	BP	nucleotide-sugar metabolic process	5	48	0.00405142	0.104167
GO:0032259	BP	methylation	9	123	0.000534127	0.0731707
GO:0030244	BP	cellulose biosynthetic process	5	71	0.0168047	0.0704225
GO:0006952	BP	defense response	6	101	0.0161392	0.0594059
GO:0005985	BP	sucrose metabolic process	12	301	0.00405142	0.0398671
GO:0005982	BP	starch metabolic process	11	320	0.0168047	0.034375
GO:0055114	BP	oxidation-reduction process	28	1439	0.0410157	0.019458
	Total enriched DEGs into BP group		118 (63.8%)
GO:0015630	CC	microtubule cytoskeleton	2	6	0.0200585	0.333333
GO:0048471	CC	perinuclear region of cytoplasm	2	8	0.0296375	0.25
GO:0048046	CC	apoplast	7	179	0.0389156	0.0391061
	Total enriched DEGs into CC group		11 (5.9%)
GO:0045548	MF	phenylalanine ammonia-lyase activity	5	12	1.97342e-05	0.416667
GO:0004013	MF	adenosylhomocysteinase activity	3	8	0.00178413	0.375
GO:0042409	MF	caffeoyl-CoA O-methyltransferase activity	3	9	0.00244895	0.333333
GO:0003846	MF	2-acylglycerol O-acyltransferase activity	2	6	0.0200585	0.333333
GO:0004622	MF	lysophospholipase activity	2	6	0.0200585	0.333333
GO:0043325	MF	phosphatidylinositol-3,4-bisphosphate binding	2	7	0.0257194	0.285714
GO:0047763	MF	caffeate O-methyltransferase activity	2	7	0.0257194	0.285714
GO:0070273	MF	phosphatidylinositol-4-phosphate binding	2	7	0.0257194	0.285714
GO:0070300	MF	phosphatidic acid binding	2	7	0.0257194	0.285714
GO:0032266	MF	phosphatidylinositol-3-phosphate binding	2	8	0.0296375	0.25
GO:0051015	MF	actin filament binding	2	9	0.0355203	0.222222
GO:0052716	MF	hydroquinone:oxygen oxidoreductase activity	5	25	0.000467462	0.2
GO:0004430	MF	1-phosphatidylinositol 4-kinase activity	3	19	0.0168047	0.157895
GO:0048040	MF	UDP-glucuronate decarboxylase activity	3	22	0.0200585	0.136364
GO:0045735	MF	nutrient reservoir activity	4	36	0.0112623	0.111111
GO:0016760	MF	cellulose synthase (UDP-forming) activity	5	58	0.00865673	0.0862069
GO:0005507	MF	copper ion binding	9	186	0.005661	0.0483871
	Total enriched DEGs into MF group		56 (30.3%)
