# Supplementary material for: Insights into the Sesquiterpenoid Pathway by Metabolic Profiling and De novo Transcriptome Assembly of Stem-Chicory (Cichorium intybus Cultigroup “Catalogna”)
Source: Front Plant Sci. 2016 Nov 8;7:1676. doi: 10.3389/fpls.2016.01676 (PMC5099503; doi:10.3389/fpls.2016.01676)
Supplement: Supplementary file 6 [file Table6.XLSX]

## Sheet: Down regulated DEGs
Table S6
GO id	Term-type	Description	Down-regulated DEGs with GO annotation (279)	Reference unigenes with GO annotation (23505)	FDR	Rich Factor
GO:2001295	BP	malonyl-CoA biosynthetic process	4	6	4.9216e-05	0.666667
GO:0006427	BP	histidyl-tRNA aminoacylation	2	7	0.022164	0.285714
GO:0010564	BP	regulation of cell cycle process	3	11	0.00514907	0.272727
GO:0006366	BP	transcription from RNA polymerase II promoter	3	12	0.0057121	0.25
GO:0010154	BP	fruit development	3	12	0.0057121	0.25
GO:0016444	BP	somatic cell DNA recombination	3	12	0.0057121	0.25
GO:0006302	BP	double-strand break repair	3	13	0.00648163	0.230769
GO:0000724	BP	double-strand break repair via homologous recombination	3	15	0.00896282	0.2
GO:0016568	BP	chromatin modification	3	15	0.00896282	0.2
GO:0048316	BP	seed development	3	15	0.00896282	0.2
GO:0006312	BP	mitotic recombination	3	17	0.0114068	0.176471
GO:0006200	BP	ATP catabolic process	4	25	0.00434222	0.16
GO:0006275	BP	regulation of DNA replication	3	19	0.0149737	0.157895
GO:0007129	BP	synapsis	3	19	0.0149737	0.157895
GO:0006261	BP	DNA-dependent DNA replication	4	28	0.0057121	0.142857
GO:0009560	BP	embryo sac egg cell differentiation	3	21	0.0179511	0.142857
GO:0006885	BP	regulation of pH	4	29	0.0057121	0.137931
GO:0048366	BP	leaf development	3	22	0.0180916	0.136364
GO:0048825	BP	cotyledon development	3	23	0.020133	0.130435
GO:0051726	BP	regulation of cell cycle	3	23	0.020133	0.130435
GO:0006298	BP	mismatch repair	3	25	0.0234593	0.12
GO:0006306	BP	DNA methylation	4	42	0.0154352	0.0952381
GO:0006812	BP	cation transport	5	55	0.00670301	0.0909091
GO:0006090	BP	pyruvate metabolic process	4	44	0.0178513	0.0909091
GO:0010162	BP	seed dormancy process	4	45	0.0180916	0.0888889
GO:0007267	BP	cell-cell signaling	4	46	0.0180916	0.0869565
GO:0000278	BP	mitotic cell cycle	4	52	0.0246197	0.0769231
GO:0009845	BP	seed germination	4	55	0.0278023	0.0727273
GO:0045132	BP	meiotic chromosome segregation	4	56	0.0290956	0.0714286
GO:0015074	BP	DNA integration	12	170	0.000109817	0.0705882
GO:0040029	BP	regulation of gene expression, epigenetic	5	86	0.0259572	0.0581395
GO:0006633	BP	fatty acid biosynthetic process	6	132	0.032426	0.0454545
GO:0006259	BP	DNA metabolic process	10	260	0.0127816	0.0384615
	Total enriched DEGs into BP group		132 (54.3%)
GO:0000790	CC	nuclear chromatin	3	4	0.000376218	0.75
GO:0005712	CC	chiasma	3	4	0.000376218	0.75
GO:0032389	CC	MutLalpha complex	3	4	0.000376218	0.75
GO:0032390	CC	MutLbeta complex	3	4	0.000376218	0.75
GO:0009317	CC	acetyl-CoA carboxylase complex	3	8	0.00234653	0.375
GO:0000795	CC	synaptonemal complex	3	9	0.00323968	0.333333
GO:0009706	CC	chloroplast inner membrane	3	16	0.00980349	0.1875
	Total enriched DEGs into CC group		21 (8.6%)
GO:0030674	MF	protein binding, bridging	3	4	0.000376218	0.75
GO:0030976	MF	thiamine pyrophosphate binding	5	11	3.40966e-05	0.454545
GO:0008094	MF	DNA-dependent ATPase activity	4	11	0.000376218	0.363636
GO:0003846	MF	2-acylglycerol O-acyltransferase activity	2	6	0.0180916	0.333333
GO:0004622	MF	lysophospholipase activity	2	6	0.0180916	0.333333
GO:0004737	MF	pyruvate decarboxylase activity	3	10	0.00428165	0.3
GO:0003989	MF	acetyl-CoA carboxylase activity	4	14	0.000553951	0.285714
GO:0004821	MF	histidine-tRNA ligase activity	2	7	0.022164	0.285714
GO:0008324	MF	cation transmembrane transporter activity	4	20	0.00232351	0.2
GO:0030983	MF	mismatched DNA binding	3	27	0.0269721	0.111111
GO:0003774	MF	motor activity	5	86	0.0259572	0.0581395
GO:0003676	MF	nucleic acid binding	32	1096	0.000231821	0.0291971
GO:0016740	MF	transferase activity	21	785	0.00670301	0.0267516
	Total enriched DEGs into MF group		90 (37.0%)
