# Supplementary material for: Insights into the Sesquiterpenoid Pathway by Metabolic Profiling and De novo Transcriptome Assembly of Stem-Chicory (Cichorium intybus Cultigroup “Catalogna”)
Source: Front Plant Sci. 2016 Nov 8;7:1676. doi: 10.3389/fpls.2016.01676 (PMC5099503; doi:10.3389/fpls.2016.01676)
Supplement: Supplementary file 7 [file Table7.XLSX]

## Sheet: solo unigenes
Table S7. Unigenes involved in the sesquiterpenoid and triterpenoid biosynthesis in "puntarelle" of C. intybus.
																		Mol_Apulia vs Gal_Apulia					Mol_Lazio vs Gal_Lazio
Enzyme name	Symbol	EC number	Unigenes	Length	Start	Stop	KOG annotation	KOG class	InterProScan	GO annotation	KO number	KO description	Nr annotation	RefSeq annotation	TAIR annotation	SwissProt annotation	TrEMBL annotation	logFC	logCPM	PValue	FDR	up/down	logFC	logCPM	PValue	FDR	up/down	qPCR
Costunolide synthase	COS	1.14.13.120	Ci_contig6325	2002	yes	yes	KOG0156; Cytochrome P450 CYP2 subfamily	[Q], Secondary metabolites biosynthesis, transport and catabolism	IPR002401 (PRINTS), Cytochrome P450, E-class, group I; IPR001128 (PRINTS), Cytochrome P450; IPR001128 (PFAM), Cytochrome P450; IPR001128 (G3DSA:1.10.630.GENE3D), Cytochrome P450; PTHR24298 (PANTHER), FAMILY NOT NAMED; IPR017972 (PROSITE_PATTERNS), Cytochrome P450, conserved site; SIGNAL_PEPTIDE_C_REGION (PHOBIUS); SIGNAL_PEPTIDE_N_REGION (PHOBIUS); SIGNAL_PEPTIDE_H_REGION (PHOBIUS); SIGNAL_PEPTID…	P, GO:0055114, oxidation-reduction process; C, GO:0016021, integral to membrane; F, GO:0004497, monooxygenase activity; F, GO:0005506, iron ion binding; F, GO:0009055, electron carrier activity; F, GO:0016705, oxidoreductase activity, acting on paired donors, with incorporation or reduction of molecular oxygen; F, GO:0020037, heme binding		costunolide synthase	gi|476007172|sp|G3GBK0.1|C7BL3_CICIN|Costunolide synthase; Short=CiCOS; AltName: Full=Cytochrome P450 71BL3|Cichorium intybus	gi|356495436|ref|XP_003516583.1|PREDICTED: cytochrome P450 71D8-like|Glycine max	AT3G48310.1|putative cytochrome P450|CYP71A22	G3GBK0|C7BL3_CICIN|Costunolide synthaseCiCOSCytochrome P450 71BL3|Cichorium intybus (Chicory)	R9WTS9|R9WTS9_TANCI|Costunolide|Tanacetum cinerariifolium (Dalmatian daisy) (Chrysanthemum cinerariifolium)	1.73742	6.8004	2.46103e-14	1.19427e-12	up	0.472974	5.02872	0.00262144	0.0116064		*
Farnesol dehydrogenase	FLDH	1.1.1.216	Ci_contig486	4166	yes	yes	KOG1502; Flavonol reductase/cinnamoyl-CoA reductase	[V], Defense mechanisms	NON_CYTOPLASMIC_DOMAIN (PHOBIUS); CYTOPLASMIC_DOMAIN (PHOBIUS); TRANSMEMBRANE (PHOBIUS); TMhelix (TMHMM)	F, GO:0003676, nucleic acid binding; F, GO:0008270, zinc ion binding	K15891	FLDH; farnesol dehydrogenase	gi|460414837|ref|XP_004252769.1|dihydroflavonol-4-reductase isoform X1|Solanum lycopersicum	gi|225458585|ref|XP_002284636.1|PREDICTED: putative dihydroflavonol-4-reductase|Vitis vinifera	AT4G33360.1|Encodes an NAD+-dependent dehydrogenase that oxidizes farnesol more efficiently than other prenyl alcohol substrates.|FLDH	Q40316|VESTR_MEDSA|Vestitone reductase|Medicago sativa (Alfalfa)	K4DGV9|K4DGV9_SOLLC|Uncharacterized protein|Solanum lycopersicum (Tomato) (Lycopersicon esculentum)	-1.70165	4.37613	0.0014011	0.00743825	down	0.134168	5.70679	0.360854	0.544336
			Ci_contig52488	1358	no	yes			IPR016040 (G3DSA:3.40.50.GENE3D), NAD(P)-binding domain; IPR002225 (PFAM), 3-beta hydroxysteroid dehydrogenase/isomerase; PTHR10366:SF289 (PANTHER); PTHR10366 (PANTHER), NAD DEPENDENT EPIMERASE/DEHYDRATASE; SSF51735 (SUPERFAMILY)	P, GO:0006694, steroid biosynthetic process; P, GO:0008207, C21-steroid hormone metabolic process; P, GO:0008209, androgen metabolic process; P, GO:0008210, estrogen metabolic process; P, GO:0009627, systemic acquired resistance; P, GO:0009744, response to sucrose; P, GO:0009749, response to glucose; P, GO:0009750, response to fructose; P, GO:0009788, negative regulation of abscisic acid-activate…	K15891	FLDH; farnesol dehydrogenase	gi|565351352|ref|XP_006342622.1|dihydroflavonol-4-reductase-like|Solanum tuberosum	gi|297798600|ref|XP_002867184.1|predicted protein|Arabidopsis lyrata subsp. lyrata	AT4G33360.1|Encodes an NAD+-dependent dehydrogenase that oxidizes farnesol more efficiently than other prenyl alcohol substrates.|FLDH	Q9FX01|HSDD1_ARATH|3beta-hydroxysteroid-dehydrogenase/decarboxylase isoform 1At3BETAHSD/D14alpha-carboxysterol-C3-dehydrogenase/C4-decarboxylase isoform 1-1; Reticulon-like protein B24; Sterol-4-alpha-carboxylate 3-dehydrogenase 1, decarboxylating|Arabidopsis thaliana (Mouse-ear cress)	M1B8Z6|M1B8Z6_SOLTU|Uncharacterized protein|Solanum tuberosum (Potato)	-0.935306	3.94566	0.000285992	0.00193025		-0.167555	3.75601	0.257416	0.433616
Germacrene A oxidase	GAO	1.1.1.314; 1.14.13.123	Ci_contig7113	2486	yes	yes			IPR001128 (PFAM), Cytochrome P450; IPR001128 (G3DSA:1.10.630.GENE3D), Cytochrome P450; PTHR24298:SF57 (PANTHER); PTHR24298 (PANTHER), FAMILY NOT NAMED; IPR001128 (SUPERFAMILY), Cytochrome P450	P, GO:0055114, oxidation-reduction process; C, GO:0005789, endoplasmic reticulum membrane; C, GO:0016021, integral to membrane; F, GO:0004497, monooxygenase activity; F, GO:0005506, iron ion binding; F, GO:0009055, electron carrier activity; F, GO:0016705, oxidoreductase activity, acting on paired donors, with incorporation or reduction of molecular oxygen; F, GO:0020037, heme binding	K15800	GAO1; germacrene A oxidase	gi|347602397|sp|D5JBW8.1|GAO_CICIN|Germacrene A oxidase; Short=CiGAO; AltName: Full=Germacrene A alcohol dehydrogenase; AltName: Full=Germacrene A hydroxylase|Cichorium intybus	gi|356537401|ref|XP_003537216.1|PREDICTED: cytochrome P450 71D8-like|Glycine max	AT3G26300.1|putative cytochrome P450|CYP71B34	D5JBW8|GAO_CICIN|Germacrene A oxidaseCiGAOGermacrene A alcohol dehydrogenase; Germacrene A hydroxylase|Cichorium intybus (Chicory)	K7ZR99|K7ZR99_9ASTR|Putative CYP71AV1 ortholog|Artemisia afra	1.38457	5.04128	1.69061e-09	3.6716e-08	up	1.07018	4.35442	6.86933e-09	8.85065e-08	up	*
Premnaspirodiene oxygenase	CYP71D55	1.14.13.121	Ci_contig66434	1768	yes	yes	KOG0156; Cytochrome P450 CYP2 subfamily	[Q], Secondary metabolites biosynthesis, transport and catabolism	IPR001128 (PRINTS), Cytochrome P450; IPR002401 (PRINTS), Cytochrome P450, E-class, group I; IPR001128 (G3DSA:1.10.630.GENE3D), Cytochrome P450; IPR001128 (PFAM), Cytochrome P450; PTHR24298 (PANTHER), FAMILY NOT NAMED; PTHR24298:SF57 (PANTHER); IPR017972 (PROSITE_PATTERNS), Cytochrome P450, conserved site; CYTOPLASMIC_DOMAIN (PHOBIUS); NON_CYTOPLASMIC_DOMAIN (PHOBIUS); TRANSMEMBRANE (PHOBIUS); IPR…	P, GO:0055114, oxidation-reduction process; F, GO:0004497, monooxygenase activity; F, GO:0005506, iron ion binding; F, GO:0016705, oxidoreductase activity, acting on paired donors, with incorporation or reduction of molecular oxygen; F, GO:0020037, heme binding	K15472	CYP71D55; premnaspirodiene oxygenase	gi|512501838|gb|AGO03787.1|cytochrome P450|Tanacetum cinerariifolium	gi|356564460|ref|XP_003550472.1|PREDICTED: cytochrome P450 71D8-like|Glycine max	AT3G48280.1|putative cytochrome P450|CYP71A25	A6YIH8|C7D55_HYOMU|Premnaspirodiene oxygenaseHPOCytochrome P450 71D55|Hyoscyamus muticus (Egyptian henbane)	R9WWB2|R9WWB2_TANCI|Cytochrome P450|Tanacetum cinerariifolium (Dalmatian daisy) (Chrysanthemum cinerariifolium)	-0.316319	3.87394	0.455981	0.625131		-0.316319	3.87394	0.455981	0.625131		*
Squalene monooxygenase	SQLE	1.14.13.132	Ci_contig52838	1825	no	yes	KOG1298; Squalene monooxygenase	[I], Lipid transport and metabolism		P, GO:0006694, steroid biosynthetic process; P, GO:0016114, terpenoid biosynthetic process; P, GO:0055114, oxidation-reduction process; C, GO:0016021, integral to membrane; F, GO:0004506, squalene monooxygenase activity; F, GO:0050660, flavin adenine dinucleotide binding	K00511	SQLE, ERG1; squalene monooxygenase	gi|471845144|gb|AGI19257.1|squalene epoxidase|Panax notoginseng	gi|356521261|ref|XP_003529275.1|PREDICTED: squalene monooxygenase-like|Glycine max	AT1G58440.1|Encodes a putative protein that has been speculated, based on sequence similarities, to have squalene monooxygenase activity.|SQE1	O48651|ERG1_PANGI|Squalene monooxygenaseSESqualene epoxidase|Panax ginseng (Korean ginseng)	M4WS60|M4WS60_9APIA|Squalene epoxidase|Panax notoginseng	-0.214324	6.24721	0.431901	0.602841		-0.14086	6.4031	0.306031	0.487688
			Ci_contig5712	2100	yes	yes	KOG1298; Squalene monooxygenase	[I], Lipid transport and metabolism	IPR003042 (PRINTS), Aromatic-ring hydroxylase-like; IPR013698 (PFAM), Squalene epoxidase; G3DSA:3.50.50.60 (GENE3D); PF01946 (PFAM); PTHR10835 (PANTHER), SQUALENE MONOOXYGENASE; CYTOPLASMIC_DOMAIN (PHOBIUS); NON_CYTOPLASMIC_DOMAIN (PHOBIUS); TRANSMEMBRANE (PHOBIUS); SSF51905 (SUPERFAMILY); TMhelix (TMHMM)	P, GO:0006694, steroid biosynthetic process; P, GO:0008152, metabolic process; P, GO:0016114, terpenoid biosynthetic process; P, GO:0055114, oxidation-reduction process; C, GO:0016020, membrane; C, GO:0016021, integral to membrane; F, GO:0000166, nucleotide binding; F, GO:0003824, catalytic activity; F, GO:0004506, squalene monooxygenase activity; F, GO:0050660, flavin adenine dinucleotide binding	K00511	SQLE, ERG1; squalene monooxygenase	gi|225438215|ref|XP_002265132.1|squalene epoxidase 3|Vitis vinifera	gi|225438215|ref|XP_002265132.1|PREDICTED: squalene monooxygenase|Vitis vinifera	AT1G58440.1|Encodes a putative protein that has been speculated, based on sequence similarities, to have squalene monooxygenase activity.|SQE1	O48651|ERG1_PANGI|Squalene monooxygenaseSESqualene epoxidase|Panax ginseng (Korean ginseng)	D7UE80|D7UE80_VITVI|Putative uncharacterized protein|Vitis vinifera (Grape)	0.31731	1.67884	0.391653	0.565158		-0.252094	1.88937	0.121861	0.254857		*
			Ci_contig34699	1322	no	no	KOG1298; Squalene monooxygenase	[I], Lipid transport and metabolism	IPR003042 (PRINTS), Aromatic-ring hydroxylase-like; IPR002938 (PFAM), Monooxygenase, FAD-binding; G3DSA:3.50.50.60 (GENE3D); IPR013698 (PFAM), Squalene epoxidase; PTHR10835 (PANTHER), SQUALENE MONOOXYGENASE; CYTOPLASMIC_DOMAIN (PHOBIUS); TRANSMEMBRANE (PHOBIUS); NON_CYTOPLASMIC_DOMAIN (PHOBIUS); SSF51905 (SUPERFAMILY); TMhelix (TMHMM)	P, GO:0008152, metabolic process; C, GO:0016020, membrane; F, GO:0000166, nucleotide binding; F, GO:0003824, catalytic activity	K00511	SQLE, ERG1; squalene monooxygenase	gi|672930581|gb|AIK21785.1|squalene epoxidase|Panax notoginseng	gi|255579535|ref|XP_002530610.1|Squalene monooxygenase, putative|Ricinus communis	AT4G37760.1|squalene epoxidase 3 (SQE3); FUNCTIONS IN: squalene monooxygenase activity; INVOLVED IN: response to jasmonic acid stimulus, response to wounding, sterol biosynthetic process; LOCATED IN: endomembrane system, integral to membrane; EXPRESSED IN: 23 plant structures; EXPRESSED DURING: 15 growth stages; CONTAINS InterPro DOMAIN/s: Squalene epoxidase (InterPro:IPR013698), Fumarate reducta…	O48651|ERG1_PANGI|Squalene monooxygenaseSESqualene epoxidase|Panax ginseng (Korean ginseng)	I1M8X2|I1M8X2_SOYBN|Uncharacterized protein|Glycine max (Soybean) (Glycine hispida)	-0.257081	5.31581	0.349234	0.524306		-0.261083	5.77183	0.0584472	0.147773
Farnesyl-diphosphate farnesyltransferase	FDFT	2.5.1.21	Ci_contig7389	1867	yes	yes	KOG1459; Squalene synthetase	[I], Lipid transport and metabolism	IPR006449 (TIGRFAM), Farnesyl-diphosphate farnesyltransferase; IPR008949 (G3DSA:1.10.600.GENE3D), Isoprenoid synthase domain; IPR002060 (PFAM), Squalene/phytoene synthase; PTHR11626 (PANTHER); PTHR11626:SF0 (PANTHER); IPR019845 (PROSITE_PATTERNS), Squalene/phytoene synthase, conserved site; TRANSMEMBRANE (PHOBIUS); NON_CYTOPLASMIC_DOMAIN (PHOBIUS); CYTOPLASMIC_DOMAIN (PHOBIUS); IPR008949 (SUPERFA…	P, GO:0006694, steroid biosynthetic process; P, GO:0016114, terpenoid biosynthetic process; C, GO:0016021, integral to membrane; F, GO:0004310, farnesyl-diphosphate farnesyltransferase activity	K00801	FDFT1; farnesyl-diphosphate farnesyltransferase	gi|38426488|gb|AAR20329.1|squalene synthase|Artemisia annua	gi|351726622|ref|NP_001236365.1|squalene synthase|Glycine max	AT4G34640.1|Encodes squalene synthase, which converts two molecules of farnesyl diphosphate (FPP) into squalene via an intermediate: presqualene diphosphate (PSPP). It is generally thought to be one of the key enzymes of sterol biosynthesis, since it catalyzes the first pathway-specific reaction of the sterol branch of the isoprenoid pathway.|SQS1	P53800|FDFT_NICBE|Squalene synthaseSQS; SSFarnesyl-diphosphate farnesyltransferase; FPP:FPP farnesyltransferase|Nicotiana benthamiana	Q6SYC8|Q6SYC8_ARTAN|Squalene synthase|Artemisia annua (Sweet wormwood)	0.422413	7.13268	0.0564282	0.14266		1.2571e-05	6.7926	0.996972	1
alpha-humulene/beta-caryophyllene synthase	TPS21	4.2.3.104, 4.2.3.57	Ci_contig56955	1382	no	no			IPR001906 (PFAM), Terpene synthase, N-terminal domain; IPR005630 (PFAM), Terpene synthase, metal-binding domain; IPR001906 (G3DSA:1.50.30.GENE3D), Terpene synthase, N-terminal domain; IPR008949 (G3DSA:1.10.600.GENE3D), Isoprenoid synthase domain; PTHR31225 (PANTHER), FAMILY NOT NAMED; PTHR31225:SF1 (PANTHER); IPR008949 (SUPERFAMILY), Isoprenoid synthase domain; IPR008930 (SUPERFAMILY), Terpenoid …	P, GO:0008152, metabolic process; F, GO:0000287, magnesium ion binding; F, GO:0010333, terpene synthase activity	K14184	TPS21; alpha-humulene/beta-caryophyllene synthase	gi|487524393|sp|Q4U3F6.2|CS_HELAN|Alpha-humulene synthase|Helianthus annuus	gi|224126669|ref|XP_002319897.1|predicted protein, partial|Populus trichocarpa	AT5G23960.2|Encodes a sesquiterpene synthase involved in generating all of the group A sesquiterpenes found in the Arabidopsis floral volatile blend. Strongly expressed in the stigma.|TPS21	Q4U3F6|CS_HELAN|HaTPS21 Alpha-humulene synthase; Alpha-copaene synthaseHaCS; Alpha-muurolene synthase; Delta-cadinene synthase|Helianthus annuus (Common sunflower)	Q8S3A6|Q8S3A6_LACSA|Germacrene A synthase LTC1|Lactuca sativa (Garden lettuce)	n/a	n/a	n/a	n/a		n/a	n/a	n/a	n/a		*
Germacrene-A synthase	GAS	4.2.3.23	Ci_contig7229	3523	yes	yes			IPR008949 (G3DSA:1.10.600.GENE3D), Isoprenoid synthase domain; IPR005630 (PFAM), Terpene synthase, metal-binding domain; IPR001906 (PFAM), Terpene synthase, N-terminal domain; IPR001906 (G3DSA:1.50.30.GENE3D), Terpene synthase, N-terminal domain; PTHR31225:SF1 (PANTHER); PTHR31225 (PANTHER), FAMILY NOT NAMED; IPR008930 (SUPERFAMILY), Terpenoid cyclases/protein prenyltransferase alpha-alpha toroid…	P, GO:0016114, terpenoid biosynthetic process; P, GO:0045338, farnesyl diphosphate metabolic process; F, GO:0000287, magnesium ion binding; F, GO:0034005, germacrene-A synthase activity	K14179	GAS; germacrene-A synthase	gi|75157676|sp|Q8LSC3.1|GASL_CICIN|Germacrene A synthase long form; Short=CiGASlo|Cichorium intybus	gi|224084642|ref|XP_002307371.1|predicted protein|Populus trichocarpa	AT5G23960.2|Encodes a sesquiterpene synthase involved in generating all of the group A sesquiterpenes found in the Arabidopsis floral volatile blend. Strongly expressed in the stigma.|TPS21	Q8LSC3|GASL_CICIN|Germacrene A synthase long formCiGASlo|Cichorium intybus (Chicory)	Q6YN71|Q6YN71_9ASTR|Guaiadiene synthase|Ixeris dentata var. albiflora	3.06814	6.59734	2.83047e-31	1.03641e-28	up	0.633379	4.60643	2.15474e-06	1.93583e-05
			Ci_contig14691	1850	no	yes			IPR005630 (PFAM), Terpene synthase, metal-binding domain; IPR001906 (PFAM), Terpene synthase, N-terminal domain; IPR001906 (G3DSA:1.50.30.GENE3D), Terpene synthase, N-terminal domain; IPR008949 (G3DSA:1.10.600.GENE3D), Isoprenoid synthase domain; PTHR31225 (PANTHER), FAMILY NOT NAMED; PTHR31225:SF1 (PANTHER); IPR008949 (SUPERFAMILY), Isoprenoid synthase domain; IPR008930 (SUPERFAMILY), Terpenoid …	P, GO:0008152, metabolic process; F, GO:0000287, magnesium ion binding; F, GO:0010333, terpene synthase activity	K14179	GAS; germacrene-A synthase	gi|20136335|gb|AAM11626.1|AF489964_1|germacrene A synthase LTC1|Lactuca sativa	gi|224126669|ref|XP_002319897.1|predicted protein, partial|Populus trichocarpa	AT5G23960.2|Encodes a sesquiterpene synthase involved in generating all of the group A sesquiterpenes found in the Arabidopsis floral volatile blend. Strongly expressed in the stigma.|TPS21	Q4U3F6|CS_HELAN|Alpha-copaene synthaseHaCS; HaTPS2Alpha-humulene synthase; Alpha-muurolene synthase; Delta-cadinene synthase|Helianthus annuus (Common sunflower)	Q8S3A6|Q8S3A6_LACSA|Germacrene A synthase LTC1|Lactuca sativa (Garden lettuce)	n/a	n/a	n/a	n/a		n/a	n/a	n/a	n/a
			Ci_contig29105	1817	yes	yes				P, GO:0016114, terpenoid biosynthetic process; P, GO:0045338, farnesyl diphosphate metabolic process; F, GO:0000287, magnesium ion binding; F, GO:0034005, germacrene-A synthase activity; F, GO:0046872, metal ion binding	K14179	GAS; germacrene-A synthase	gi|75157675|sp|Q8LSC2.1|GASS_CICIN|Germacrene A synthase short form; Short=CiGASsh|Cichorium intybus	gi|224133712|ref|XP_002321642.1|predicted protein|Populus trichocarpa	AT5G23960.2|Encodes a sesquiterpene synthase involved in generating all of the group A sesquiterpenes found in the Arabidopsis floral volatile blend. Strongly expressed in the stigma.|TPS21	Q8LSC2|GASS_CICIN|Germacrene A synthase short formCiGASsh|Cichorium intybus (Chicory)	I1TE91|I1TE91_CYNCS|Germacrene A synthase (EC 4.2.3.23)|Cynara cardunculus var. scolymus (Artichoke) (Cynara scolymus)	n/a	n/a	n/a	n/a		n/a	n/a	n/a	n/a
			Ci_contig62598	1827	yes	yes				P, GO:0016114, terpenoid biosynthetic process; P, GO:0045338, farnesyl diphosphate metabolic process; F, GO:0000287, magnesium ion binding; F, GO:0034005, germacrene-A synthase activity	K14179	GAS; germacrene-A synthase	gi|75157675|sp|Q8LSC2.1|GASS_CICIN|Germacrene A synthase short form; Short=CiGASsh|Cichorium intybus	gi|359493937|ref|XP_003634696.1|PREDICTED: (-)-germacrene D synthase|Vitis vinifera	AT5G23960.2|Encodes a sesquiterpene synthase involved in generating all of the group A sesquiterpenes found in the Arabidopsis floral volatile blend. Strongly expressed in the stigma.|TPS21	Q8LSC2|GASS_CICIN|Germacrene A synthase short formCiGASsh|Cichorium intybus (Chicory)	Q8S3A6|Q8S3A6_LACSA|Germacrene A synthase LTC1|Lactuca sativa (Garden lettuce)	1.51448	6.59878	1.45791e-10	3.76603e-09	up	1.15342	5.13751	0.000257574	0.00152991	up
			Ci_contig62597	1926	yes	yes				P, GO:0016114, terpenoid biosynthetic process; P, GO:0045338, farnesyl diphosphate metabolic process; F, GO:0000287, magnesium ion binding; F, GO:0034005, germacrene-A synthase activity	K14179	GAS; germacrene-A synthase	gi|77632800|gb|ABB00361.1|germacrene A synthase|Crepidiastrum sonchifolium	gi|255557735|ref|XP_002519897.1|Casbene synthase, chloroplast precursor, putative|Ricinus communis	AT3G14490.1|Terpenoid cyclases/Protein prenyltransferases superfamily protein; FUNCTIONS IN: lyase activity, magnesium ion binding; INVOLVED IN: metabolic process; LOCATED IN: chloroplast; CONTAINS InterPro DOMAIN/s: Terpene synthase, metal-binding domain (InterPro:IPR005630), Terpenoid synthase (InterPro:IPR008949), Terpenoid cylases/protein prenyltransferase alpha-alpha toroid (InterPro:IPR0089…	Q8LSC2|GASS_CICIN|Germacrene A synthase short formCiGASsh|Cichorium intybus (Chicory)	A7RA92|A7RA92_9ASTR|Germacrene A synthase|Crepidiastrum sonchifolium	1.36091	4.99191	1.43626e-08	2.64524e-07	up	1.16235	3.48477	0.000924979	0.0047251	up	*
			Ci_contig73080	1937	yes	yes			IPR001906 (PFAM), Terpene synthase, N-terminal domain; IPR001906 (G3DSA:1.50.30.GENE3D), Terpene synthase, N-terminal domain; IPR008949 (G3DSA:1.10.600.GENE3D), Isoprenoid synthase domain; IPR005630 (PFAM), Terpene synthase, metal-binding domain; PTHR31225 (PANTHER), FAMILY NOT NAMED; PTHR31225:SF1 (PANTHER); IPR008930 (SUPERFAMILY), Terpenoid cyclases/protein prenyltransferase alpha-alpha toroid…	P, GO:0008152, metabolic process; F, GO:0000287, magnesium ion binding; F, GO:0034005, germacrene-A synthase activity	K14179	GAS; germacrene-A synthase	gi|357942091|gb|AET95645.1|germacrene A synthase|Cynara cardunculus var. scolymus	gi|359493937|ref|XP_003634696.1|PREDICTED: (-)-germacrene D synthase|Vitis vinifera	AT5G23960.2|Encodes a sesquiterpene synthase involved in generating all of the group A sesquiterpenes found in the Arabidopsis floral volatile blend. Strongly expressed in the stigma.|TPS21	Q8LSC2|GASS_CICIN|Germacrene A synthase short formCiGASsh|Cichorium intybus (Chicory)	I1TE91|I1TE91_CYNCS|Germacrene A synthase (EC 4.2.3.23)|Cynara cardunculus var. scolymus (Artichoke) (Cynara scolymus)	n/a	n/a	n/a	n/a		n/a	n/a	n/a	n/a
Epi-cedrol synthase	ECS	4.2.3.39	Ci_contig41698	614	no	no			IPR008949 (G3DSA:1.10.600.GENE3D), Isoprenoid synthase domain; IPR001906 (G3DSA:1.50.30.GENE3D), Terpene synthase, N-terminal domain; IPR005630 (PFAM), Terpene synthase, metal-binding domain; IPR001906 (PFAM), Terpene synthase, N-terminal domain; PTHR31225:SF1 (PANTHER); PTHR31225 (PANTHER), FAMILY NOT NAMED; IPR008949 (SUPERFAMILY), Isoprenoid synthase domain; IPR008930 (SUPERFAMILY), Terpenoid …	P, GO:0016114, terpenoid biosynthetic process; F, GO:0000287, magnesium ion binding; F, GO:0010333, terpene synthase activity; F, GO:0052682, epi-cedrol synthase activity	K14176	ECS1; epi-cedrol synthase	gi|75174637|sp|Q9LLR9.1|ECS1_ARTAN|Epi-cedrol synthase; AltName: Full=8-epicedrol synthase|Artemisia annua	gi|225461172|ref|XP_002282996.1|PREDICTED: (-)-germacrene D synthase|Vitis vinifera	AT3G14490.1|Terpenoid cyclases/Protein prenyltransferases superfamily protein; FUNCTIONS IN: lyase activity, magnesium ion binding; INVOLVED IN: metabolic process; LOCATED IN: chloroplast; CONTAINS InterPro DOMAIN/s: Terpene synthase, metal-binding domain (InterPro:IPR005630), Terpenoid synthase (InterPro:IPR008949), Terpenoid cylases/protein prenyltransferase alpha-alpha toroid (InterPro:IPR0089…	Q9LLR9|ECS1_ARTAN|Epi-cedrol synthase8-epicedrol synthase|Artemisia annua (Sweet wormwood)	Q9AR67|Q9AR67_9ASTR|Germacrene A synthase|Solidago canadensis	n/a	n/a	n/a	n/a		n/a	n/a	n/a	n/a		*
alpha-farnesene synthase	AFS	4.2.3.46	Ci_contig7791	1820	yes	yes			IPR001906 (G3DSA:1.50.30.GENE3D), Terpene synthase, N-terminal domain; IPR005630 (PFAM), Terpene synthase, metal-binding domain; IPR008949 (G3DSA:1.10.600.GENE3D), Isoprenoid synthase domain; IPR001906 (PFAM), Terpene synthase, N-terminal domain; PTHR31225:SF0 (PANTHER); PTHR31225 (PANTHER), FAMILY NOT NAMED; IPR008930 (SUPERFAMILY), Terpenoid cyclases/protein prenyltransferase alpha-alpha toroid…	P, GO:0008152, metabolic process; F, GO:0000287, magnesium ion binding; F, GO:0010333, terpene synthase activity	K14173	AFS1; alpha-farnesene synthase	gi|526253056|ref|NP_001268183.1|(E,E)-alpha-farnesene synthase-like|Vitis vinifera	gi|526253056|ref|NP_001268183.1|(E,E)-alpha-farnesene synthase-like|Vitis vinifera	AT4G16740.1|Encodes an (E,E)-alpha-farnesene synthase in the Col ecotype of Arabidopsis. This enzyme can also catalyze the formation of (E)-beta-ocimene as well as trace amounts of myrcene and other related compounds in vitro. The cytosolic localization of the protein may make it favor (E,E)-alpha-farnesene biosynthesis because the precursor of this product, FPP, is primarily cytosolic. Transcrip…	Q84LB2|AFS1_MALDO|(E,E)-alpha-farnesene synthaseMdASF1Prenyltransferase|Malus domestica (Apple) (Pyrus malus)	D7U6G8|D7U6G8_VITVI|(E)-beta-ocimene/(E,E)-alpha-farnesene synthase|Vitis vinifera (Grape)	n/a	n/a	n/a	n/a		n/a	n/a	n/a	n/a		*
beta-farnesene synthase	TPS10	4.2.3.47	Ci_contig23130	677	no	no				P, GO:0008152, metabolic process; F, GO:0000287, magnesium ion binding; F, GO:0010333, terpene synthase activity	K14174	TPS10; beta-farnesene synthase	gi|75173157|sp|Q9FXY7|FARS_ARTAN|(E)-beta-farnesene synthase|Artemisia annua	gi|225461479|ref|XP_002282488.1|PREDICTED: (-)-germacrene D synthase|Vitis vinifera	AT3G14490.1|Terpenoid cyclases/Protein prenyltransferases superfamily protein; FUNCTIONS IN: lyase activity, magnesium ion binding; INVOLVED IN: metabolic process; LOCATED IN: chloroplast; CONTAINS InterPro DOMAIN/s: Terpene synthase, metal-binding domain (InterPro:IPR005630), Terpenoid synthase (InterPro:IPR008949), Terpenoid cylases/protein prenyltransferase alpha-alpha toroid (InterPro:IPR0089…	Q9FXY7|FARS_ARTAN|(E)-beta-farnesene synthaseAaFSTerpene synthase 10|Artemisia annua (Sweet wormwood)	E7BTW7|E7BTW7_ARTAN|E-beta-farnesene synthase 2|Artemisia annua (Sweet wormwood)	n/a	n/a	n/a	n/a		n/a	n/a	n/a	n/a		*
			Ci_contig65366	1038	no	no			IPR008949 (G3DSA:1.10.600.GENE3D), Isoprenoid synthase domain; IPR005630 (PFAM), Terpene synthase, metal-binding domain; PTHR31225 (PANTHER), FAMILY NOT NAMED; TRANSMEMBRANE (PHOBIUS); CYTOPLASMIC_DOMAIN (PHOBIUS); NON_CYTOPLASMIC_DOMAIN (PHOBIUS); IPR008949 (SUPERFAMILY), Isoprenoid synthase domain	P, GO:0008152, metabolic process; F, GO:0000287, magnesium ion binding; F, GO:0010333, terpene synthase activity	K14174	TPS10; beta-farnesene synthase	gi|314913784|gb|ADT64307.1|E-beta-farnesene synthase 2|Artemisia annua	gi|357491157|ref|XP_003615866.1|(+)-delta-cadinene synthase isozyme C2|Medicago truncatula	|-|-	Q8SA63|CARS_ARTAN|Beta-caryophyllene synthase|Artemisia annua (Sweet wormwood)	E7BTW7|E7BTW7_ARTAN|E-beta-farnesene synthase 2|Artemisia annua (Sweet wormwood)	n/a	n/a	n/a	n/a		0.508302	0.333599	0.049618	0.130304
			Ci_contig65368	1550	no	no				P, GO:0008152, metabolic process; F, GO:0000287, magnesium ion binding; F, GO:0010333, terpene synthase activity	K14174	TPS10; beta-farnesene synthase	gi|314913786|gb|ADT64308.1|E-beta-farnesene synthase 1|Artemisia annua	gi|224115384|ref|XP_002317018.1|predicted protein|Populus trichocarpa	AT5G23960.2|Encodes a sesquiterpene synthase involved in generating all of the group A sesquiterpenes found in the Arabidopsis floral volatile blend. Strongly expressed in the stigma.|TPS21	Q9FXY7|FARS_ARTAN|(E)-beta-farnesene synthaseAaFSTerpene synthase 10|Artemisia annua (Sweet wormwood)	E7BTW8|E7BTW8_ARTAN|E-beta-farnesene synthase 1|Artemisia annua (Sweet wormwood)	n/a	n/a	n/a	n/a		n/a	n/a	n/a	n/a
			Ci_contig46748	321	no	no			IPR005630 (PFAM), Terpene synthase, metal-binding domain; IPR008949 (G3DSA:1.10.600.GENE3D), Isoprenoid synthase domain; PTHR31225 (PANTHER), FAMILY NOT NAMED; IPR008949 (SUPERFAMILY), Isoprenoid synthase domain	P, GO:0008152, metabolic process; F, GO:0000287, magnesium ion binding; F, GO:0010333, terpene synthase activity	K14174	TPS10; beta-farnesene synthase	gi|314913784|gb|ADT64307.1|E-beta-farnesene synthase 2|Artemisia annua	gi|255565287|ref|XP_002523635.1|(+)-delta-cadinene synthase isozyme A, putative|Ricinus communis	AT1G70080.1|Terpenoid cyclases/Protein prenyltransferases superfamily protein; FUNCTIONS IN: lyase activity, magnesium ion binding; INVOLVED IN: metabolic process; EXPRESSED IN: root; CONTAINS InterPro DOMAIN/s: Terpene synthase, metal-binding domain (InterPro:IPR005630), Terpenoid synthase (InterPro:IPR008949), Terpenoid cylases/protein prenyltransferase alpha-alpha toroid (InterPro:IPR008930), …	Q8SA63|CARS_ARTAN|Beta-caryophyllene synthase|Artemisia annua (Sweet wormwood)	E7BTW7|E7BTW7_ARTAN|E-beta-farnesene synthase 2|Artemisia annua (Sweet wormwood)	n/a	n/a	n/a	n/a		n/a	n/a	n/a	n/a
(3S,6E)-nerolidol synthase	NES	4.2.3.48	Ci_contig10001	1595	no	yes			IPR001906 (PFAM), Terpene synthase, N-terminal domain; IPR001906 (G3DSA:1.50.30.GENE3D), Terpene synthase, N-terminal domain; PTHR31225 (PANTHER), FAMILY NOT NAMED; IPR008930 (SUPERFAMILY), Terpenoid cyclases/protein prenyltransferase alpha-alpha toroid	P, GO:0008152, metabolic process; F, GO:0003824, catalytic activity	K14175	NES1; (3S,6E)-nerolidol synthase	gi|374087946|gb|AEY82696.1|(3S)-linalool/(E)-nerolidol synthase|Vitis vinifera	gi|359496210|ref|XP_002270107.2|PREDICTED: LOW QUALITY PROTEIN: (3S,6E)-nerolidol synthase 1, chloroplastic-like|Vitis vinifera	AT1G61680.1|terpene synthase 14 (TPS14); CONTAINS InterPro DOMAIN/s: Terpene synthase, metal-binding domain (InterPro:IPR005630), Terpenoid synthase (InterPro:IPR008949), Terpenoid cylases/protein prenyltransferase alpha-alpha toroid (InterPro:IPR008930), Terpene synthase-like (InterPro:IPR001906); BEST Arabidopsis thaliana protein match is: terpene synthase 02 (TAIR:AT4G16730.1); Has 1701 Blast …	P0CV96|NES1_FRAVE|(3S,6E)-nerolidol synthase 1, chloroplasticFvNES1|Fragaria vesca (Woodland strawberry) (Potentilla vesca)	H6WBC5|H6WBC5_VITVI|(3S)-linalool/(E)-nerolidol synthase (EC 4.2.3.25)|Vitis vinifera (Grape)	2.40837	1.88244	3.80914e-06	4.26814e-05	up	n/a	n/a	n/a	n/a		*
beta-caryophyllene synthase	QHS	4.2.3.57	Ci_contig10438	1552	no	yes			IPR005630 (PFAM), Terpene synthase, metal-binding domain; IPR001906 (PFAM), Terpene synthase, N-terminal domain; IPR001906 (G3DSA:1.50.30.GENE3D), Terpene synthase, N-terminal domain; IPR008949 (G3DSA:1.10.600.GENE3D), Isoprenoid synthase domain; PTHR31225 (PANTHER), FAMILY NOT NAMED; PTHR31225:SF1 (PANTHER); IPR008930 (SUPERFAMILY), Terpenoid cyclases/protein prenyltransferase alpha-alpha toroid…	P, GO:0008152, metabolic process; F, GO:0000287, magnesium ion binding; F, GO:0010333, terpene synthase activity	K15808	QHS1; beta-caryophyllene synthase	gi|537705834|dbj|BAN81914.1|beta-caryophyllene synthase|Artemisia absinthium	gi|225461172|ref|XP_002282996.1|PREDICTED: (-)-germacrene D synthase|Vitis vinifera	AT5G23960.2|Encodes a sesquiterpene synthase involved in generating all of the group A sesquiterpenes found in the Arabidopsis floral volatile blend. Strongly expressed in the stigma.|TPS21	Q8SA63|CARS_ARTAN|Beta-caryophyllene synthase|Artemisia annua (Sweet wormwood)	T2HPZ3|T2HPZ3_ARTAB|Beta-caryophyllene synthase|Artemisia absinthium (Absinth wormwood)	2.15959	0.951554	3.50798e-06	3.96634e-05	up	0.71	0.11	0.000386581	0.176323		*
(-)-germacrene D synthase	GERD	4.2.3.75	Ci_contig41699	366	no	no			IPR008949 (G3DSA:1.10.600.GENE3D), Isoprenoid synthase domain; IPR005630 (PFAM), Terpene synthase, metal-binding domain; PTHR31225:SF1 (PANTHER); PTHR31225 (PANTHER), FAMILY NOT NAMED; IPR008949 (SUPERFAMILY), Isoprenoid synthase domain	F, GO:0000287, magnesium ion binding; F, GO:0010333, terpene synthase activity; F, GO:0047461, (+)-delta-cadinene synthase activity	K15803	GERD; (-)-germacrene D synthase	gi|556926732|gb|AGZ84811.1|germacrene D synthase|Achillea millefolium	gi|255565287|ref|XP_002523635.1|(+)-delta-cadinene synthase isozyme A, putative|Ricinus communis	AT1G70080.1|Terpenoid cyclases/Protein prenyltransferases superfamily protein; FUNCTIONS IN: lyase activity, magnesium ion binding; INVOLVED IN: metabolic process; EXPRESSED IN: root; CONTAINS InterPro DOMAIN/s: Terpene synthase, metal-binding domain (InterPro:IPR005630), Terpenoid synthase (InterPro:IPR008949), Terpenoid cylases/protein prenyltransferase alpha-alpha toroid (InterPro:IPR008930), …	I6R4V5|TPS2_MATRE|Alpha-isocomene synthaseTerpene synthase 2|Matricaria chamomilla var. recutita (German chamomile) (Chamomilla	Q2M4M3|Q2M4M3_9ASTR|Sesquiterpene cyclase|Ixeridium dentatum	n/a	n/a	n/a	n/a		n/a	n/a	n/a	n/a		*
Camelliol C synthase	LUP3	5.4.99.38	Ci_contig77181	3492	yes	yes	KOG0497; Oxidosqualene-lanosterol cyclase and related proteins	[I], Lipid transport and metabolism			K15822	LUP3; camelliol C synthase	gi|571033209|gb|AHF22084.1|OSC2|Artemisia annua	gi|359483630|ref|XP_002270051.2|PREDICTED: beta-amyrin synthase|Vitis vinifera	AT1G78960.1|Encodes a multifunctional 2-3-oxidosqualene (OS)-triterpene cyclase that can cyclize OS into lupeol, alpha- and beta-amyrin.|LUP2	Q08IT1|DADIS_PANGI|Dammarenediol II synthase|Panax ginseng (Korean ginseng)	Q6QZW8|Q6QZW8_9APIA|Putative beta-amyrin synthase|Centella asiatica	0.610591	2.33716	0.0581671	0.145957		0.436604	2.72161	0.00789683	0.0294327
beta-amyrin synthase	LUP4	5.4.99.39	Ci_contig3360	2648	yes	yes			IPR008930 (G3DSA:1.50.10.GENE3D), Terpenoid cyclases/protein prenyltransferase alpha-alpha toroid; PF13243 (PFAM); IPR018333 (TIGRFAM), Squalene cyclase; PTHR11764:SF12 (PANTHER); PTHR11764 (PANTHER); IPR008930 (SUPERFAMILY), Terpenoid cyclases/protein prenyltransferase alpha-alpha toroid	P, GO:0008152, metabolic process; F, GO:0016866, intramolecular transferase activity	K15813	LUP4; beta-amyrin synthase	gi|75220214|sp|O82140.1|BAMS1_PANGI|Beta-Amyrin Synthase 1|Panax ginseng	gi|225443446|ref|XP_002270934.1|PREDICTED: beta-amyrin synthase|Vitis vinifera	AT1G78960.1|Encodes a multifunctional 2-3-oxidosqualene (OS)-triterpene cyclase that can cyclize OS into lupeol, alpha- and beta-amyrin.|LUP2	O82140|BAMS1_PANGI|Beta-Amyrin Synthase 1|Panax ginseng (Korean ginseng)	D9IXA8|D9IXA8_ARAEL|Beta-amyrin synthase|Aralia elata (Japanese angelica tree)	2.43834	3.49169	6.47687e-05	0.00052932	up	1.04666	4.96123	5.53488e-05	0.000380719	up	*
			Ci_contig34609	1169	no	yes			IPR008930 (G3DSA:1.50.10.GENE3D), Terpenoid cyclases/protein prenyltransferase alpha-alpha toroid; PF13249 (PFAM); IPR018333 (TIGRFAM), Squalene cyclase; PTHR11764 (PANTHER); PTHR11764:SF12 (PANTHER); IPR002365 (PROSITE_PATTERNS), Terpene synthase, conserved site; IPR008930 (SUPERFAMILY), Terpenoid cyclases/protein prenyltransferase alpha-alpha toroid	P, GO:0008152, metabolic process; F, GO:0016866, intramolecular transferase activity	K15813	LUP4; beta-amyrin synthase	gi|182382498|gb|ACB87531.1|beta-amyrin synthase|Artemisia annua	gi|225443446|ref|XP_002270934.1|PREDICTED: beta-amyrin synthase|Vitis vinifera	AT1G78955.1|Encodes a cyclase that generates predominantly a monocyclic triterpene alcohol. The product is 97% camelliol, 2% achilleol A and 0.2% beta-amyrin. Achilleol is an isomer of camelliol C with a 4-methylenecyclohexanol ring system.|CAMS1	O82140|BAMS1_PANGI|Beta-Amyrin Synthase 1|Panax ginseng (Korean ginseng)	B2LRS5|B2LRS5_ARTAN|Beta-amyrin synthase|Artemisia annua (Sweet wormwood)	0.455908	0.5629	0.437374	0.607818		0.0497568	0.922237	0.922566	0.96829
			Ci_contig70336	2468	no	yes			PF13243 (PFAM); PF13249 (PFAM); IPR008930 (G3DSA:1.50.10.GENE3D), Terpenoid cyclases/protein prenyltransferase alpha-alpha toroid; IPR018333 (TIGRFAM), Squalene cyclase; PTHR11764 (PANTHER); PTHR11764:SF12 (PANTHER); IPR008930 (SUPERFAMILY), Terpenoid cyclases/protein prenyltransferase alpha-alpha toroid	P, GO:0008152, metabolic process; F, GO:0016866, intramolecular transferase activity	K15813	LUP4; beta-amyrin synthase	gi|182382498|gb|ACB87531.1|beta-amyrin synthase|Artemisia annua	gi|225443446|ref|XP_002270934.1|PREDICTED: beta-amyrin synthase|Vitis vinifera	AT1G78955.1|Encodes a cyclase that generates predominantly a monocyclic triterpene alcohol. The product is 97% camelliol, 2% achilleol A and 0.2% beta-amyrin. Achilleol is an isomer of camelliol C with a 4-methylenecyclohexanol ring system.|CAMS1	O82146|BAMS2_PANGI|Beta-Amyrin Synthase 2|Panax ginseng (Korean ginseng)	B2LRS5|B2LRS5_ARTAN|Beta-amyrin synthase|Artemisia annua (Sweet wormwood)	0.301072	0.535759	0.570806	0.721718		1.85171	2.62949	5.28225e-17	1.61471e-15	up
n/a. = not applicable. Only transcripts with at least 1 read per million in at least 3 samples were considered in the differential expression analysis.
