# Supplementary material for: Insights into the Sesquiterpenoid Pathway by Metabolic Profiling and De novo Transcriptome Assembly of Stem-Chicory (Cichorium intybus Cultigroup “Catalogna”)
Source: Front Plant Sci. 2016 Nov 8;7:1676. doi: 10.3389/fpls.2016.01676 (PMC5099503; doi:10.3389/fpls.2016.01676)
Supplement: Supplementary file 9 [file Table9.XLSX]

## Sheet: SNPs
Table S9. SNP mining in Mol and Gal landraces.
Gal Reference					Galatina (on Galatina reference)							Molfettese (on Galatina reference)							POS, SNP position referred to the first unigenes nucleotide; REF, Reference base; ALT, alternate non-reference alleles; QUAL, phred-scaled quality score for the assertion made in ALT. ; REF-TOT, high-quality reference (forward plus reverse) bases; ALT-TOT, high-quality alternate (forward plus reverse) bases; DP4, Sum of reference and alternate high quality alleles used in variant calling; GT, Gen…
Unigenes	STL unigenes symbols	length (bp)	POS	REF	ALT	QUAL	REF-TOT	ALT-TOT	DP4	GT	GQ	ALT	QUAL	REF-TOT	ALT-TOT	DP4	GT	GQ
Ci_contig4		15216	15038	G	T	83	8	8	16	0/1	99	T	54	11	5	16	0/1	87
Ci_contig4		15216	15068	G	A	225	4	28	32	0/1	55	A	225	6	21	27	0/1	99
Ci_contig4		15216	15108	T	C	225	9	30	39	0/1	99	C	225	5	25	30	0/1	80
Ci_contig6		11018	151	C	T	100	27	9	36	0/1	99
Ci_contig6		11018	1453	T								C	152	37	18	55	0/1	99
Ci_contig6		11018	1471	A								T	103	36	15	51	0/1	99
Ci_contig6		11018	1609	G	A	51	49	8	57	0/1	84
Ci_contig6		11018	1921	C								G	134	33	10	43	0/1	99
Ci_contig6		11018	2335	T	A	225	22	25	47	0/1	99	A	225	28	29	57	0/1	99
Ci_contig6		11018	2489	A	T	64	31	21	52	0/1	97
Ci_contig6		11018	2503	T	C	200	35	21	56	0/1	99	C	113	44	14	58	0/1	99
Ci_contig6		11018	2838	G	C	225	46	20	66	0/1	99	C	225	35	23	58	0/1	99
Ci_contig6		11018	2902	G	C	220	27	30	57	0/1	99
Ci_contig6		11018	3070	G	A	76	49	9	58	0/1	99
Ci_contig6		11018	4657	G	C	73	25	35	60	0/1	99	C	222	8	40	48	1/1	99
Ci_contig6		11018	6700	C	T	61	29	18	47	0/1	94
Ci_contig8		9806	470	T	A	129	27	14	41	0/1	99
Ci_contig8		9806	480	T	C	88	29	13	42	0/1	99
Ci_contig8		9806	746	A	T	225	15	26	41	0/1	99
Ci_contig8		9806	770	C	T	166	8	20	28	0/1	99	T	222	0	28	28	1/1	99
Ci_contig8		9806	788	C	T	225	9	31	40	0/1	99	T	222	0	32	32	1/1	99
Ci_contig8		9806	1084	T	A	225	7	36	43	0/1	91	A	222	0	28	28	1/1	99
Ci_contig8		9806	1241	A	G	225	11	26	37	0/1	99	G	222	0	30	30	1/1	99
Ci_contig8		9806	1583	A	G	225	9	39	48	0/1	99	G	222	0	28	28	1/1	99
Ci_contig8		9806	1622	T	C	58	41	7	48	0/1	91
Ci_contig8		9806	1783	C	T	225	18	21	39	0/1	99
Ci_contig8		9806	1817	T	A	35	30	5	35	0/1	68
Ci_contig8		9806	2014	T	C	61	35	7	42	0/1	94
Ci_contig8		9806	2142	T	G	80	19	6	25	0/1	99	G	225	5	18	23	0/1	96
Ci_contig8		9806	2348	T								C	182	4	24	28	0/1	63
Ci_contig8		9806	2360	A								G	34	5	16	21	0/1	67
Ci_contig8		9806	2382	G								A	164	4	17	21	0/1	86
Ci_contig8		9806	2426	T	C	87	31	9	40	0/1	99
Ci_contig8		9806	2454	G								A	111	6	17	23	0/1	99
Ci_contig8		9806	2465	T								C	225	5	24	29	0/1	95
Ci_contig8		9806	2510	A	G	167	30	11	41	0/1	99
Ci_contig8		9806	2894	A	G	225	7	46	53	0/1	81	G	222	0	40	40	1/1	99
Ci_contig8		9806	2965	A	G	177	10	23	33	0/1	99	G	222	0	36	36	1/1	99
Ci_contig8		9806	2975	C	T	190	6	22	28	0/1	99	T	222	0	28	28	1/1	99
Ci_contig8		9806	3029	A	G	225	6	27	33	0/1	91	G	222	0	22	22	1/1	99
Ci_contig8		9806	3047	T	C	220	9	26	35	0/1	99	C	222	0	24	24	1/1	99
Ci_contig8		9806	3086	C	G	225	9	35	44	0/1	99	G	222	0	38	38	1/1	99
Ci_contig8		9806	3197	A	G	190	39	14	53	0/1	99
Ci_contig8		9806	3618	G	A	135	21	8	29	0/1	99	A	213	1	20	21	1/1	75
Ci_contig8		9806	3656	C								T	206	0	38	38	1/1	99
Ci_contig8		9806	3770	C	G	225	11	29	40	0/1	99
Ci_contig8		9806	3881	T	C	225	12	31	43	0/1	99	C	222	0	42	42	1/1	99
Ci_contig8		9806	3914	T	C	225	8	34	42	0/1	99	C	222	0	37	37	1/1	99
Ci_contig8		9806	4124	T	C	50	40	7	47	0/1	83	C	225	9	29	38	0/1	99
Ci_contig8		9806	4220	G								A	56	6	32	38	0/1	89
Ci_contig8		9806	4556	C	T	154	16	21	37	0/1	99
Ci_contig8		9806	4568	A	G	35	14	18	32	0/1	68
Ci_contig8		9806	4715	C								T	194	0	50	50	1/1	99
Ci_contig8		9806	4718	G								A	195	0	48	48	1/1	99
Ci_contig8		9806	4985	G	A	225	10	39	49	0/1	99	A	102	33	8	41	0/1	99
Ci_contig8		9806	5192	T	G	225	11	35	46	0/1	99
Ci_contig8		9806	5219	G	A	66	38	7	45	0/1	99
Ci_contig8		9806	5327	G	C	225	7	30	37	0/1	99	C	222	0	40	40	1/1	99
Ci_contig8		9806	5372	G	A	225	16	19	35	0/1	99
Ci_contig8		9806	5603	C	T	50	48	8	56	0/1	83
Ci_contig8		9806	5621	A	G	225	10	44	54	0/1	99	G	222	0	45	45	1/1	99
Ci_contig8		9806	5726	T	C	225	10	37	47	0/1	99	C	222	0	35	35	1/1	99
Ci_contig8		9806	5741	A	G	76	14	25	39	0/1	99	G	80	1	22	23	1/1	93
Ci_contig8		9806	5743	G	A	76	12	25	37	0/1	99	A	116	0	23	23	1/1	99
Ci_contig8		9806	5987	G	A	104	33	21	54	0/1	99	A	135	9	32	41	0/1	99
Ci_contig8		9806	5990	C	T	90	36	19	55	0/1	99	T	138	10	33	43	0/1	99
Ci_contig8		9806	6080	G	A	105	53	12	65	0/1	99	A	225	7	38	45	0/1	85
Ci_contig8		9806	6126	C								T	98	4	21	25	0/1	66
Ci_contig8		9806	6128	G								A	99	4	20	24	0/1	72
Ci_contig8		9806	6152	T								C	225	9	19	28	0/1	99
Ci_contig8		9806	6227	G	A	225	17	32	49	0/1	99
Ci_contig8		9806	6602	C	A	225	27	28	55	0/1	99
Ci_contig8		9806	6632	A	T	61	44	9	53	0/1	94
Ci_contig8		9806	6648	G	A	174	38	13	51	0/1	99	A	225	7	40	47	0/1	86
Ci_contig8		9806	6816	G	A	199	38	15	53	0/1	99
Ci_contig8		9806	6887	A	T	225	8	28	36	0/1	99	T	54	37	7	44	0/1	87
Ci_contig8		9806	6929	T	A	117	42	11	53	0/1	99	A	225	8	30	38	0/1	99
Ci_contig8		9806	7484	C	T	46	48	8	56	0/1	79
Ci_contig8		9806	7536	T	C	225	17	24	41	0/1	99
Ci_contig8		9806	7634	T	C	225	9	34	43	0/1	99	C	187	0	30	30	1/1	99
Ci_contig8		9806	7652	T	C	160	10	27	37	0/1	99	C	175	0	30	30	1/1	99
Ci_contig8		9806	7685	A	C	225	10	42	52	0/1	99	C	222	0	47	47	1/1	99
Ci_contig8		9806	7793	C								T	225	7	19	26	0/1	99
Ci_contig8		9806	7814	T								A	106	5	20	25	0/1	74
Ci_contig8		9806	7820	A								G	101	6	19	25	0/1	99
Ci_contig8		9806	7853	A	C	127	41	14	55	0/1	99
Ci_contig8		9806	7889	A	G	76	46	12	58	0/1	99
Ci_contig8		9806	7919	C	T	62	37	8	45	0/1	95
Ci_contig8		9806	7922	G	C	225	16	25	41	0/1	99
Ci_contig8		9806	8249	C	T	225	7	43	50	0/1	64	T	222	0	36	36	1/1	99
Ci_contig8		9806	8351	T	C	49	57	10	67	0/1	82
Ci_contig8		9806	8408	G	A	56	38	7	45	0/1	89
Ci_contig8		9806	8555	A	G	71	29	11	40	0/1	99
Ci_contig8		9806	8594	G	A	61	31	17	48	0/1	94
Ci_contig8		9806	8597	A	G	95	28	22	50	0/1	99
Ci_contig8		9806	8687	C	T	143	17	39	56	0/1	99
Ci_contig8		9806	8690	A	G	136	17	42	59	0/1	99
Ci_contig8		9806	8729	G	T	84	35	17	52	0/1	99	T	180	9	32	41	0/1	99
Ci_contig8		9806	8737	C	T	70	31	18	49	0/1	99	T	112	10	30	40	0/1	99
Ci_contig8		9806	8754	C	T	225	15	33	48	0/1	50	T	72	31	8	39	0/1	99
Ci_contig8		9806	8795	C	T	128	43	16	59	0/1	99	T	222	2	34	36	1/1	67
Ci_contig8		9806	8863	C	T	58	42	8	50	0/1	91
Ci_contig8		9806	8885	C	T	161	24	13	37	0/1	99
Ci_contig9		9227	1844	A								C	144	18	14	32	0/1	99
Ci_contig9		9227	2323	G								A	98	7	11	18	0/1	99
Ci_contig9		9227	2326	G								A	214	0	19	19	1/1	99
Ci_contig9		9227	2347	T								C	225	6	17	23	0/1	99
Ci_contig9		9227	2500	A								T	225	5	22	27	0/1	93
Ci_contig9		9227	2599	G								T	55	8	10	18	0/1	88
Ci_contig9		9227	2602	T								C	55	8	10	18	0/1	88
Ci_contig9		9227	2623	A								T	150	9	11	20	0/1	99
Ci_contig9		9227	2866	T	C	34	33	6	39	0/1	67
Ci_contig9		9227	2902	C								T	222	0	17	17	1/1	99
Ci_contig9		9227	2935	A								G	222	1	23	24	1/1	75
Ci_contig9		9227	2974	A	T	83	25	7	32	0/1	99	T	222	1	29	30	1/1	99
Ci_contig9		9227	3013	C								T	61	18	9	27	0/1	94
Ci_contig9		9227	3100	C	T	164	38	14	52	0/1	99	T	225	21	20	41	0/1	99
Ci_contig9		9227	3193	A								G	66	15	16	31	0/1	99
Ci_contig9		9227	3268	G	A	35	36	6	42	0/1	68
Ci_contig9		9227	3318	T	G	204	33	14	47	0/1	99	G	222	0	36	36	1/1	99
Ci_contig9		9227	3364	C	T	225	27	17	44	0/1	99	T	225	18	17	35	0/1	99
Ci_contig9		9227	3421	G								A	225	24	20	44	0/1	99
Ci_contig9		9227	3529	G	A	225	10	25	35	0/1	99
Ci_contig9		9227	3571	T								C	98	36	9	45	0/1	99
Ci_contig9		9227	4765	G	A	56	35	9	44	0/1	89
Ci_contig9		9227	4830	T	C	225	31	18	49	0/1	99	C	88	44	9	53	0/1	99
Ci_contig9		9227	4960	G	T	183	36	14	50	0/1	99	T	222	0	38	38	1/1	99
Ci_contig9		9227	4994	A	C	65	52	9	61	0/1	98	C	225	8	39	47	0/1	99
Ci_contig9		9227	5117	A	T	165	34	13	47	0/1	99	T	222	1	32	33	1/1	99
Ci_contig9		9227	5227	C								A	152	24	12	36	0/1	99
Ci_contig9		9227	5413	C								T	225	29	22	51	0/1	99
Ci_contig9		9227	5976	A	C	124	38	11	49	0/1	99
Ci_contig9		9227	6136	A	T	32	40	6	46	0/1	65
Ci_contig9		9227	6220	T								C	225	19	23	42	0/1	99
Ci_contig9		9227	6280	A								G	225	26	22	48	0/1	99
Ci_contig9		9227	6298	A								G	142	36	13	49	0/1	99
Ci_contig9		9227	6335	C								A	225	29	18	47	0/1	99
Ci_contig9		9227	6430	G	A	225	38	19	57	0/1	99	A	222	0	42	42	1/1	99
Ci_contig9		9227	6463	T								C	225	28	26	54	0/1	99
Ci_contig9		9227	6766	T	C	193	38	16	54	0/1	99	C	222	0	46	46	1/1	99
Ci_contig9		9227	7411	G								C	225	23	26	49	0/1	99
Ci_contig9		9227	7729	C								A	225	18	23	41	0/1	99
Ci_contig9		9227	7855	C	G	225	42	21	63	0/1	99	G	225	21	34	55	0/1	99
Ci_contig9		9227	8401	T	C	87	50	12	62	0/1	99
Ci_contig9		9227	8453	A								G	42	44	7	51	0/1	75
Ci_contig9		9227	8650	T	G	173	31	14	45	0/1	99	G	197	32	16	48	0/1	99
Ci_contig9		9227	8779	G	A	225	38	21	59	0/1	99	A	225	34	23	57	0/1	99
Ci_contig9		9227	8836	C	T	114	47	11	58	0/1	99	T	225	26	29	55	0/1	99
Ci_contig9		9227	8864	C								T	225	27	26	53	0/1	99
Ci_contig9		9227	8890	G								A	60	39	17	56	0/1	93
Ci_contig9		9227	8891	C								T	60	39	17	56	0/1	93
Ci_contig9		9227	8914	A								G	225	16	42	58	0/1	99
Ci_contig9		9227	8917	C								A	56	45	14	59	0/1	89
Ci_contig9		9227	8947	C								T	75	39	13	52	0/1	99
Ci_contig9		9227	8974	G								A	222	1	27	28	1/1	83
Ci_contig9		9227	9116	A	T	44	15	5	20	0/1	77	T	58	13	5	18	0/1	91
Ci_contig11		5507	1473	G	T	225	3	13	16	0/1	63
Ci_contig11		5507	2817	C	T	225	3	15	18	0/1	63	T	222	0	13	13	1/1	75
Ci_contig13		4151	284	A	G	144	14	23	37	0/1	99	G	222	0	37	37	1/1	99
Ci_contig13		4151	520	C	G	225	31	18	49	0/1	99	G	222	2	43	45	1/1	99
Ci_contig13		4151	815	C	T	225	36	24	60	0/1	99
Ci_contig13		4151	1066	C	T	45	48	8	56	0/1	78	T	222	1	52	53	1/1	99
Ci_contig13		4151	1379	T	G	225	12	37	49	0/1	99	G	222	0	50	50	1/1	99
Ci_contig13		4151	1534	C	T	225	42	22	64	0/1	99
Ci_contig14		3956	234	G	A	100	20	10	30	0/1	99
Ci_contig14		3956	469	C	G	196	16	14	30	0/1	99	G	222	1	35	36	1/1	99
Ci_contig14		3956	697	T	C	119	36	10	46	0/1	99
Ci_contig14		3956	714	T	A	41	44	8	52	0/1	74
Ci_contig14		3956	826	G	C	218	27	16	43	0/1	99	C	222	1	32	33	1/1	99
Ci_contig14		3956	1037	A	G	41	36	7	43	0/1	74
Ci_contig14		3956	1146	T	G	219	34	21	55	0/1	99	G	222	0	47	47	1/1	99
Ci_contig14		3956	1352	C	T	64	33	11	44	0/1	97
Ci_contig14		3956	1358	T	C	30	35	10	45	0/1	63
Ci_contig14		3956	1415	T	C	139	36	11	47	0/1	99
Ci_contig15		4401	1010	G	A	202	22	13	35	0/1	99
Ci_contig15		4401	1567	T	C	35	31	7	38	0/1	68
Ci_contig15		4401	2062	C	G	225	19	25	44	0/1	99	G	222	0	22	22	1/1	99
Ci_contig15		4401	2599	C	T	225	20	19	39	0/1	99
Ci_contig15		4401	2797	A	G	225	17	22	39	0/1	99	G	222	1	27	28	1/1	85
Ci_contig15		4401	3154	G	A	205	24	15	39	0/1	99
Ci_contig15		4401	3199	T	C	79	26	15	41	0/1	99
Ci_contig15		4401	3202	C	T	79	26	15	41	0/1	99
Ci_contig15		4401	3253	T	G	30	32	9	41	0/1	63
Ci_contig15		4401	3364	A	G	225	12	19	31	0/1	99	G	222	2	28	30	1/1	57
Ci_contig15		4401	3496	A	G	161	22	17	39	0/1	99
Ci_contig15		4401	3505	A	G	55	18	13	31	0/1	88
Ci_contig15		4401	3511	C	T	164	19	14	33	0/1	99
Ci_contig15		4401	3532	C	T	36	21	4	25	0/1	69
Ci_contig15		4401	3535	C	T	225	4	21	25	0/1	75	T	222	0	15	15	1/1	87
Ci_contig15		4401	3768	G	A	222	22	16	38	0/1	99
Ci_contig17		4909	4727	A	C	55	8	7	15	0/1	88	C	37	10	6	16	0/1	70
Ci_contig19		9101	516	T	C	60	25	11	36	0/1	93	C	51	10	6	16	0/1	84
Ci_contig19		9101	2962	C	T	57	6	4	10	0/1	90
Ci_contig19		9101	2999	C	T	36	8	3	11	0/1	69
Ci_contig19		9101	6712	T	C	169	26	11	37	0/1	99	C	222	0	35	35	1/1	99
Ci_contig19		9101	6943	T	G	127	17	17	34	0/1	99	G	222	0	26	26	1/1	99
Ci_contig19		9101	7018	C	T	33	20	4	24	0/1	66
Ci_contig19		9101	7057	C	T	74	34	8	42	0/1	99	T	222	1	33	34	1/1	99
Ci_contig19		9101	7219	C								T	60	0	24	24	1/1	99
Ci_contig19		9101	7222	T								A	50	0	23	23	1/1	99
Ci_contig19		9101	7232	G								C	100	0	26	26	1/1	99
Ci_contig19		9101	7234	T								C	100	0	26	26	1/1	99
Ci_contig19		9101	7300	A	G	55	31	8	39	0/1	88	G	222	0	29	29	1/1	99
Ci_contig19		9101	7339	T	C	209	25	14	39	0/1	99	C	222	0	35	35	1/1	99
Ci_contig20		8934	637	C	A	225	22	28	50	0/1	99	A	218	20	14	34	0/1	99
Ci_contig20		8934	827	T	C	88	43	9	52	0/1	99	C	225	26	16	42	0/1	99
Ci_contig20		8934	898	T	A	177	25	25	50	0/1	99	G	225	15	18	33	0/1	99
Ci_contig20		8934	1165	G	A	212	21	15	36	0/1	99	A	225	5	31	36	0/1	67
Ci_contig20		8934	1549	G	A	122	43	13	56	0/1	99	A	225	13	29	42	0/1	99
Ci_contig20		8934	1579	T								C	58	20	12	32	0/1	91
Ci_contig20		8934	1597	A	G	126	28	13	41	0/1	99	G	168	22	18	40	0/1	99
Ci_contig20		8934	1652	C								T	101	31	9	40	0/1	99
Ci_contig20		8934	1681	G								A	100	26	13	39	0/1	99
Ci_contig20		8934	1717	A	G	35	42	7	49	0/1	68	G	110	35	9	44	0/1	99
Ci_contig20		8934	2101	G	C	206	31	16	47	0/1	99	C	225	24	22	46	0/1	99
Ci_contig20		8934	2302	T	C	161	26	13	39	0/1	99	C	126	29	9	38	0/1	99
Ci_contig20		8934	2956	G	C	225	27	19	46	0/1	99	C	225	13	23	36	0/1	99
Ci_contig20		8934	3232	T	C	208	33	17	50	0/1	99	C	225	21	29	50	0/1	99
Ci_contig20		8934	3304	A								G	84	31	17	48	0/1	99
Ci_contig20		8934	3310	C	T	198	40	22	62	0/1	99	T	225	24	30	54	0/1	99
Ci_contig20		8934	3829	G								T	61	47	8	55	0/1	94
Ci_contig20		8934	4009	C	T	135	45	18	63	0/1	99	T	213	33	21	54	0/1	99
Ci_contig20		8934	4037	T	C	81	32	20	52	0/1	99	C	98	28	20	48	0/1	99
Ci_contig20		8934	4043	G	T	85	33	21	54	0/1	99	T	100	32	22	54	0/1	99
Ci_contig20		8934	4102	T	C	199	37	15	52	0/1	99	C	225	15	36	51	0/1	99
Ci_contig20		8934	4411	G								A	225	24	25	49	0/1	99
Ci_contig20		8934	4444	T								C	225	31	20	51	0/1	99
Ci_contig20		8934	4609	C								T	225	27	21	48	0/1	99
Ci_contig20		8934	4699	A	G	216	38	24	62	0/1	99	G	139	18	25	43	0/1	99
Ci_contig20		8934	4795	T								C	221	29	15	44	0/1	99
Ci_contig20		8934	4831	T								A	225	31	22	53	0/1	99
Ci_contig20		8934	4867	A								G	107	30	17	47	0/1	99
Ci_contig20		8934	4883	C								T	124	38	16	54	0/1	99
Ci_contig20		8934	4948	C	T	61	46	9	55	0/1	94	T	222	29	16	45	0/1	99
Ci_contig20		8934	4993	T	C	65	44	18	62	0/1	98	C	141	24	28	52	0/1	99
Ci_contig20		8934	4996	G	A	71	47	18	65	0/1	99	A	145	23	30	53	0/1	99
Ci_contig20		8934	5629	A	C	225	30	29	59	0/1	99	C	225	21	34	55	0/1	99
Ci_contig20		8934	6079	C	G	36	54	9	63	0/1	69
Ci_contig20		8934	6136	G	A	39	58	9	67	0/1	72	A	151	45	12	57	0/1	99
Ci_contig20		8934	6755	C	T	42	61	10	71	0/1	75	T	92	45	10	55	0/1	99
Ci_contig21		8731	130	T	A	92	15	10	25	0/1	99
Ci_contig21		8731	265	C	G	57	39	8	47	0/1	90	G	225	9	30	39	0/1	99
Ci_contig21		8731	727	T								A	225	4	24	28	0/1	61
Ci_contig21		8731	814	A	G	117	36	10	46	0/1	99	G	75	42	9	51	0/1	99
Ci_contig21		8731	1987	T	A	219	42	18	60	0/1	99	A	222	1	39	40	1/1	99
Ci_contig21		8731	2031	C	A	153	37	17	54	0/1	99	A	225	12	36	48	0/1	99
Ci_contig21		8731	2122	T	C	192	22	14	36	0/1	99	C	222	2	43	45	1/1	99
Ci_contig21		8731	2131	C	T	59	17	20	37	0/1	92
Ci_contig21		8731	2134	A	G	72	16	19	35	0/1	99
Ci_contig21		8731	2149	A	G	62	20	13	33	0/1	95
Ci_contig21		8731	2197	C	T	225	12	25	37	0/1	99
Ci_contig21		8731	2314	C								T	41	35	6	41	0/1	74
Ci_contig21		8731	2479	C	T	50	42	7	49	0/1	83	T	225	9	24	33	0/1	99
Ci_contig21		8731	2785	C	T	225	31	26	57	0/1	99
Ci_contig21		8731	3064	C	T	120	39	10	49	0/1	99	T	225	8	28	36	0/1	99
Ci_contig21		8731	3149	A								G	42	47	7	54	0/1	75
Ci_contig21		8731	3334	T	A	141	33	14	47	0/1	99	A	222	0	42	42	1/1	99
Ci_contig21		8731	3579	C								A	91	13	19	32	0/1	99
Ci_contig21		8731	3585	C								A	98	15	20	35	0/1	99
Ci_contig21		8731	3817	T	C	86	35	8	43	0/1	99	C	222	1	38	39	1/1	99
Ci_contig21		8731	4186	C								G	104	47	10	57	0/1	99
Ci_contig21		8731	4300	T								G	173	9	40	49	0/1	99
Ci_contig21		8731	4309	T								G	178	9	34	43	0/1	99
Ci_contig21		8731	4342	G	A	94	40	9	49	0/1	99
Ci_contig21		8731	4366	G	A	225	31	24	55	0/1	99
Ci_contig21		8731	4609	T								A	57	28	6	34	0/1	90
Ci_contig21		8731	4717	G								A	139	7	28	35	0/1	99
Ci_contig21		8731	4723	G								T	159	7	32	39	0/1	99
Ci_contig21		8731	4939	T	C	31	48	10	58	0/1	64	C	225	9	34	43	0/1	99
Ci_contig21		8731	4964	A								C	135	36	10	46	0/1	99
Ci_contig21		8731	4969	A								C	225	12	32	44	0/1	99
Ci_contig21		8731	5005	A								G	225	12	34	46	0/1	99
Ci_contig21		8731	5038	C								T	137	16	22	38	0/1	99
Ci_contig21		8731	5050	G								T	210	17	25	42	0/1	99
Ci_contig21		8731	5119	A	G	116	36	10	46	0/1	99
Ci_contig21		8731	5434	T	C	219	41	19	60	0/1	99	C	39	49	7	56	0/1	72
Ci_contig21		8731	5488	C	T	156	46	16	62	0/1	99	T	225	16	43	59	0/1	99
Ci_contig21		8731	5543	T	C	78	36	12	48	0/1	99	C	222	1	35	36	1/1	99
Ci_contig21		8731	5557	T								C	181	1	33	34	1/1	99
Ci_contig21		8731	5587	T	G	109	40	12	52	0/1	99	G	222	0	43	43	1/1	99
Ci_contig21		8731	5621	G	A	71	51	9	60	0/1	99
Ci_contig21		8731	5803	T	C	107	42	13	55	0/1	99
Ci_contig21		8731	5821	T	C	112	38	14	52	0/1	99	C	225	5	35	40	0/1	52
Ci_contig21		8731	5860	C	T	225	26	26	52	0/1	99
Ci_contig21		8731	5929	C	T	139	39	12	51	0/1	99
Ci_contig21		8731	6001	C	T	60	46	8	54	0/1	93	T	225	9	37	46	0/1	99
Ci_contig21		8731	6061	T								G	109	14	23	37	0/1	99
Ci_contig21		8731	6115	T								C	225	12	38	50	0/1	99
Ci_contig21		8731	6193	G								A	112	21	12	33	0/1	99
Ci_contig21		8731	6205	A								C	225	10	30	40	0/1	99
Ci_contig21		8731	6242	T	G	225	45	20	65	0/1	99	G	118	52	12	64	0/1	99
Ci_contig21		8731	6308	C	T	225	26	16	42	0/1	99	T	222	0	49	49	1/1	99
Ci_contig21		8731	6556	T	C	153	42	14	56	0/1	99
Ci_contig21		8731	6601	C								T	47	39	6	45	0/1	80
Ci_contig21		8731	6757	C	T	133	34	12	46	0/1	99	T	225	4	27	31	0/1	51
Ci_contig21		8731	6778	G	A	89	31	13	44	0/1	99	A	222	1	26	27	1/1	85
Ci_contig21		8731	6811	C	T	204	35	17	52	0/1	99	T	222	0	45	45	1/1	99
Ci_contig21		8731	6997	C								T	195	0	36	36	1/1	99
Ci_contig21		8731	7000	T								C	162	1	34	35	1/1	99
Ci_contig21		8731	7027	A	G	111	42	12	54	0/1	99
Ci_contig21		8731	7082	T	C	157	31	12	43	0/1	99	C	147	38	13	51	0/1	99
Ci_contig21		8731	7303	G								A	150	45	13	58	0/1	99
Ci_contig21		8731	7343	G	A	109	50	13	63	0/1	99	A	225	18	45	63	0/1	99
Ci_contig21		8731	7513	G	T	136	40	11	51	0/1	99
Ci_contig21		8731	7582	G	C	225	40	23	63	0/1	99	C	222	1	54	55	1/1	99
Ci_contig21		8731	7734	C	T	90	40	9	49	0/1	99
Ci_contig21		8731	7771	C	T	87	43	10	53	0/1	99
Ci_contig21		8731	7804	C	A	69	44	9	53	0/1	99
Ci_contig21		8731	7831	C	T	58	55	9	64	0/1	91	T	225	16	39	55	0/1	99
Ci_contig21		8731	7876	C	T	41	52	8	60	0/1	74	T	225	16	40	56	0/1	99
Ci_contig21		8731	7961	G								T	105	52	11	63	0/1	99
Ci_contig21		8731	8098	C								T	127	44	11	55	0/1	99
Ci_contig21		8731	8218	A								G	225	12	35	47	0/1	99
Ci_contig21		8731	8242	G	A	96	52	11	63	0/1	99	A	222	4	47	51	1/1	81
Ci_contig21		8731	8329	A								G	225	16	26	42	0/1	99
Ci_contig21		8731	8347	T								C	71	13	16	29	0/1	99
Ci_contig22		8518	88	G								A	33	20	5	25	0/1	66
Ci_contig22		8518	115	C								T	63	22	6	28	0/1	96
Ci_contig22		8518	163	T								C	89	12	7	19	0/1	99
Ci_contig22		8518	316	T								C	81	9	5	14	0/1	99
Ci_contig22		8518	418	T								A	108	8	7	15	0/1	99
Ci_contig22		8518	451	G								A	118	9	8	17	0/1	99
Ci_contig22		8518	2314	C	A	125	24	8	32	0/1	99
Ci_contig22		8518	2372	A	C	118	21	8	29	0/1	99
Ci_contig22		8518	2729	C	T	149	27	10	37	0/1	99
Ci_contig22		8518	2779	C								G	222	0	27	27	1/1	99
Ci_contig22		8518	3413	T	C	63	28	6	34	0/1	96
Ci_contig22		8518	3484	T	A	31	35	5	40	0/1	64
Ci_contig22		8518	3660	G	A	52	33	7	40	0/1	85
Ci_contig22		8518	3690	G	A	104	25	9	34	0/1	99
Ci_contig22		8518	4063	C	G	39	38	6	44	0/1	72
Ci_contig22		8518	4406	G	A	192	24	12	36	0/1	99
Ci_contig22		8518	4487	G								A	86	18	6	24	0/1	99
Ci_contig22		8518	4767	G	A	225	25	24	49	0/1	99	A	163	23	10	33	0/1	99
Ci_contig22		8518	4898	G	A	225	13	18	31	0/1	99	A	225	10	17	27	0/1	99
Ci_contig22		8518	4957	T	C	103	30	16	46	0/1	99
Ci_contig22		8518	4964	A	G	124	29	18	47	0/1	99
Ci_contig22		8518	5024	T	C	165	27	12	39	0/1	99
Ci_contig22		8518	5067	C								A	39	28	5	33	0/1	72
Ci_contig22		8518	5090	T	C	137	28	10	38	0/1	99
Ci_contig22		8518	5147	T								C	67	26	8	34	0/1	99
Ci_contig22		8518	5351	T								C	77	18	7	25	0/1	99
Ci_contig22		8518	5522	T	C	147	36	12	48	0/1	99	C	212	26	14	40	0/1	99
Ci_contig22		8518	5573	G								A	74	28	13	41	0/1	99
Ci_contig22		8518	5576	A								G	71	29	13	42	0/1	99
Ci_contig22		8518	5825	T	C	152	38	12	50	0/1	99	C	225	24	16	40	0/1	99
Ci_contig22		8518	5876	C	T	104	32	9	41	0/1	99	T	61	23	5	28	0/1	94
Ci_contig22		8518	6140	A	G	151	23	18	41	0/1	99	G	181	26	12	38	0/1	99
Ci_contig22		8518	6277	C	G	111	28	8	36	0/1	99
Ci_contig23		8365	2403	G								A	115	32	9	41	0/1	99
Ci_contig23		8365	2454	T								C	108	26	8	34	0/1	99
Ci_contig23		8365	2490	A								T	188	34	14	48	0/1	99
Ci_contig23		8365	2543	A								C	106	37	10	47	0/1	99
Ci_contig23		8365	2766	A								T	65	31	14	45	0/1	98
Ci_contig23		8365	2769	A								G	65	31	14	45	0/1	98
Ci_contig23		8365	2850	T								C	97	40	15	55	0/1	99
Ci_contig23		8365	2892	C								T	118	33	9	42	0/1	99
Ci_contig23		8365	3003	T								C	118	39	12	51	0/1	99
Ci_contig23		8365	3052	T								G	139	33	11	44	0/1	99
Ci_contig23		8365	3156	C								T	172	33	12	45	0/1	99
Ci_contig23		8365	3354	A								C	172	28	14	42	0/1	99
Ci_contig23		8365	3621	C								T	72	44	12	56	0/1	99
Ci_contig23		8365	3897	T								C	41	45	9	54	0/1	74
Ci_contig23		8365	4114	T								C	178	33	12	45	0/1	99
Ci_contig23		8365	4785	G								A	44	42	7	49	0/1	77
Ci_contig23		8365	4992	T								C	135	43	15	58	0/1	99
Ci_contig23		8365	5109	C								T	64	44	9	53	0/1	97
Ci_contig23		8365	5187	G								A	115	42	11	53	0/1	99
Ci_contig23		8365	5532	A								T	31	40	7	47	0/1	64
Ci_contig23		8365	5568	A								G	48	41	8	49	0/1	81
Ci_contig23		8365	5673	T								C	76	47	10	57	0/1	99
Ci_contig23		8365	5718	C								T	169	38	13	51	0/1	99
Ci_contig23		8365	5838	C								A	159	48	14	62	0/1	99
Ci_contig23		8365	6015	T								C	93	43	10	53	0/1	99
Ci_contig23		8365	6294	G								T	212	34	17	51	0/1	99
Ci_contig23		8365	6327	T								C	69	45	11	56	0/1	99
Ci_contig23		8365	6624	C								T	215	39	17	56	0/1	99
Ci_contig23		8365	6666	C								A	122	51	13	64	0/1	99
Ci_contig23		8365	6825	T								C	148	47	15	62	0/1	99
Ci_contig23		8365	6858	C								T	181	37	18	55	0/1	99
Ci_contig23		8365	6924	A								T	223	37	18	55	0/1	99
Ci_contig23		8365	7263	C								T	78	57	11	68	0/1	99
Ci_contig23		8365	7383	A								T	173	34	12	46	0/1	99
Ci_contig23		8365	7470	T								C	149	42	13	55	0/1	99
Ci_contig23		8365	7563	C								T	225	41	23	64	0/1	99
Ci_contig27		7978	3114	C	T	122	19	15	34	0/1	99
Ci_contig27		7978	3321	T	G	44	55	13	68	0/1	77	G	189	21	31	52	0/1	99
Ci_contig27		7978	3330	T								G	129	19	34	53	0/1	99
Ci_contig27		7978	3360	C								T	216	23	29	52	0/1	99
Ci_contig27		7978	3408	C								G	134	25	19	44	0/1	99
Ci_contig27		7978	3438	C								G	132	25	24	49	0/1	99
Ci_contig27		7978	3471	T								G	170	28	20	48	0/1	99
Ci_contig27		7978	3657	A	G	112	38	10	48	0/1	99	G	225	11	36	47	0/1	99
Ci_contig27		7978	3663	T	G	55	38	7	45	0/1	88
Ci_contig27		7978	3918	G								T	225	11	45	56	0/1	99
Ci_contig27		7978	4083	T	C	51	53	11	64	0/1	84
Ci_contig27		7978	4287	C								T	225	18	43	61	0/1	99
Ci_contig27		7978	4440	A								C	119	24	14	38	0/1	99
Ci_contig27		7978	4450	A								G	57	19	16	35	0/1	90
Ci_contig27		7978	4458	C								T	172	21	23	44	0/1	99
Ci_contig27		7978	4548	A	G	30	59	8	67	0/1	63
Ci_contig27		7978	4680	A	G	104	55	12	67	0/1	99	G	225	14	46	60	0/1	99
Ci_contig27		7978	4752	T	C	153	44	14	58	0/1	99	C	225	18	35	53	0/1	99
Ci_contig27		7978	4845	A	G	146	44	13	57	0/1	99	G	225	14	35	49	0/1	99
Ci_contig27		7978	5037	C								T	172	17	33	50	0/1	99
Ci_contig27		7978	5043	T								C	137	17	27	44	0/1	99
Ci_contig27		7978	5073	A	T	43	58	9	67	0/1	76
Ci_contig27		7978	5409	G								A	164	19	36	55	0/1	99
Ci_contig27		7978	5415	A								G	128	21	35	56	0/1	99
Ci_contig27		7978	5443	T	C	41	52	15	67	0/1	74	C	190	21	31	52	0/1	99
Ci_contig27		7978	5472	G								A	120	20	27	47	0/1	99
Ci_contig27		7978	5478	C								A	186	17	27	44	0/1	99
Ci_contig27		7978	5532	T	C	62	61	10	71	0/1	95	C	225	13	46	59	0/1	99
Ci_contig27		7978	5814	C								T	225	16	32	48	0/1	99
Ci_contig27		7978	5841	G								A	110	22	25	47	0/1	99
Ci_contig27		7978	5853	T								C	74	21	33	54	0/1	99
Ci_contig27		7978	5943	C								T	132	17	29	46	0/1	99
Ci_contig27		7978	5950	C	A	117	42	22	64	0/1	99	A	170	12	36	48	0/1	99
Ci_contig27		7978	6012	C	T	33	51	13	64	0/1	66
Ci_contig27		7978	6144	C	A	63	64	11	75	0/1	96
Ci_contig27		7978	6268	G								A	225	17	44	61	0/1	99
Ci_contig27		7978	6357	C	T	76	67	11	78	0/1	99
Ci_contig27		7978	6453	C	T	78	58	11	69	0/1	99	T	225	10	55	65	0/1	99
Ci_contig27		7978	6549	T	G	35	61	9	70	0/1	68	G	225	20	37	57	0/1	99
Ci_contig27		7978	6588	G								A	225	22	35	57	0/1	99
Ci_contig27		7978	6621	T								C	225	23	43	66	0/1	99
Ci_contig27		7978	6654	T								C	140	20	39	59	0/1	99
Ci_contig27		7978	6663	A								T	204	19	42	61	0/1	99
Ci_contig27		7978	6720	C								T	183	27	35	62	0/1	99
Ci_contig27		7978	6726	T								C	176	27	40	67	0/1	99
Ci_contig27		7978	6837	T								G	225	24	43	67	0/1	99
Ci_contig27		7978	6867	T								C	139	25	30	55	0/1	99
Ci_contig27		7978	6882	A								C	225	25	34	59	0/1	99
Ci_contig27		7978	6955	C	T	225	19	51	70	0/1	99
Ci_contig27		7978	6957	A	G	116	54	16	70	0/1	99	G	225	8	51	59	0/1	81
Ci_contig27		7978	7017	G	A	92	61	15	76	0/1	99	A	225	20	41	61	0/1	99
Ci_contig27		7978	7047	T								G	79	31	25	56	0/1	99
Ci_contig27		7978	7053	C								T	84	30	27	57	0/1	99
Ci_contig27		7978	7071	G	A	84	63	13	76	0/1	99
Ci_contig27		7978	7072	C								A	225	26	29	55	0/1	99
Ci_contig27		7978	7215	C								T	225	17	45	62	0/1	99
Ci_contig27		7978	7329	G	C	148	58	19	77	0/1	99	C	225	26	35	61	0/1	99
Ci_contig27		7978	7395	C	T	76	57	14	71	0/1	99	T	225	24	35	59	0/1	99
Ci_contig27		7978	7422	G								T	92	30	22	52	0/1	99
Ci_contig27		7978	7434	G								T	223	23	34	57	0/1	99
Ci_contig27		7978	7749	A								C	136	13	37	50	0/1	99
Ci_contig27		7978	7752	A								T	143	15	34	49	0/1	99
Ci_contig29		7568	546	C	T	225	27	31	58	0/1	99	T	222	0	35	35	1/1	99
Ci_contig29		7568	738	G	A	225	19	26	45	0/1	99	A	222	1	29	30	1/1	99
Ci_contig29		7568	885	G	A	193	36	26	62	0/1	99	A	222	0	42	42	1/1	99
Ci_contig29		7568	897	A	C	152	37	22	59	0/1	99	C	222	0	45	45	1/1	99
Ci_contig29		7568	1176	G	A	225	7	42	49	0/1	90	A	222	0	43	43	1/1	99
Ci_contig29		7568	1280	G	T	196	33	17	50	0/1	99
Ci_contig29		7568	1707	T	C	97	45	12	57	0/1	99
Ci_contig29		7568	1749	T	C	127	40	12	52	0/1	99
Ci_contig29		7568	2232	T	C	48	55	9	64	0/1	81
Ci_contig29		7568	2298	A	T	225	16	42	58	0/1	99	T	222	0	50	50	1/1	99
Ci_contig29		7568	2403	T	A	225	20	22	42	0/1	99	A	222	0	29	29	1/1	99
Ci_contig29		7568	2989	C	T	225	38	17	55	0/1	99
Ci_contig29		7568	3213	T	C	225	15	43	58	0/1	99	C	222	0	45	45	1/1	99
Ci_contig29		7568	3300	C	T	135	46	16	62	0/1	99
Ci_contig29		7568	3324	A	G	190	44	17	61	0/1	99
Ci_contig29		7568	3387	C	T	225	18	38	56	0/1	99	T	222	0	43	43	1/1	99
Ci_contig29		7568	3432	T	C	44	53	8	61	0/1	77
Ci_contig29		7568	3609	C	T	225	33	22	55	0/1	99
Ci_contig29		7568	4023	C	T	90	37	20	57	0/1	99	T	209	0	40	40	1/1	99
Ci_contig29		7568	4032	G								A	103	0	37	37	1/1	99
Ci_contig29		7568	4035	G	A	225	19	35	54	0/1	99	A	120	0	40	40	1/1	99
Ci_contig29		7568	4212	C	T	35	57	8	65	0/1	68
Ci_contig29		7568	4278	C	T	97	37	21	58	0/1	99
Ci_contig29		7568	4284	T	C	225	14	43	57	0/1	99	C	222	1	47	48	1/1	99
Ci_contig29		7568	4326	C	T	212	49	21	70	0/1	99
Ci_contig29		7568	4662	A	G	86	36	17	53	0/1	99	G	222	0	30	30	1/1	99
Ci_contig29		7568	4671	A	T	60	42	14	56	0/1	93	T	222	0	33	33	1/1	99
Ci_contig29		7568	4791	C	T	45	54	9	63	0/1	78	T	225	7	36	43	0/1	99
Ci_contig29		7568	4905	A	G	197	38	14	52	0/1	99
Ci_contig29		7568	5211	A	G	54	48	8	56	0/1	87
Ci_contig29		7568	5241	C								T	222	2	47	49	1/1	99
Ci_contig29		7568	5292	A	G	60	42	15	57	0/1	93
Ci_contig29		7568	5298	T	C	95	41	19	60	0/1	99
Ci_contig29		7568	5418	C	T	137	29	28	57	0/1	99
Ci_contig29		7568	5421	C	T	225	16	38	54	0/1	99	T	222	0	51	51	1/1	99
Ci_contig29		7568	5460	A								T	225	10	49	59	0/1	99
Ci_contig29		7568	5596	T	C	188	46	15	61	0/1	99
Ci_contig29		7568	5652	A	G	157	45	17	62	0/1	99	G	222	1	31	32	1/1	99
Ci_contig29		7568	5673	A								T	151	1	26	27	1/1	77
Ci_contig29		7568	5679	C	T	44	43	13	56	0/1	77	T	198	1	30	31	1/1	99
Ci_contig29		7568	5724	T	A	174	44	14	58	0/1	99
Ci_contig29		7568	5778	A	G	225	41	20	61	0/1	99
Ci_contig29		7568	6030	A	G	225	23	37	60	0/1	99	G	222	0	46	46	1/1	99
Ci_contig29		7568	6195	T	C	225	26	42	68	0/1	99
Ci_contig29		7568	6258	C	A	225	46	23	69	0/1	99	A	222	2	61	63	1/1	99
Ci_contig29		7568	6384	T	C	115	54	12	66	0/1	99	C	225	8	45	53	0/1	95
Ci_contig29		7568	6669	G	A	99	47	10	57	0/1	99
Ci_contig29		7568	6747	T	C	116	41	13	54	0/1	99
Ci_contig29		7568	6762	C	T	94	47	14	61	0/1	99
Ci_contig29		7568	6840	T	C	225	41	21	62	0/1	99
Ci_contig29		7568	6951	G	T	139	49	15	64	0/1	99
Ci_contig29		7568	6984	C								T	209	0	53	53	1/1	99
Ci_contig29		7568	6991	A	C	43	56	10	66	0/1	76
Ci_contig29		7568	7047	A	G	225	37	21	58	0/1	99
Ci_contig29		7568	7053	A	G	225	22	32	54	0/1	99	G	222	0	53	53	1/1	99
Ci_contig29		7568	7086	C	A	53	61	12	73	0/1	86	A	225	10	51	61	0/1	99
Ci_contig29		7568	7139	A	T	225	45	23	68	0/1	99
Ci_contig29		7568	7176	A	G	225	31	18	49	0/1	99	G	225	9	26	35	0/1	99
Ci_contig29		7568	7197	A	G	225	21	27	48	0/1	99	G	222	0	35	35	1/1	99
Ci_contig29		7568	7374	G	A	99	31	9	40	0/1	99
Ci_contig29		7568	7429	G	T	90	9	19	28	0/1	99	T	137	0	27	27	1/1	99
Ci_contig29		7568	7434	A	G	98	7	22	29	0/1	99	G	113	0	25	25	1/1	99
Ci_contig29		7568	7505	T	A	79	16	8	24	0/1	99
Ci_contig30		7510	167	A	C	225	24	25	49	0/1	99	C	225	20	23	43	0/1	99
Ci_contig30		7510	350	T	C	225	36	21	57	0/1	99	C	225	28	26	54	0/1	99
Ci_contig30		7510	515	T	C	68	54	10	64	0/1	99	C	225	22	34	56	0/1	99
Ci_contig30		7510	569	T	A	225	51	21	72	0/1	99
Ci_contig30		7510	887	T	A	225	34	31	65	0/1	99	A	225	24	25	49	0/1	99
Ci_contig30		7510	1007	T	C	225	34	42	76	0/1	99	C	225	37	33	70	0/1	99
Ci_contig30		7510	1062	C	T	225	38	28	66	0/1	99	T	225	36	26	62	0/1	99
Ci_contig30		7510	1082	T	C	168	42	18	60	0/1	99	C	225	31	22	53	0/1	99
Ci_contig30		7510	1133	A	G	98	59	12	71	0/1	99
Ci_contig30		7510	1175	C	T	225	32	29	61	0/1	99	T	116	32	12	44	0/1	99
Ci_contig30		7510	1196	G								A	204	35	17	52	0/1	99
Ci_contig30		7510	1211	G	T	172	52	21	73	0/1	99
Ci_contig30		7510	1250	A	G	225	43	25	68	0/1	99	G	225	39	26	65	0/1	99
Ci_contig30		7510	1355	G	C	206	49	21	70	0/1	99	C	225	26	27	53	0/1	99
Ci_contig30		7510	1389	A	C	225	36	25	61	0/1	99	C	225	30	29	59	0/1	99
Ci_contig30		7510	1415	T	C	225	22	34	56	0/1	99	C	225	21	30	51	0/1	99
Ci_contig30		7510	1424	T								C	114	35	14	49	0/1	99
Ci_contig30		7510	1455	T	C	128	49	16	65	0/1	99
Ci_contig30		7510	1475	G	A	225	28	28	56	0/1	99	A	225	16	32	48	0/1	99
Ci_contig30		7510	1481	T	C	225	28	31	59	0/1	99	C	195	32	19	51	0/1	99
Ci_contig30		7510	1616	A								C	225	24	33	57	0/1	99
Ci_contig30		7510	1667	T	C	225	20	41	61	0/1	99	C	222	0	46	46	1/1	99
Ci_contig30		7510	1721	C	T	225	31	38	69	0/1	99	T	222	0	49	49	1/1	99
Ci_contig30		7510	1772	A	G	225	13	45	58	0/1	99	G	222	0	48	48	1/1	99
Ci_contig30		7510	1817	G								A	225	28	18	46	0/1	99
Ci_contig30		7510	1952	G								T	225	30	24	54	0/1	99
Ci_contig30		7510	2144	T								C	105	34	12	46	0/1	99
Ci_contig30		7510	2156	C								T	59	35	13	48	0/1	92
Ci_contig30		7510	2168	A	G	108	55	12	67	0/1	99	G	137	36	17	53	0/1	99
Ci_contig30		7510	2216	C								T	225	22	38	60	0/1	99
Ci_contig30		7510	2276	T	C	62	47	17	64	0/1	95
Ci_contig30		7510	2282	A	G	66	47	17	64	0/1	99
Ci_contig30		7510	2348	A	G	225	40	29	69	0/1	99
Ci_contig30		7510	2408	T	C	192	49	17	66	0/1	99
Ci_contig30		7510	2498	A	G	151	52	16	68	0/1	99	G	225	33	30	63	0/1	99
Ci_contig30		7510	2561	C								T	225	25	34	59	0/1	99
Ci_contig30		7510	2687	C	T	216	54	22	76	0/1	99
Ci_contig30		7510	2732	A	C	225	48	22	70	0/1	99
Ci_contig30		7510	2813	C	A	90	51	16	67	0/1	99
Ci_contig30		7510	2825	T	C	61	51	14	65	0/1	94
Ci_contig30		7510	2888	T	C	225	46	26	72	0/1	99
Ci_contig30		7510	3044	G	A	223	49	21	70	0/1	99
Ci_contig30		7510	3092	A	G	101	38	22	60	0/1	99	G	78	29	21	50	0/1	99
Ci_contig30		7510	3095	T	C	105	37	23	60	0/1	99	C	70	29	20	49	0/1	99
Ci_contig30		7510	3146	T	C	80	51	22	73	0/1	99
Ci_contig30		7510	3147	C	T	69	51	23	74	0/1	99
Ci_contig30		7510	3170	G								C	87	51	13	64	0/1	99
Ci_contig30		7510	3221	G	A	225	10	33	43	0/1	99	A	222	1	36	37	1/1	99
Ci_contig30		7510	3233	G	A	78	26	9	35	0/1	99
Ci_contig30		7510	3248	T	C	64	12	25	37	0/1	97	C	69	1	28	29	1/1	99
Ci_contig30		7510	3251	T	C	119	27	11	38	0/1	90
Ci_contig30		7510	3257	G	A	42	17	23	40	0/1	75	A	75	1	30	31	1/1	99
Ci_contig30		7510	3264	T	C	123	20	25	45	0/1	99	C	161	1	32	33	1/1	99
Ci_contig30		7510	3359	T								C	225	32	27	59	0/1	99
Ci_contig30		7510	3389	A	T	193	42	19	61	0/1	99	T	207	34	33	67	0/1	99
Ci_contig30		7510	3419	A								G	225	28	32	60	0/1	99
Ci_contig30		7510	3476	G								A	155	35	15	50	0/1	99
Ci_contig30		7510	3539	G								A	106	36	19	55	0/1	99
Ci_contig30		7510	3545	C								T	116	34	22	56	0/1	99
Ci_contig30		7510	3617	A								G	225	22	39	61	0/1	99
Ci_contig30		7510	3644	G	A	129	61	20	81	0/1	99
Ci_contig30		7510	3650	G								A	225	25	45	70	0/1	99
Ci_contig30		7510	3680	T	C	225	48	23	71	0/1	99
Ci_contig30		7510	3686	T								C	139	36	23	59	0/1	99
Ci_contig30		7510	3701	A								T	225	32	26	58	0/1	99
Ci_contig30		7510	3800	C								T	225	27	43	70	0/1	99
Ci_contig30		7510	3851	T	G	67	65	11	76	0/1	99
Ci_contig30		7510	3920	T								C	150	36	21	57	0/1	99
Ci_contig30		7510	3929	A	G	156	53	17	70	0/1	99
Ci_contig30		7510	3962	A	G	43	46	18	64	0/1	76
Ci_contig30		7510	4022	A	G	84	55	22	77	0/1	99	G	225	42	30	72	0/1	99
Ci_contig30		7510	4025	C	T	38	59	21	80	0/1	71
Ci_contig30		7510	4109	C	G	225	28	26	54	0/1	99	G	225	26	23	49	0/1	99
Ci_contig30		7510	4133	T								C	225	27	22	49	0/1	99
Ci_contig30		7510	4152	C	T	145	47	15	62	0/1	99
Ci_contig30		7510	4184	A								C	200	28	16	44	0/1	99
Ci_contig30		7510	4205	A								T	47	31	12	43	0/1	80
Ci_contig30		7510	4208	A								G	54	32	12	44	0/1	87
Ci_contig30		7510	4281	C	T	105	49	24	73	0/1	99
Ci_contig30		7510	4286	C	A	63	52	20	72	0/1	96
Ci_contig30		7510	4304	T								C	225	34	25	59	0/1	99
Ci_contig30		7510	4460	C	A	195	49	19	68	0/1	99	A	225	24	40	64	0/1	99
Ci_contig30		7510	4521	C	T	177	46	21	67	0/1	99	T	224	43	23	66	0/1	99
Ci_contig30		7510	4538	C								T	36	41	13	54	0/1	69
Ci_contig30		7510	4556	C	T	45	50	10	60	0/1	78	T	225	34	22	56	0/1	99
Ci_contig30		7510	4697	C	T	80	59	14	73	0/1	99	T	189	39	20	59	0/1	99
Ci_contig30		7510	4721	T								C	219	36	19	55	0/1	99
Ci_contig30		7510	4787	A								G	225	29	30	59	0/1	99
Ci_contig30		7510	4826	T	C	175	51	20	71	0/1	99
Ci_contig30		7510	4835	A								G	225	28	38	66	0/1	99
Ci_contig30		7510	4856	T	C	143	50	19	69	0/1	99
Ci_contig30		7510	4898	A								G	225	30	32	62	0/1	99
Ci_contig30		7510	4934	C	T	126	51	14	65	0/1	99
Ci_contig30		7510	4961	A								G	225	27	40	67	0/1	99
Ci_contig30		7510	5057	C	T	192	49	17	66	0/1	99	T	225	24	32	56	0/1	99
Ci_contig30		7510	5174	A								G	143	45	17	62	0/1	99
Ci_contig30		7510	5192	A	G	86	48	26	74	0/1	99
Ci_contig30		7510	5195	T	C	117	43	27	70	0/1	99	C	224	35	26	61	0/1	99
Ci_contig30		7510	5234	C	T	47	51	11	62	0/1	80	T	178	36	21	57	0/1	99
Ci_contig30		7510	5270	C	T	103	47	13	60	0/1	99	T	161	39	16	55	0/1	99
Ci_contig30		7510	5471	G	A	132	56	19	75	0/1	99
Ci_contig30		7510	5513	A	G	90	58	19	77	0/1	99
Ci_contig30		7510	5582	G								T	225	30	40	70	0/1	99
Ci_contig30		7510	5669	T	C	153	52	16	68	0/1	99
Ci_contig30		7510	5852	C	T	209	59	20	79	0/1	99
Ci_contig30		7510	5945	C	T	219	50	19	69	0/1	99	T	225	39	22	61	0/1	99
Ci_contig30		7510	6038	G	A	225	49	20	69	0/1	99	A	225	23	36	59	0/1	99
Ci_contig30		7510	6086	G	A	202	53	18	71	0/1	99
Ci_contig30		7510	6212	C	T	165	55	16	71	0/1	99
Ci_contig30		7510	6275	A	G	225	36	24	60	0/1	99	G	225	22	26	48	0/1	99
Ci_contig30		7510	6308	A	G	225	47	27	74	0/1	99	G	225	30	39	69	0/1	99
Ci_contig30		7510	6362	A	G	106	60	14	74	0/1	99	G	225	34	36	70	0/1	99
Ci_contig30		7510	6383	G	A	116	63	15	78	0/1	99
Ci_contig30		7510	6449	T	C	224	51	20	71	0/1	99
Ci_contig30		7510	6506	C	T	82	52	15	67	0/1	99
Ci_contig30		7510	6521	A	T	86	52	18	70	0/1	99
Ci_contig30		7510	6560	T	G	225	45	23	68	0/1	99
Ci_contig30		7510	6650	C								T	141	30	31	61	0/1	99
Ci_contig30		7510	6653	C	T	225	50	24	74	0/1	99	T	135	35	31	66	0/1	99
Ci_contig31		7400	3649	A								G	60	20	14	34	0/1	93
Ci_contig31		7400	3770	T								C	53	0	42	42	1/1	99
Ci_contig33		7342	577	G	C	40	4	9	13	0/1	72
Ci_contig33		7342	3213	G	A	186	51	18	69	0/1	99
Ci_contig33		7342	3476	G	C	67	51	10	61	0/1	99
Ci_contig33		7342	3605	A	G	184	50	17	67	0/1	99
Ci_contig33		7342	3766	G	A	146	53	14	67	0/1	99	A	225	45	23	68	0/1	99
Ci_contig33		7342	3828	C	T	122	51	13	64	0/1	99
Ci_contig33		7342	4491	G	A	37	48	9	57	0/1	70
Ci_contig33		7342	4542	A	G	169	25	17	42	0/1	99	G	222	27	21	48	0/1	99
Ci_contig33		7342	4560	C	G	108	20	18	38	0/1	99	G	203	19	24	43	0/1	99
Ci_contig33		7342	4599	T	A	225	20	39	59	0/1	99	A	225	24	39	63	0/1	99
Ci_contig33		7342	4695	T	A	77	50	12	62	0/1	99	A	225	33	20	53	0/1	99
Ci_contig33		7342	4710	A								G	34	35	12	47	0/1	67
Ci_contig33		7342	4728	A	G	167	36	17	53	0/1	99	G	216	28	21	49	0/1	99
Ci_contig33		7342	4791	C	T	225	30	30	60	0/1	99	T	225	19	43	62	0/1	99
Ci_contig33		7342	4968	A								C	30	55	11	66	0/1	63
Ci_contig33		7342	5001	A	G	125	60	15	75	0/1	99	G	94	55	13	68	0/1	99
Ci_contig33		7342	5025	C	T	102	63	14	77	0/1	99
Ci_contig33		7342	5163	G	T	98	60	12	72	0/1	99
Ci_contig33		7342	5190	C	T	126	55	14	69	0/1	99	T	131	51	15	66	0/1	99
Ci_contig33		7342	5259	T								C	59	55	15	70	0/1	92
Ci_contig33		7342	5400	C	T	225	21	48	69	0/1	99	T	225	19	45	64	0/1	99
Ci_contig33		7342	5733	A	G	194	50	17	67	0/1	99	G	61	53	10	63	0/1	94
Ci_contig33		7342	6210	C	T	225	23	39	62	0/1	99	T	225	15	50	65	0/1	99
Ci_contig33		7342	6987	A	G	225	12	40	52	0/1	99	G	225	18	41	59	0/1	99
Ci_contig33		7342	7035	C								G	134	51	17	68	0/1	99
Ci_contig33		7342	7116	A								G	63	30	15	45	0/1	96
Ci_contig33		7342	7120	A								G	57	33	14	47	0/1	90
Ci_contig33		7342	7131	C	T	174	8	26	34	0/1	72	T	225	17	29	46	0/1	99
Ci_contig33		7342	7173	G								T	93	33	9	42	0/1	99
Ci_contig33		7342	7270	A								G	88	18	12	30	0/1	99
Ci_contig33		7342	7296	G								C	59	15	6	21	0/1	92
Ci_contig33		7342	7303	A								C	83	5	11	16	0/1	90
Ci_contig34		7299	329	C	T	78	29	14	43	0/1	99
Ci_contig34		7299	335	T	C	55	25	12	37	0/1	88
Ci_contig34		7299	404	T	C	95	37	11	48	0/1	99
Ci_contig34		7299	410	A	G	173	34	15	49	0/1	99
Ci_contig34		7299	503	T	C	225	15	23	38	0/1	99
Ci_contig34		7299	602	C	T	225	16	18	34	0/1	99
Ci_contig34		7299	629	T	C	83	20	6	26	0/1	99
Ci_contig34		7299	680	T	C	207	17	13	30	0/1	99
Ci_contig34		7299	1496	G	A	225	21	16	37	0/1	99
Ci_contig34		7299	1721	T	A	56	32	7	39	0/1	89
Ci_contig34		7299	1751	T	C	174	21	13	34	0/1	99
Ci_contig34		7299	1799	G	A	56	24	6	30	0/1	89
Ci_contig34		7299	1919	A	T	121	27	9	36	0/1	99
Ci_contig34		7299	2144	C	T	196	20	13	33	0/1	99
Ci_contig34		7299	2324	C	T	223	24	17	41	0/1	99
Ci_contig34		7299	2567	T	A	222	22	15	37	0/1	99
Ci_contig34		7299	2678	G	A	222	16	14	30	0/1	99
Ci_contig34		7299	2807	C	T	57	30	10	40	0/1	90
Ci_contig34		7299	2819	A	G	34	30	7	37	0/1	67
Ci_contig34		7299	2834	G	A	38	30	7	37	0/1	71
Ci_contig34		7299	2849	C	T	50	26	8	34	0/1	83
Ci_contig34		7299	2882	C	T	83	24	10	34	0/1	99
Ci_contig34		7299	2900	G	C	177	24	14	38	0/1	99
Ci_contig34		7299	2990	G	A	137	32	10	42	0/1	99
Ci_contig34		7299	3101	T	C	225	14	25	39	0/1	99	C	58	23	6	29	0/1	91
Ci_contig34		7299	3248	A	G	144	15	25	40	0/1	99
Ci_contig34		7299	3251	C	G	148	14	28	42	0/1	99
Ci_contig34		7299	3377	A	G	42	33	7	40	0/1	75	G	160	23	11	34	0/1	99
Ci_contig34		7299	3569	C								T	71	30	6	36	0/1	99
Ci_contig34		7299	3653	A	G	182	32	16	48	0/1	99	G	185	24	14	38	0/1	99
Ci_contig34		7299	3791	C	T	225	18	22	40	0/1	99	T	123	33	9	42	0/1	99
Ci_contig34		7299	3944	G	A	81	40	13	53	0/1	99
Ci_contig34		7299	3954	G								A	103	39	9	48	0/1	99
Ci_contig34		7299	3956	G	A	62	34	12	46	0/1	95
Ci_contig34		7299	4214	T	C	225	19	26	45	0/1	99
Ci_contig34		7299	4319	T	A	217	33	16	49	0/1	99
Ci_contig34		7299	4355	A								G	31	29	5	34	0/1	64
Ci_contig34		7299	4409	T	C	119	20	11	31	0/1	99	C	135	30	14	44	0/1	99
Ci_contig34		7299	4427	T	C	152	22	13	35	0/1	99	C	84	28	10	38	0/1	99
Ci_contig34		7299	4481	T	A	78	36	8	44	0/1	99
Ci_contig34		7299	4658	A	G	77	26	7	33	0/1	99	G	104	24	8	32	0/1	99
Ci_contig34		7299	5492	T	C	168	38	13	51	0/1	99
Ci_contig34		7299	5564	C	T	168	28	18	46	0/1	99
Ci_contig34		7299	5576	T	C	114	28	18	46	0/1	99
Ci_contig34		7299	5600	T								G	122	33	9	42	0/1	99
Ci_contig34		7299	5666	C								G	87	26	9	35	0/1	99
Ci_contig34		7299	5729	T	C	225	20	19	39	0/1	99	C	190	24	12	36	0/1	99
Ci_contig34		7299	5753	C	T	61	33	7	40	0/1	94
Ci_contig34		7299	5783	T								A	218	30	16	46	0/1	99
Ci_contig34		7299	5831	T	C	157	15	9	24	0/1	99
Ci_contig34		7299	6687	C								A	52	32	11	43	0/1	85
Ci_contig34		7299	6698	A								C	32	32	8	40	0/1	65
Ci_contig34		7299	6803	T	G	222	32	17	49	0/1	99	G	162	32	12	44	0/1	99
Ci_contig34		7299	6867	G								A	225	27	16	43	0/1	99
Ci_contig34		7299	6965	T								C	173	28	12	40	0/1	99
Ci_contig34		7299	7024	G								T	126	23	8	31	0/1	99
Ci_contig34		7299	7128	G								A	78	15	7	22	0/1	99
Ci_contig34		7299	7227	T								C	31	6	6	12	0/1	64
Ci_contig35		7293	4480	T								C	56	0	24	24	1/1	99
Ci_contig36		7146	1015	T	C	220	16	14	30	0/1	99
Ci_contig36		7146	1054	A								G	53	20	6	26	0/1	86
Ci_contig36		7146	1072	A	T	190	28	15	43	0/1	99	T	121	18	9	27	0/1	99
Ci_contig36		7146	1234	T	C	58	33	7	40	0/1	91	C	145	23	11	34	0/1	99
Ci_contig36		7146	1273	T	C	87	29	9	38	0/1	99	C	214	19	13	32	0/1	99
Ci_contig36		7146	1453	A								G	151	26	12	38	0/1	99
Ci_contig36		7146	1486	A	G	145	33	13	46	0/1	99
Ci_contig36		7146	1577	T								C	214	19	14	33	0/1	99
Ci_contig36		7146	1721	A	T	118	32	9	41	0/1	99	T	117	23	8	31	0/1	99
Ci_contig36		7146	1781	G	A	119	31	12	43	0/1	99	A	205	20	15	35	0/1	99
Ci_contig36		7146	1850	A								T	72	19	6	25	0/1	99
Ci_contig36		7146	2060	G	A	133	22	9	31	0/1	99
Ci_contig36		7146	2456	A	G	225	23	19	42	0/1	99
Ci_contig36		7146	2780	G	T	65	33	12	45	0/1	98
Ci_contig36		7146	2795	A	G	57	31	20	51	0/1	90	G	45	32	6	38	0/1	78
Ci_contig36		7146	2951	G	A	202	19	12	31	0/1	99
Ci_contig36		7146	3023	C	T	225	29	18	47	0/1	99
Ci_contig36		7146	3065	C	T	225	24	17	41	0/1	99
Ci_contig36		7146	3110	T	A	225	24	20	44	0/1	99
Ci_contig36		7146	3149	T	A	168	32	16	48	0/1	99
Ci_contig36		7146	3245	C	T	193	21	12	33	0/1	99
Ci_contig36		7146	3422	T	C	203	25	16	41	0/1	99	C	191	19	12	31	0/1	99
Ci_contig36		7146	3953	T	A	161	32	15	47	0/1	99
Ci_contig36		7146	4136	G	A	80	26	6	32	0/1	99
Ci_contig36		7146	4193	G	A	45	23	6	29	0/1	78
Ci_contig36		7146	4232	T	C	36	34	8	42	0/1	69
Ci_contig36		7146	4325	A	G	225	23	17	40	0/1	99
Ci_contig36		7146	4772	T	C	181	23	11	34	0/1	99
Ci_contig36		7146	4781	T	A	76	26	7	33	0/1	99
Ci_contig36		7146	4847	A	G	107	36	22	58	0/1	99
Ci_contig36		7146	4850	A	G	104	35	22	57	0/1	99
Ci_contig36		7146	4922	A	G	45	38	12	50	0/1	78
Ci_contig36		7146	5270	T	C	54	36	11	47	0/1	87
Ci_contig36		7146	5522	A	G	66	36	12	48	0/1	99	G	39	36	10	46	0/1	72
Ci_contig36		7146	5531	T								C	63	38	12	50	0/1	96
Ci_contig36		7146	5588	C	G	225	26	16	42	0/1	99	G	225	21	14	35	0/1	99
Ci_contig36		7146	5687	T	A	59	33	7	40	0/1	92
Ci_contig36		7146	5732	T	C	225	26	23	49	0/1	99	C	173	28	12	40	0/1	99
Ci_contig36		7146	5795	G	A	225	28	18	46	0/1	99
Ci_contig36		7146	5894	A	G	225	17	24	41	0/1	99
Ci_contig36		7146	5897	C								T	225	26	17	43	0/1	99
Ci_contig36		7146	6023	C								T	212	28	15	43	0/1	99
Ci_contig36		7146	6149	A								G	183	28	12	40	0/1	99
Ci_contig36		7146	6188	G	A	151	39	13	52	0/1	99
Ci_contig36		7146	6377	G	A	92	50	11	61	0/1	99
Ci_contig36		7146	6440	C	T	169	47	15	62	0/1	99
Ci_contig36		7146	6485	A								G	156	30	13	43	0/1	99
Ci_contig36		7146	6536	T								C	105	36	10	46	0/1	99
Ci_contig36		7146	6551	C								T	33	32	7	39	0/1	66
Ci_contig36		7146	6596	G	A	220	32	17	49	0/1	99
Ci_contig36		7146	6701	C	A	213	34	19	53	0/1	99	A	109	31	12	43	0/1	99
Ci_contig36		7146	6761	C	T	225	27	20	47	0/1	99
Ci_contig36		7146	6867	C	T	123	30	12	42	0/1	99	T	161	26	15	41	0/1	99
Ci_contig37		7126	3508	A								C	105	7	16	23	0/1	59
Ci_contig37		7126	3518	G								A	46	22	6	28	0/1	79
Ci_contig37		7126	3533	A	G	123	24	16	40	0/1	99
Ci_contig37		7126	3539	C	T	67	32	13	45	0/1	99
Ci_contig37		7126	3573	C								T	225	5	23	28	0/1	91
Ci_contig37		7126	3602	G								A	90	6	29	35	0/1	76
Ci_contig37		7126	3605	C								G	101	7	30	37	0/1	91
Ci_contig37		7126	3614	A	G	39	36	12	48	0/1	72
Ci_contig37		7126	3617	A	C	58	28	22	50	0/1	91
Ci_contig37		7126	3715	C	T	72	36	7	43	0/1	99
Ci_contig37		7126	3730	C	T	118	12	23	35	0/1	99	T	184	11	21	32	0/1	99
Ci_contig37		7126	3737	C	G	118	13	19	32	0/1	99	G	100	15	14	29	0/1	99
Ci_contig37		7126	3761	C	T	159	25	18	43	0/1	99	T	144	23	14	37	0/1	99
Ci_contig37		7126	3857	T								G	225	28	21	49	0/1	99
Ci_contig37		7126	3866	A	G	204	31	15	46	0/1	99	G	225	34	20	54	0/1	99
Ci_contig37		7126	3923	A	G	177	24	22	46	0/1	99	G	225	20	18	38	0/1	99
Ci_contig37		7126	3962	A	G	122	15	21	36	0/1	99	G	144	12	23	35	0/1	99
Ci_contig37		7126	3965	A	G	131	12	24	36	0/1	99
Ci_contig37		7126	3968	T	G	207	23	15	38	0/1	99	G	78	32	11	43	0/1	99
Ci_contig37		7126	3992	A	G	52	43	11	54	0/1	85
Ci_contig37		7126	4118	T	G	225	40	21	61	0/1	99
Ci_contig37		7126	4157	T								C	109	1	33	34	1/1	99
Ci_contig37		7126	4169	C								T	138	1	36	37	1/1	99
Ci_contig37		7126	4190	G	A	173	41	16	57	0/1	99
Ci_contig37		7126	4286	C	A	225	26	34	60	0/1	99	A	225	12	22	34	0/1	99
Ci_contig37		7126	4310	C								T	225	15	28	43	0/1	99
Ci_contig37		7126	4466	C	A	69	43	12	55	0/1	99	A	187	10	32	42	0/1	99
Ci_contig37		7126	4469	C	T	89	40	12	52	0/1	99	T	163	16	27	43	0/1	99
Ci_contig37		7126	4499	T								C	73	43	9	52	0/1	99
Ci_contig37		7126	4511	A	G	162	47	14	61	0/1	99	G	225	20	33	53	0/1	99
Ci_contig37		7126	4541	G	A	198	41	18	59	0/1	99	A	166	39	14	53	0/1	99
Ci_contig37		7126	4580	C								T	155	38	12	50	0/1	99
Ci_contig37		7126	4589	A	C	125	42	14	56	0/1	99	C	225	14	37	51	0/1	99
Ci_contig37		7126	4628	C								T	80	48	11	59	0/1	99
Ci_contig37		7126	4733	C	T	42	54	12	66	0/1	75	T	206	41	17	58	0/1	99
Ci_contig37		7126	4761	A	C	165	35	13	48	0/1	99
Ci_contig37		7126	4796	C	T	191	38	14	52	0/1	99
Ci_contig37		7126	4802	A								G	225	11	39	50	0/1	99
Ci_contig37		7126	4883	C	T	225	32	24	56	0/1	99	T	225	14	31	45	0/1	99
Ci_contig37		7126	4907	A								G	225	10	30	40	0/1	99
Ci_contig37		7126	4916	G	T	119	32	13	45	0/1	99
Ci_contig37		7126	4964	T	A	139	36	12	48	0/1	99
Ci_contig37		7126	5015	G	A	225	23	25	48	0/1	99	A	225	5	37	42	0/1	51
Ci_contig37		7126	5037	C								A	150	29	12	41	0/1	99
Ci_contig37		7126	5114	A	T	225	27	19	46	0/1	99	T	225	12	28	40	0/1	99
Ci_contig37		7126	5144	A	T	201	40	15	55	0/1	99	T	65	41	7	48	0/1	98
Ci_contig37		7126	5219	T	G	131	43	11	54	0/1	99
Ci_contig37		7126	5264	C	T	167	40	22	62	0/1	99
Ci_contig37		7126	5318	C	T	197	34	21	55	0/1	99	T	176	36	15	51	0/1	99
Ci_contig37		7126	5354	A	G	225	23	24	47	0/1	99	G	225	8	31	39	0/1	99
Ci_contig37		7126	5372	T	C	225	26	25	51	0/1	99	C	225	7	36	43	0/1	99
Ci_contig37		7126	5543	C	G	71	42	8	50	0/1	99
Ci_contig37		7126	5657	C	T	176	42	16	58	0/1	99	T	225	16	37	53	0/1	99
Ci_contig37		7126	5762	T	A	131	30	11	41	0/1	99	A	33	31	7	38	0/1	66
Ci_contig37		7126	5780	T	C	144	33	11	44	0/1	99
Ci_contig37		7126	5876	T	C	214	38	21	59	0/1	99	C	222	0	32	32	1/1	99
Ci_contig37		7126	5942	C	A	192	32	15	47	0/1	99	A	222	1	27	28	1/1	99
Ci_contig37		7126	5999	T	C	87	35	11	46	0/1	99
Ci_contig37		7126	6017	C	T	225	21	33	54	0/1	99	T	225	16	36	52	0/1	99
Ci_contig37		7126	6059	G	A	218	38	18	56	0/1	99
Ci_contig37		7126	6080	C								G	126	42	12	54	0/1	99
Ci_contig37		7126	6083	A								G	86	42	10	52	0/1	99
Ci_contig37		7126	6119	G	A	225	28	29	57	0/1	99	A	160	17	35	52	0/1	99
Ci_contig37		7126	6125	G	A	94	37	21	58	0/1	99	A	198	18	34	52	0/1	99
Ci_contig37		7126	6152	C	T	76	32	17	49	0/1	99
Ci_contig37		7126	6155	T	C	84	37	20	57	0/1	99
Ci_contig37		7126	6233	C	T	225	38	19	57	0/1	99
Ci_contig37		7126	6272	T	C	43	52	8	60	0/1	76
Ci_contig37		7126	6293	A								G	112	41	10	51	0/1	99
Ci_contig37		7126	6371	T								G	225	19	28	47	0/1	99
Ci_contig37		7126	6377	A	G	172	42	15	57	0/1	99	G	222	33	18	51	0/1	99
Ci_contig37		7126	6497	C	G	85	50	10	60	0/1	99
Ci_contig37		7126	6659	C	T	225	30	33	63	0/1	99	T	175	36	14	50	0/1	99
Ci_contig37		7126	6671	G	T	82	53	13	66	0/1	99	T	225	36	19	55	0/1	99
Ci_contig39		6925	2260	A								G	46	23	9	32	0/1	79
Ci_contig39		6925	2344	T								A	225	17	22	39	0/1	99
Ci_contig39		6925	2440	A								G	225	7	15	22	0/1	99
Ci_contig39		6925	2906	G	T	56	37	7	44	0/1	89	T	225	24	21	45	0/1	99
Ci_contig39		6925	4993	G	A	149	40	13	53	0/1	99	A	191	19	11	30	0/1	99
Ci_contig39		6925	5424	C								T	210	28	14	42	0/1	99
Ci_contig39		6925	5451	G								T	40	33	6	39	0/1	73
Ci_contig39		6925	5934	G	A	111	51	16	67	0/1	99	A	225	29	23	52	0/1	99
Ci_contig39		6925	6009	G								A	108	32	9	41	0/1	99
Ci_contig39		6925	6117	C								T	189	41	16	57	0/1	99
Ci_contig39		6925	6279	C	A	33	71	10	81	0/1	66	A	225	42	18	60	0/1	99
Ci_contig39		6925	6330	G	A	103	42	11	53	0/1	99	A	62	34	15	49	0/1	95
Ci_contig39		6925	6480	G								C	34	52	9	61	0/1	67
Ci_contig39		6925	6519	C								T	63	51	10	61	0/1	96
Ci_contig39		6925	6576	G	A	150	56	17	73	0/1	99	A	199	37	16	53	0/1	99
Ci_contig39		6925	6615	G								C	90	37	8	45	0/1	99
Ci_contig42		6866	429	C	T	198	5	14	19	0/1	99	T	116	5	9	14	0/1	99
Ci_contig42		6866	444	G	T	177	9	13	22	0/1	99	T	136	5	10	15	0/1	99
Ci_contig42		6866	552	C								T	193	12	12	24	0/1	99
Ci_contig42		6866	592	G	A	62	16	5	21	0/1	95
Ci_contig42		6866	612	C	A	63	18	5	23	0/1	96
Ci_contig42		6866	723	T	A	141	18	15	33	0/1	99	A	126	10	11	21	0/1	99
Ci_contig42		6866	730	C	T	100	19	14	33	0/1	99	T	128	8	14	22	0/1	99
Ci_contig42		6866	744	C	T	54	23	7	30	0/1	87
Ci_contig42		6866	799	C								A	222	0	17	17	1/1	99
Ci_contig42		6866	870	T	G	162	16	10	26	0/1	99	G	156	9	8	17	0/1	99
Ci_contig42		6866	927	T								G	200	10	11	21	0/1	99
Ci_contig42		6866	1047	G	A	132	16	11	27	0/1	99	A	43	20	4	24	0/1	76
Ci_contig42		6866	1101	C	T	225	13	16	29	0/1	99	T	105	15	6	21	0/1	99
Ci_contig42		6866	1137	T								C	225	8	17	25	0/1	99
Ci_contig42		6866	1233	G								A	222	1	21	22	1/1	63
Ci_contig42		6866	1368	C	T	225	9	26	35	0/1	99
Ci_contig42		6866	1398	G	A	225	12	20	32	0/1	99	A	225	6	23	29	0/1	99
Ci_contig42		6866	1455	C	T	185	13	10	23	0/1	99	T	222	0	17	17	1/1	99
Ci_contig42		6866	1593	G	A	164	23	11	34	0/1	99	A	145	16	8	24	0/1	99
Ci_contig42		6866	1602	G	C	198	18	12	30	0/1	99
Ci_contig42		6866	1662	A	G	171	16	16	32	0/1	99	G	113	5	12	17	0/1	99
Ci_contig42		6866	1672	C								T	108	6	11	17	0/1	99
Ci_contig42		6866	1695	G								A	83	17	7	24	0/1	99
Ci_contig42		6866	1698	C	T	195	13	12	25	0/1	99
Ci_contig42		6866	1749	C	T	135	23	9	32	0/1	99	T	74	16	7	23	0/1	99
Ci_contig42		6866	1830	T								C	225	11	18	29	0/1	99
Ci_contig42		6866	1854	G	A	192	24	13	37	0/1	99
Ci_contig42		6866	1883	T	C	162	19	13	32	0/1	99	C	101	8	14	22	0/1	99
Ci_contig42		6866	1890	A	C	86	22	14	36	0/1	99
Ci_contig42		6866	1940	G	C	225	6	21	27	0/1	99	C	222	0	19	19	1/1	99
Ci_contig42		6866	1954	A	G	56	19	8	27	0/1	89
Ci_contig42		6866	1989	C	T	56	24	8	32	0/1	89
Ci_contig42		6866	2067	G	A	225	12	16	28	0/1	99	A	225	7	19	26	0/1	99
Ci_contig42		6866	2175	A	T	225	15	19	34	0/1	99	T	91	8	7	15	0/1	99
Ci_contig42		6866	2283	G	A	124	26	10	36	0/1	99
Ci_contig42		6866	2313	T	A	95	22	9	31	0/1	99
Ci_contig42		6866	2436	C	T	137	22	13	35	0/1	99
Ci_contig42		6866	2496	G								T	170	17	11	28	0/1	99
Ci_contig42		6866	2547	T	C	113	20	8	28	0/1	99
Ci_contig42		6866	2625	C								T	33	18	5	23	0/1	66
Ci_contig42		6866	2640	T								C	30	21	5	26	0/1	63
Ci_contig42		6866	2853	G	A	209	15	14	29	0/1	99
Ci_contig42		6866	2870	C								T	83	15	7	22	0/1	99
Ci_contig42		6866	3011	G	T	225	15	22	37	0/1	99	T	225	10	16	26	0/1	99
Ci_contig42		6866	3018	T								C	31	19	8	27	0/1	64
Ci_contig42		6866	3087	G	A	225	14	16	30	0/1	99	A	34	18	4	22	0/1	67
Ci_contig42		6866	3177	T	G	225	6	22	28	0/1	86	G	222	0	15	15	1/1	87
Ci_contig42		6866	3192	A	T	122	23	8	31	0/1	99
Ci_contig42		6866	3336	G								A	122	17	8	25	0/1	99
Ci_contig42		6866	3422	G	A	220	22	14	36	0/1	99
Ci_contig42		6866	3430	C	G	225	16	21	37	0/1	99
Ci_contig42		6866	3603	G	A	225	14	17	31	0/1	99	A	45	18	4	22	0/1	78
Ci_contig42		6866	3615	G								A	208	12	14	26	0/1	99
Ci_contig42		6866	3808	G								A	159	20	11	31	0/1	99
Ci_contig42		6866	3969	G	A	82	17	12	29	0/1	99	A	186	0	22	22	1/1	99
Ci_contig42		6866	3972	C	A	90	18	13	31	0/1	99	A	193	0	22	22	1/1	99
Ci_contig42		6866	4134	A	G	113	17	10	27	0/1	99	G	31	23	7	30	0/1	64
Ci_contig42		6866	4144	C								T	225	8	22	30	0/1	99
Ci_contig42		6866	4197	T	C	164	16	11	27	0/1	99	C	225	5	18	23	0/1	99
Ci_contig42		6866	4227	G								A	65	18	10	28	0/1	98
Ci_contig42		6866	4239	A								G	102	18	11	29	0/1	99
Ci_contig42		6866	4260	G	A	173	27	11	38	0/1	99
Ci_contig42		6866	4336	G	A	50	27	11	38	0/1	83
Ci_contig42		6866	4337	G	C	50	27	11	38	0/1	83
Ci_contig42		6866	4397	A	G	164	8	20	28	0/1	99	G	154	0	15	15	1/1	87
Ci_contig42		6866	4400	C	T	126	11	19	30	0/1	99	T	154	0	15	15	1/1	87
Ci_contig42		6866	4437	G	T	148	20	13	33	0/1	99	T	51	15	8	23	0/1	84
Ci_contig42		6866	4446	C	T	32	21	8	29	0/1	65
Ci_contig42		6866	4450	G								A	46	14	7	21	0/1	79
Ci_contig42		6866	4565	A	G	225	12	22	34	0/1	99	G	137	16	8	24	0/1	99
Ci_contig42		6866	4572	A	G	148	20	13	33	0/1	99	G	213	8	16	24	0/1	99
Ci_contig42		6866	4593	C	A	124	20	11	31	0/1	99	A	200	5	14	19	0/1	99
Ci_contig42		6866	4653	C	T	225	21	18	39	0/1	99
Ci_contig42		6866	4683	T	A	213	21	16	37	0/1	99	A	225	7	26	33	0/1	99
Ci_contig42		6866	4716	A								T	69	18	7	25	0/1	99
Ci_contig42		6866	5622	T								A	178	0	16	16	1/1	93
Ci_contig42		6866	5670	C								T	81	15	13	28	0/1	99
Ci_contig42		6866	5791	A	G	118	11	19	30	0/1	99	G	183	0	18	18	1/1	99
Ci_contig42		6866	5793	T	C	102	13	18	31	0/1	99	C	62	8	11	19	0/1	95
Ci_contig42		6866	5925	T	C	225	7	23	30	0/1	99	C	222	0	17	17	1/1	99
Ci_contig42		6866	6384	G								C	40	0	17	17	1/1	88
Ci_contig43		6806	321	A	C	32	46	8	54	0/1	65
Ci_contig43		6806	452	A	G	109	35	10	45	0/1	99
Ci_contig43		6806	740	G								A	210	22	14	36	0/1	99
Ci_contig43		6806	922	T	G	89	45	10	55	0/1	99
Ci_contig43		6806	967	C	A	133	48	13	61	0/1	99
Ci_contig43		6806	1348	G								A	101	36	9	45	0/1	99
Ci_contig43		6806	1603	G								A	195	36	15	51	0/1	99
Ci_contig43		6806	1837	G	T	124	43	12	55	0/1	99
Ci_contig43		6806	2179	G	A	72	38	9	47	0/1	99	A	225	9	21	30	0/1	99
Ci_contig43		6806	2203	C								T	225	11	23	34	0/1	99
Ci_contig43		6806	2229	C								T	204	29	20	49	0/1	99
Ci_contig43		6806	2438	C	T	149	41	12	53	0/1	99
Ci_contig43		6806	3521	C	T	38	49	8	57	0/1	71	T	225	30	27	57	0/1	99
Ci_contig43		6806	3548	C								G	214	37	19	56	0/1	99
Ci_contig43		6806	3734	G								A	225	28	22	50	0/1	99
Ci_contig43		6806	3968	A								T	96	30	17	47	0/1	99
Ci_contig43		6806	3970	A								G	100	29	18	47	0/1	99
Ci_contig43		6806	4063	T	C	225	33	29	62	0/1	99	C	222	1	56	57	1/1	99
Ci_contig43		6806	4111	T	G	225	33	25	58	0/1	99	G	222	1	45	46	1/1	99
Ci_contig43		6806	4471	T								G	225	24	29	53	0/1	99
Ci_contig43		6806	4519	T	C	170	39	15	54	0/1	99	C	222	0	44	44	1/1	99
Ci_contig43		6806	4652	A								T	225	33	28	61	0/1	99
Ci_contig43		6806	4750	T	A	144	51	17	68	0/1	99
Ci_contig43		6806	4792	T	C	183	44	15	59	0/1	99
Ci_contig43		6806	4842	G	A	45	59	10	69	0/1	78
Ci_contig43		6806	4897	C								T	225	23	34	57	0/1	99
Ci_contig43		6806	4945	A								T	70	29	18	47	0/1	99
Ci_contig43		6806	4949	G								A	68	30	18	48	0/1	99
Ci_contig43		6806	5146	C	T	225	43	20	63	0/1	99	T	172	37	13	50	0/1	99
Ci_contig43		6806	5227	T	G	225	33	27	60	0/1	99	G	222	3	49	52	1/1	97
Ci_contig43		6806	5629	C								T	225	37	23	60	0/1	99
Ci_contig43		6806	5632	G								A	135	27	32	59	0/1	99
Ci_contig43		6806	5635	T								C	132	29	28	57	0/1	99
Ci_contig43		6806	5680	C								T	222	2	49	51	1/1	99
Ci_contig43		6806	5706	A								T	225	32	24	56	0/1	99
Ci_contig43		6806	5729	C								G	225	34	25	59	0/1	99
Ci_contig43		6806	5779	T								C	225	23	23	46	0/1	99
Ci_contig43		6806	6103	A	G	225	27	32	59	0/1	99	G	222	4	59	63	1/1	85
Ci_contig43		6806	6342	C	T	130	51	16	67	0/1	99
Ci_contig43		6806	6376	A	T	225	46	22	68	0/1	99
Ci_contig43		6806	6386	A								G	188	40	17	57	0/1	99
Ci_contig43		6806	6424	T	C	220	48	20	68	0/1	99
Ci_contig43		6806	6532	G	T	217	37	19	56	0/1	99
Ci_contig43		6806	6559	A	T	225	33	28	61	0/1	99
Ci_contig43		6806	6667	G	A	212	40	17	57	0/1	99
Ci_contig46		6773	278	T	C	225	6	20	26	0/1	99	C	222	0	15	15	1/1	87
Ci_contig46		6773	431	A	T	201	11	10	21	0/1	99	T	222	0	16	16	1/1	93
Ci_contig46		6773	491	A	T	185	16	10	26	0/1	99
Ci_contig46		6773	767	T	C	188	16	12	28	0/1	99
Ci_contig46		6773	1076	G	A	42	18	5	23	0/1	75
Ci_contig46		6773	1097	G								A	222	0	13	13	1/1	75
Ci_contig46		6773	1121	G	C	131	15	10	25	0/1	99
Ci_contig46		6773	1135	G	A	225	11	19	30	0/1	99	A	222	0	18	18	1/1	99
Ci_contig46		6773	1136	T	C	123	21	9	30	0/1	99
Ci_contig46		6773	1427	T	C	225	4	18	22	0/1	81	C	222	0	21	21	1/1	99
Ci_contig46		6773	1472	C	T	167	23	11	34	0/1	99
Ci_contig46		6773	1730	T	C	140	9	7	16	0/1	99	C	222	0	11	11	1/1	63
Ci_contig46		6773	1835	T	C	142	8	9	17	0/1	99
Ci_contig46		6773	1839	T	C	144	7	8	15	0/1	99
Ci_contig46		6773	1904	T	C	67	11	4	15	0/1	99	C	222	0	12	12	1/1	69
Ci_contig46		6773	1931	T	C	125	10	8	18	0/1	99	C	222	0	14	14	1/1	81
Ci_contig46		6773	2765	A	G	40	25	6	31	0/1	73	G	222	1	27	28	1/1	91
Ci_contig46		6773	2795	A	G	47	20	9	29	0/1	80	G	150	1	27	28	1/1	99
Ci_contig46		6773	2804	A	G	60	18	9	27	0/1	93	G	143	1	22	23	1/1	57
Ci_contig46		6773	2936	T	C	225	16	15	31	0/1	99	C	222	0	26	26	1/1	99
Ci_contig46		6773	3035	A	G	218	14	14	28	0/1	99	G	222	0	23	23	1/1	99
Ci_contig46		6773	3272	C	T	166	14	11	25	0/1	99
Ci_contig46		6773	3531	T	C	61	23	5	28	0/1	94
Ci_contig46		6773	3810	A	T	218	17	14	31	0/1	99	T	222	1	25	26	1/1	99
Ci_contig46		6773	4290	T	C	126	22	8	30	0/1	99	C	222	0	28	28	1/1	99
Ci_contig46		6773	4394	C	T	118	22	9	31	0/1	99	T	222	0	23	23	1/1	99
Ci_contig46		6773	4713	T	A	104	22	8	30	0/1	99	A	222	0	28	28	1/1	99
Ci_contig46		6773	4851	A	C	225	22	21	43	0/1	99	C	222	0	28	28	1/1	99
Ci_contig46		6773	5166	A								G	222	0	25	25	1/1	99
Ci_contig46		6773	5187	A	T	181	19	13	32	0/1	99
Ci_contig46		6773	5391	C	A	41	29	6	35	0/1	74
Ci_contig46		6773	6252	T	C	180	17	15	32	0/1	99	C	222	0	22	22	1/1	99
Ci_contig46		6773	6270	C	T	123	20	12	32	0/1	99	T	222	0	23	23	1/1	99
Ci_contig47		3738	3286	G								A	38	13	12	25	0/1	71
Ci_contig47		3738	3328	C	T	45	6	7	13	0/1	78
Ci_contig47		3738	3337	A								T	34	15	10	25	0/1	67
Ci_contig50		6646	2146	A	G	35	22	5	27	0/1	68
Ci_contig51		6650	27	C	T	42	12	6	18	0/1	75
Ci_contig51		6650	42	T								C	99	0	21	21	1/1	99
Ci_contig51		6650	51	C								G	57	0	21	21	1/1	99
Ci_contig51		6650	3669	T								C	45	0	34	34	1/1	99
Ci_contig51		6650	5586	C								T	198	0	40	40	1/1	99
Ci_contig51		6650	5587	A								T	198	0	40	40	1/1	99
Ci_contig51		6650	5678	C								G	222	0	40	40	1/1	99
Ci_contig53		6608	546	C	A	225	12	16	28	0/1	99	A	222	0	20	20	1/1	99
Ci_contig53		6608	602	A	G	193	15	11	26	0/1	99
Ci_contig53		6608	624	A	G	189	8	16	24	0/1	99	G	218	0	20	20	1/1	99
Ci_contig53		6608	627	A	G	91	12	11	23	0/1	99	G	122	3	17	20	0/1	58
Ci_contig53		6608	768	A	G	77	33	7	40	0/1	99	G	222	1	33	34	1/1	99
Ci_contig53		6608	912	A	G	93	29	7	36	0/1	99	G	40	31	5	36	0/1	73
Ci_contig53		6608	966	C	T	146	27	10	37	0/1	99	T	222	1	31	32	1/1	99
Ci_contig53		6608	1002	C	G	53	29	6	35	0/1	86
Ci_contig53		6608	1089	A	G	62	28	6	34	0/1	95	G	95	24	7	31	0/1	99
Ci_contig53		6608	1137	A	G	36	25	5	30	0/1	69
Ci_contig53		6608	1239	A	G	185	27	13	40	0/1	99	G	222	0	24	24	1/1	99
Ci_contig53		6608	1288	T	C	93	36	9	45	0/1	99
Ci_contig53		6608	1329	C								T	40	0	23	23	1/1	99
Ci_contig53		6608	1332	C								A	40	0	23	23	1/1	99
Ci_contig53		6608	1333	A								G	40	0	23	23	1/1	99
Ci_contig53		6608	1371	A	C	131	21	9	30	0/1	99	C	222	0	32	32	1/1	99
Ci_contig53		6608	1428	C								A	189	5	17	22	0/1	99
Ci_contig53		6608	1440	C								G	170	5	16	21	0/1	99
Ci_contig53		6608	1494	A	G	52	27	6	33	0/1	85	G	225	4	21	25	0/1	66
Ci_contig53		6608	1519	C	T	225	7	22	29	0/1	99	T	225	4	22	26	0/1	70
Ci_contig53		6608	1614	A								G	120	6	8	14	0/1	99
Ci_contig53		6608	1664	C								A	91	9	10	19	0/1	99
Ci_contig53		6608	1675	C	T	191	24	14	38	0/1	99
Ci_contig53		6608	1776	C								T	33	30	9	39	0/1	66
Ci_contig53		6608	1811	A	G	35	32	8	40	0/1	68
Ci_contig53		6608	1833	C	T	119	29	9	38	0/1	99
Ci_contig53		6608	1834	T	A	77	28	8	36	0/1	99
Ci_contig53		6608	1918	C	T	179	25	13	38	0/1	99	T	222	1	29	30	1/1	91
Ci_contig53		6608	2053	G	T	199	11	16	27	0/1	99	T	200	8	13	21	0/1	99
Ci_contig53		6608	2070	A	C	84	17	6	23	0/1	99	C	167	14	9	23	0/1	99
Ci_contig53		6608	2136	T								C	225	5	25	30	0/1	94
Ci_contig53		6608	2235	A	C	225	14	22	36	0/1	99	C	222	0	33	33	1/1	99
Ci_contig53		6608	2379	T	C	117	30	9	39	0/1	99	C	222	0	34	34	1/1	99
Ci_contig53		6608	2430	C	T	44	30	12	42	0/1	77	T	199	0	27	27	1/1	99
Ci_contig53		6608	2437	C	T	157	24	17	41	0/1	99	T	210	0	27	27	1/1	99
Ci_contig53		6608	2499	T	C	186	30	14	44	0/1	99	C	222	0	37	37	1/1	99
Ci_contig53		6608	2541	C	G	45	23	6	29	0/1	78
Ci_contig53		6608	2562	C								T	39	7	16	23	0/1	72
Ci_contig53		6608	2601	T	C	91	24	13	37	0/1	99	C	222	0	27	27	1/1	99
Ci_contig53		6608	2634	T	C	87	28	10	38	0/1	99	C	222	0	31	31	1/1	99
Ci_contig53		6608	2649	C								T	206	7	19	26	0/1	99
Ci_contig53		6608	2718	G	A	225	14	28	42	0/1	99
Ci_contig53		6608	2871	T	C	225	20	16	36	0/1	99	C	222	0	30	30	1/1	99
Ci_contig53		6608	2961	T								C	71	10	10	20	0/1	99
Ci_contig53		6608	2988	G	A	32	43	7	50	0/1	65	A	225	18	21	39	0/1	99
Ci_contig53		6608	3090	G	A	225	22	18	40	0/1	99	A	222	1	37	38	1/1	99
Ci_contig53		6608	3288	G	C	87	16	12	28	0/1	99	C	210	0	26	26	1/1	99
Ci_contig53		6608	3297	T	C	97	15	13	28	0/1	99	C	71	0	23	23	1/1	99
Ci_contig53		6608	3438	A	G	81	32	8	40	0/1	99	G	112	31	9	40	0/1	99
Ci_contig53		6608	3702	A	G	62	34	10	44	0/1	95	G	187	0	26	26	1/1	99
Ci_contig53		6608	3729	T	G	163	31	18	49	0/1	99	G	222	0	44	44	1/1	99
Ci_contig53		6608	3762	T	G	225	26	21	47	0/1	99	G	222	0	43	43	1/1	99
Ci_contig53		6608	3825	C	T	225	28	20	48	0/1	99	T	222	0	43	43	1/1	99
Ci_contig53		6608	3912	A	G	49	29	16	45	0/1	82	G	196	0	39	39	1/1	99
Ci_contig53		6608	4057	T	A	163	28	14	42	0/1	99	A	219	0	24	24	1/1	99
Ci_contig53		6608	4059	T								C	50	8	17	25	0/1	83
Ci_contig53		6608	4128	C	T	96	42	10	52	0/1	99	T	87	27	7	34	0/1	84
Ci_contig53		6608	4142	A								C	102	9	26	35	0/1	99
Ci_contig53		6608	4143	A								G	102	9	26	35	0/1	99
Ci_contig53		6608	4185	G	C	66	41	14	55	0/1	99	A	113	36	10	46	0/1	99
Ci_contig53		6608	4207	A								G	225	11	27	38	0/1	99
Ci_contig53		6608	4398	A	G	225	32	22	54	0/1	99	G	222	0	46	46	1/1	99
Ci_contig53		6608	4539	C								T	225	15	20	35	0/1	99
Ci_contig53		6608	4554	G								T	146	1	25	26	1/1	71
Ci_contig53		6608	4566	T	C	69	41	14	55	0/1	99	C	222	1	28	29	1/1	97
Ci_contig53		6608	4614	G	A	137	49	13	62	0/1	99	A	225	10	54	64	0/1	99
Ci_contig53		6608	4659	T	C	179	42	17	59	0/1	99	C	225	11	43	54	0/1	99
Ci_contig53		6608	4737	T	C	225	29	22	51	0/1	99	C	222	0	54	54	1/1	99
Ci_contig53		6608	4797	G	A	72	49	12	61	0/1	99
Ci_contig53		6608	4833	G	A	116	26	16	42	0/1	99	A	222	0	22	22	1/1	99
Ci_contig53		6608	4881	T								C	76	0	10	10	1/1	57
Ci_contig53		6608	4887	C								T	102	0	16	16	1/1	93
Ci_contig53		6608	4926	C	T	49	42	9	51	0/1	82	T	169	13	20	33	0/1	99
Ci_contig53		6608	4944	A	G	225	23	22	45	0/1	99	G	222	0	36	36	1/1	99
Ci_contig53		6608	4980	T	A	217	24	16	40	0/1	99	A	222	0	31	31	1/1	99
Ci_contig53		6608	5091	G								A	225	11	33	44	0/1	99
Ci_contig53		6608	5094	G	T	85	45	9	54	0/1	99
Ci_contig53		6608	5166	C	T	155	36	12	48	0/1	99	T	222	0	44	44	1/1	99
Ci_contig53		6608	5322	A	C	225	27	19	46	0/1	99	C	83	30	7	37	0/1	99
Ci_contig53		6608	5454	G	A	31	30	15	45	0/1	64
Ci_contig53		6608	5455	G	A	31	30	15	45	0/1	64
Ci_contig53		6608	5716	G	A	86	53	11	64	0/1	99	A	157	43	14	57	0/1	99
Ci_contig53		6608	6037	A								C	108	20	17	37	0/1	99
Ci_contig53		6608	6042	A	G	225	34	24	58	0/1	99	G	222	0	32	32	1/1	99
Ci_contig53		6608	6054	A								C	77	14	14	28	0/1	99
Ci_contig53		6608	6066	A								G	214	14	20	34	0/1	99
Ci_contig53		6608	6186	T	C	73	28	13	41	0/1	99	C	194	1	35	36	1/1	99
Ci_contig53		6608	6187	G	A	73	28	13	41	0/1	99	A	194	1	35	36	1/1	99
Ci_contig53		6608	6235	T								C	46	0	23	23	1/1	99
Ci_contig53		6608	6282	T								A	68	11	15	26	0/1	99
Ci_contig53		6608	6312	T	A	59	35	7	42	0/1	92	A	169	22	10	32	0/1	84
Ci_contig53		6608	6369	C								T	68	31	7	38	0/1	99
Ci_contig54		6548	81	A	C	197	5	25	30	0/1	69
Ci_contig54		6548	2486	C	T	173	31	13	44	0/1	99
Ci_contig54		6548	2648	C	G	111	28	9	37	0/1	99
Ci_contig54		6548	2783	T	C	68	37	9	46	0/1	99
Ci_contig54		6548	2855	C	T	121	25	8	33	0/1	99
Ci_contig54		6548	4073	A	G	110	30	8	38	0/1	99
Ci_contig54		6548	4160	T	A	102	19	8	27	0/1	99	A	33	30	7	37	0/1	66
Ci_contig54		6548	4235	C	T	36	28	10	38	0/1	69
Ci_contig54		6548	4245	A	C	51	29	9	38	0/1	84
Ci_contig54		6548	5276	A	T	117	31	9	40	0/1	99
Ci_contig54		6548	5471	T	C	115	26	10	36	0/1	99
Ci_contig54		6548	5595	C	T	162	34	13	47	0/1	99
Ci_contig54		6548	6191	G	T	196	28	13	41	0/1	99
Ci_contig54		6548	6289	A	C	165	11	12	23	0/1	99
Ci_contig54		6548	6298	C	G	49	15	9	24	0/1	82
Ci_contig54		6548	6299	A	G	49	15	9	24	0/1	82
Ci_contig54		6548	6315	A	T	225	8	17	25	0/1	63	T	167	4	14	18	0/1	52
Ci_contig55		6544	583	A	G	94	22	7	29	0/1	99	G	207	17	12	29	0/1	99
Ci_contig55		6544	2582	T	G	59	23	6	29	0/1	92
Ci_contig55		6544	2603	A	G	42	22	6	28	0/1	75
Ci_contig55		6544	2837	C								T	59	15	6	21	0/1	92
Ci_contig55		6544	2861	T								C	95	17	7	24	0/1	99
Ci_contig55		6544	3188	T	A	126	26	13	39	0/1	99	A	158	20	12	32	0/1	99
Ci_contig55		6544	3212	A								G	61	19	7	26	0/1	94
Ci_contig55		6544	3512	T								C	175	12	10	22	0/1	99
Ci_contig55		6544	3602	T	C	81	40	8	48	0/1	99	C	225	25	21	46	0/1	99
Ci_contig55		6544	3671	A								G	204	18	14	32	0/1	99
Ci_contig55		6544	3752	C								T	115	4	19	23	1/1	57
Ci_contig55		6544	3779	A								G	149	2	20	22	1/1	83
Ci_contig55		6544	5009	C								T	31	28	12	40	0/1	64
Ci_contig55		6544	5024	G	T	52	41	8	49	0/1	85
Ci_contig55		6544	5066	A	G	99	35	11	46	0/1	99	G	210	35	17	52	0/1	99
Ci_contig55		6544	5246	C	T	42	41	7	48	0/1	75	T	96	29	7	36	0/1	99
Ci_contig55		6544	5285	A								G	180	21	10	31	0/1	99
Ci_contig55		6544	5552	C								T	93	27	11	38	0/1	99
Ci_contig55		6544	5585	T								A	97	29	19	48	0/1	99
Ci_contig55		6544	5588	C								T	93	31	18	49	0/1	99
Ci_contig55		6544	5800	T								C	160	25	12	37	0/1	99
Ci_contig55		6544	5904	A	T	188	30	14	44	0/1	99
Ci_contig55		6544	5989	C								T	200	20	13	33	0/1	99
Ci_contig55		6544	6053	G	A	111	27	12	39	0/1	99	A	225	22	17	39	0/1	99
Ci_contig55		6544	6107	T	C	82	40	9	49	0/1	99
Ci_contig55		6544	6197	G	A	61	35	7	42	0/1	94	A	190	22	14	36	0/1	99
Ci_contig55		6544	6291	G								A	205	16	11	27	0/1	99
Ci_contig57		6465	494	G	A	118	32	11	43	0/1	99
Ci_contig57		6465	691	A	G	37	37	8	45	0/1	70
Ci_contig57		6465	879	C	T	161	34	13	47	0/1	99	T	225	23	18	41	0/1	99
Ci_contig57		6465	972	T	A	48	38	12	50	0/1	81	A	191	24	19	43	0/1	99
Ci_contig57		6465	985	A	G	40	36	16	52	0/1	73	G	93	23	18	41	0/1	99
Ci_contig57		6465	993	A	C	83	34	18	52	0/1	99	C	112	24	17	41	0/1	99
Ci_contig57		6465	1215	G	T	112	31	14	45	0/1	99	T	90	29	14	43	0/1	99
Ci_contig57		6465	1218	A	G	225	16	26	42	0/1	99	G	225	16	25	41	0/1	99
Ci_contig57		6465	1230	C	T	164	35	17	52	0/1	99	T	133	33	16	49	0/1	99
Ci_contig57		6465	1272	A	T	186	43	15	58	0/1	99	T	225	22	35	57	0/1	99
Ci_contig57		6465	1383	C	T	225	37	20	57	0/1	99	T	225	30	25	55	0/1	99
Ci_contig57		6465	1464	C	A	141	26	20	46	0/1	99	A	117	29	17	46	0/1	99
Ci_contig57		6465	1473	T	A	113	27	16	43	0/1	99	A	101	24	11	35	0/1	99
Ci_contig57		6465	1479	T	C	45	34	6	40	0/1	78	C	225	13	20	33	0/1	99
Ci_contig57		6465	1572	G	A	221	37	17	54	0/1	99	A	225	16	33	49	0/1	99
Ci_contig57		6465	1644	C	T	225	24	31	55	0/1	99	T	225	29	29	58	0/1	99
Ci_contig57		6465	1752	A	G	67	39	16	55	0/1	99	G	145	18	26	44	0/1	99
Ci_contig57		6465	1758	A	C	88	38	17	55	0/1	99	C	142	19	27	46	0/1	99
Ci_contig57		6465	1814	A	G	43	26	20	46	0/1	76	G	202	22	25	47	0/1	99
Ci_contig57		6465	1827	A								G	140	27	27	54	0/1	99
Ci_contig57		6465	1860	T	A	225	37	29	66	0/1	99	A	225	18	35	53	0/1	99
Ci_contig57		6465	1902	T	C	219	34	19	53	0/1	99	C	225	17	36	53	0/1	99
Ci_contig57		6465	1950	A	G	225	28	20	48	0/1	99	G	225	18	26	44	0/1	99
Ci_contig57		6465	2277	G	A	157	44	13	57	0/1	99
Ci_contig57		6465	2304	T	C	42	61	10	71	0/1	75	C	225	18	38	56	0/1	99
Ci_contig57		6465	2745	A	G	140	22	27	49	0/1	99
Ci_contig57		6465	2751	T	A	152	22	30	52	0/1	99
Ci_contig57		6465	2928	A								G	225	23	34	57	0/1	99
Ci_contig57		6465	3240	A	T	225	38	20	58	0/1	99	T	225	27	21	48	0/1	99
Ci_contig57		6465	3264	C	T	100	49	12	61	0/1	99	T	225	27	26	53	0/1	99
Ci_contig57		6465	3385	A								G	225	26	25	51	0/1	99
Ci_contig57		6465	3462	T								A	225	20	31	51	0/1	99
Ci_contig57		6465	3489	A	G	122	43	12	55	0/1	99	G	225	24	24	48	0/1	99
Ci_contig57		6465	3740	G	C	212	50	18	68	0/1	99	C	225	39	25	64	0/1	99
Ci_contig57		6465	4123	T	C	121	52	13	65	0/1	99	C	225	37	22	59	0/1	99
Ci_contig57		6465	4266	A								C	225	31	27	58	0/1	99
Ci_contig57		6465	4276	T	C	128	49	12	61	0/1	99	C	192	41	16	57	0/1	99
Ci_contig57		6465	4326	T								C	225	39	20	59	0/1	99
Ci_contig57		6465	4377	T	C	225	44	28	72	0/1	99	C	225	41	24	65	0/1	99
Ci_contig57		6465	4552	A	T	69	58	10	68	0/1	99
Ci_contig57		6465	4986	A	T	225	34	29	63	0/1	99	T	225	10	44	54	0/1	99
Ci_contig57		6465	5145	A								G	96	43	18	61	0/1	99
Ci_contig57		6465	5151	C								T	76	44	19	63	0/1	99
Ci_contig57		6465	5296	C								A	178	47	18	65	0/1	99
Ci_contig57		6465	5310	G								T	102	41	16	57	0/1	99
Ci_contig57		6465	5400	T	C	50	47	18	65	0/1	83	C	81	40	19	59	0/1	99
Ci_contig57		6465	5403	A	T	49	47	19	66	0/1	82	T	84	39	19	58	0/1	99
Ci_contig57		6465	5430	C	T	98	43	20	63	0/1	99	T	56	43	16	59	0/1	89
Ci_contig57		6465	5436	C	T	103	40	20	60	0/1	99	T	95	37	18	55	0/1	99
Ci_contig57		6465	5589	C								T	78	47	16	63	0/1	99
Ci_contig57		6465	5649	A	G	223	40	22	62	0/1	99	G	225	13	43	56	0/1	99
Ci_contig57		6465	5984	G	C	225	24	16	40	0/1	99	C	225	20	24	44	0/1	99
Ci_contig57		6465	6029	G	T	116	19	8	27	0/1	99	T	104	26	8	34	0/1	99
Ci_contig57		6465	6050	C	G	55	14	5	19	0/1	88
Ci_contig58		6417	1214	C	T	179	38	13	51	0/1	99	T	225	21	28	49	0/1	99
Ci_contig58		6417	1298	A	G	225	18	34	52	0/1	99	G	222	0	43	43	1/1	99
Ci_contig58		6417	1363	C	G	147	18	20	38	0/1	99
Ci_contig58		6417	1499	C	A	133	38	14	52	0/1	99	A	225	25	35	60	0/1	99
Ci_contig58		6417	1985	A	C	141	38	11	49	0/1	99	C	225	36	19	55	0/1	99
Ci_contig58		6417	2082	G	A	81	40	9	49	0/1	99	A	204	34	17	51	0/1	99
Ci_contig58		6417	2183	A	G	225	14	27	41	0/1	99	G	222	0	48	48	1/1	99
Ci_contig58		6417	2445	G								T	222	6	28	34	1/1	79
Ci_contig58		6417	3467	C	T	195	34	14	48	0/1	99	T	225	27	29	56	0/1	99
Ci_contig58		6417	3995	G	T	48	34	11	45	0/1	81
Ci_contig58		6417	4001	G	A	30	34	10	44	0/1	63
Ci_contig58		6417	4023	C	A	170	26	12	38	0/1	99
Ci_contig58		6417	4037	T	G	49	22	17	39	0/1	82	G	166	0	30	30	1/1	99
Ci_contig58		6417	4043	T								A	63	0	32	32	1/1	99
Ci_contig58		6417	4091	C	T	95	18	19	37	0/1	99	T	137	0	20	20	1/1	99
Ci_contig58		6417	4106	A	G	225	19	24	43	0/1	99	G	222	0	33	33	1/1	99
Ci_contig58		6417	5189	T	A	191	40	15	55	0/1	99	A	209	39	17	56	0/1	99
Ci_contig58		6417	5516	G	A	225	23	28	51	0/1	99	A	222	0	35	35	1/1	99
Ci_contig58		6417	5539	T	C	225	26	24	50	0/1	99	C	222	0	36	36	1/1	99
Ci_contig60		6405	442	G	C	156	25	10	35	0/1	99
Ci_contig60		6405	631	A	C	199	11	11	22	0/1	99
Ci_contig62		6361	2277	C								A	40	9	11	20	0/1	73
Ci_contig62		6361	2298	C	T	223	32	20	52	0/1	99
Ci_contig65		6299	180	T	G	93	21	6	27	0/1	99	G	203	12	12	24	0/1	99
Ci_contig65		6299	276	A	G	142	26	9	35	0/1	99	G	223	12	13	25	0/1	99
Ci_contig65		6299	369	G	C	61	30	6	36	0/1	94
Ci_contig66		6257	138	C	G	57	19	6	25	0/1	90	G	113	7	8	15	0/1	99
Ci_contig66		6257	222	G								T	189	18	11	29	0/1	99
Ci_contig66		6257	328	T	C	225	8	21	29	0/1	99	C	225	3	18	21	0/1	51
Ci_contig66		6257	580	T	A	39	24	5	29	0/1	72	A	46	18	5	23	0/1	79
Ci_contig66		6257	660	G	A	139	25	9	34	0/1	99	A	152	20	10	30	0/1	99
Ci_contig66		6257	712	C								T	103	9	5	14	0/1	99
Ci_contig66		6257	792	T								C	224	10	14	24	0/1	99
Ci_contig66		6257	867	T	C	91	17	6	23	0/1	99	C	62	17	5	22	0/1	95
Ci_contig66		6257	930	G								C	66	18	8	26	0/1	99
Ci_contig66		6257	985	C	G	225	6	15	21	0/1	99
Ci_contig66		6257	1050	T	C	101	18	18	36	0/1	99
Ci_contig66		6257	1053	C	A	100	19	18	37	0/1	99
Ci_contig66		6257	1335	T	C	38	27	6	33	0/1	71	C	135	19	8	27	0/1	99
Ci_contig66		6257	1371	G	A	215	8	17	25	0/1	99	A	162	7	10	17	0/1	99
Ci_contig66		6257	1704	T	C	30	26	4	30	0/1	63
Ci_contig66		6257	1749	A	G	56	17	5	22	0/1	89
Ci_contig66		6257	1807	A	G	170	6	13	19	0/1	99	G	222	0	23	23	1/1	99
Ci_contig66		6257	1856	G	A	114	14	6	20	0/1	99	A	222	0	12	12	1/1	69
Ci_contig66		6257	1881	G	A	161	10	10	20	0/1	99	A	174	0	10	10	1/1	57
Ci_contig66		6257	1905	T								C	57	11	4	15	0/1	90
Ci_contig66		6257	2132	C	T	136	29	9	38	0/1	99	T	225	9	16	25	0/1	99
Ci_contig66		6257	2253	G	T	75	23	6	29	0/1	99
Ci_contig66		6257	2317	A	T	222	17	14	31	0/1	99
Ci_contig66		6257	2430	C	T	202	27	15	42	0/1	99	T	186	13	11	24	0/1	99
Ci_contig66		6257	2493	C								A	39	24	5	29	0/1	72
Ci_contig66		6257	2556	A	G	140	25	9	34	0/1	99	G	224	7	13	20	0/1	99
Ci_contig66		6257	2613	C								T	138	16	11	27	0/1	99
Ci_contig66		6257	2728	G	A	225	7	26	33	0/1	99	A	222	0	33	33	1/1	99
Ci_contig66		6257	2957	T	C	154	27	10	37	0/1	99
Ci_contig66		6257	3051	T	C	167	23	11	34	0/1	99
Ci_contig66		6257	3931	A	G	225	17	34	51	0/1	99	G	222	0	37	37	1/1	99
Ci_contig66		6257	3959	C	G	225	17	25	42	0/1	99
Ci_contig66		6257	4062	A	C	174	34	14	48	0/1	99
Ci_contig66		6257	4206	T	C	133	29	10	39	0/1	99	C	61	32	6	38	0/1	94
Ci_contig66		6257	4998	G	A	162	36	12	48	0/1	99	A	225	7	40	47	0/1	94
Ci_contig66		6257	5079	A	G	225	31	20	51	0/1	99	G	225	7	36	43	0/1	93
Ci_contig66		6257	5316	C								A	109	38	11	49	0/1	99
Ci_contig66		6257	5685	A	G	218	21	16	37	0/1	99
Ci_contig67		7182	104	C	T	124	17	10	27	0/1	99
Ci_contig67		7182	346	A								C	225	8	37	45	0/1	91
Ci_contig67		7182	544	T	C	225	28	29	57	0/1	99
Ci_contig67		7182	682	C								A	225	5	37	42	0/1	58
Ci_contig67		7182	694	T	C	225	31	22	53	0/1	99
Ci_contig67		7182	3601	G	A	172	33	13	46	0/1	99
Ci_contig67		7182	3733	T	C	225	14	36	50	0/1	99	C	222	0	44	44	1/1	99
Ci_contig67		7182	3910	G	C	125	38	10	48	0/1	99	C	222	2	43	45	1/1	99
Ci_contig67		7182	4084	C	T	33	44	8	52	0/1	66
Ci_contig67		7182	4105	A	G	92	38	12	50	0/1	99
Ci_contig67		7182	4285	T	C	163	47	14	61	0/1	99	C	222	1	44	45	1/1	99
Ci_contig67		7182	4321	A	G	101	44	11	55	0/1	99	G	222	0	45	45	1/1	99
Ci_contig67		7182	4393	C	T	112	34	15	49	0/1	99
Ci_contig67		7182	4402	A	G	47	36	11	47	0/1	80
Ci_contig67		7182	4483	T	G	225	16	47	63	0/1	99	G	225	8	48	56	0/1	91
Ci_contig67		7182	4780	T	A	225	14	41	55	0/1	99	A	222	0	61	61	1/1	99
Ci_contig67		7182	4852	A	G	221	28	19	47	0/1	99	G	222	0	37	37	1/1	99
Ci_contig67		7182	4864	T								C	166	10	28	38	0/1	99
Ci_contig67		7182	4900	T	G	44	38	12	50	0/1	77
Ci_contig67		7182	4906	A	G	104	37	16	53	0/1	99
Ci_contig67		7182	5002	T								C	114	14	23	37	0/1	99
Ci_contig67		7182	5005	A								G	106	11	23	34	0/1	99
Ci_contig67		7182	5029	A	T	154	46	15	61	0/1	99	T	225	9	32	41	0/1	99
Ci_contig67		7182	5110	C	T	213	36	17	53	0/1	99	T	225	6	38	44	0/1	59
Ci_contig67		7182	5164	C	T	193	29	14	43	0/1	99
Ci_contig67		7182	5197	C	T	135	44	15	59	0/1	99
Ci_contig67		7182	5224	C	T	107	45	15	60	0/1	99
Ci_contig67		7182	5266	T	C	206	35	20	55	0/1	99	C	225	9	42	51	0/1	99
Ci_contig67		7182	5302	T	C	225	35	21	56	0/1	99	C	225	6	43	49	0/1	53
Ci_contig67		7182	5437	C	T	67	44	19	63	0/1	99
Ci_contig67		7182	5440	G	T	88	41	18	59	0/1	99
Ci_contig67		7182	5614	T								G	130	9	38	47	0/1	99
Ci_contig67		7182	5620	T	C	45	45	13	58	0/1	78	C	153	9	39	48	0/1	99
Ci_contig67		7182	5689	T	C	206	39	18	57	0/1	99
Ci_contig67		7182	5737	A	T	73	33	14	47	0/1	99
Ci_contig67		7182	5872	C	T	217	41	20	61	0/1	99	T	222	2	52	54	1/1	99
Ci_contig67		7182	5965	C	A	206	28	18	46	0/1	99	A	225	9	31	40	0/1	99
Ci_contig67		7182	5983	T	C	138	32	15	47	0/1	99	C	225	11	28	39	0/1	99
Ci_contig67		7182	6025	T	C	49	37	17	54	0/1	82	C	173	12	22	34	0/1	99
Ci_contig67		7182	6094	T	C	126	31	23	54	0/1	99	C	144	13	34	47	0/1	99
Ci_contig67		7182	6097	A	G	110	31	21	52	0/1	99	G	146	15	33	48	0/1	99
Ci_contig67		7182	6151	T								C	202	0	43	43	1/1	99
Ci_contig67		7182	6157	C								T	98	0	41	41	1/1	99
Ci_contig67		7182	6160	C								T	137	0	43	43	1/1	99
Ci_contig67		7182	6268	C								T	52	0	26	26	1/1	99
Ci_contig67		7182	6274	A								C	59	0	28	28	1/1	99
Ci_contig67		7182	6295	C	T	53	43	9	52	0/1	86	T	225	14	22	36	0/1	99
Ci_contig67		7182	6349	A	G	160	41	15	56	0/1	99
Ci_contig67		7182	6375	C	T	111	44	14	58	0/1	99
Ci_contig67		7182	6425	T	C	225	22	36	58	0/1	99	C	222	0	47	47	1/1	99
Ci_contig67		7182	6517	T	G	84	43	10	53	0/1	99	G	225	12	25	37	0/1	99
Ci_contig67		7182	6541	G	C	223	28	34	62	0/1	99	C	144	1	34	35	1/1	95
Ci_contig67		7182	6598	G	A	225	41	21	62	0/1	99
Ci_contig71		8064	6663	C								T	222	1	30	31	1/1	99
Ci_contig71		8064	7080	G	T	110	26	9	35	0/1	99
Ci_contig74		6127	5317	T	C	148	31	18	49	0/1	99	C	69	46	12	58	0/1	99
Ci_contig75		6143	42	C								T	222	0	11	11	1/1	63
Ci_contig75		6143	144	T								C	222	0	14	14	1/1	81
Ci_contig75		6143	198	G	T	90	9	5	14	0/1	99	T	176	0	10	10	1/1	57
Ci_contig75		6143	245	A	T	61	11	4	15	0/1	94	T	202	0	10	10	1/1	57
Ci_contig75		6143	334	A								G	222	0	16	16	1/1	93
Ci_contig75		6143	457	C	T	70	10	5	15	0/1	99	T	51	8	3	11	0/1	84
Ci_contig75		6143	490	A	G	52	9	4	13	0/1	85	G	111	11	6	17	0/1	99
Ci_contig75		6143	997	T	C	122	9	7	16	0/1	99	C	207	0	11	11	1/1	63
Ci_contig75		6143	1066	T								C	222	0	12	12	1/1	69
Ci_contig75		6143	1145	A								C	105	8	6	14	0/1	99
Ci_contig75		6143	1310	T	G	225	5	17	22	0/1	95
Ci_contig75		6143	1384	G								A	222	0	14	14	1/1	81
Ci_contig75		6143	1457	T	C	56	7	4	11	0/1	89
Ci_contig75		6143	1811	G								A	157	0	14	14	1/1	81
Ci_contig75		6143	1817	A								G	196	0	16	16	1/1	93
Ci_contig75		6143	1943	T	C	68	12	5	17	0/1	99	C	222	0	11	11	1/1	63
Ci_contig75		6143	1982	C								T	186	0	14	14	1/1	81
Ci_contig75		6143	1995	A								C	106	0	11	11	1/1	63
Ci_contig75		6143	2021	A	G	55	11	4	15	0/1	88
Ci_contig75		6143	2172	A	G	104	12	6	18	0/1	99	G	222	0	21	21	1/1	99
Ci_contig75		6143	2276	T	A	35	19	5	24	0/1	68	A	190	18	11	29	0/1	99
Ci_contig75		6143	2351	C								A	47	12	9	21	0/1	80
Ci_contig75		6143	2411	T								C	32	11	8	19	0/1	65
Ci_contig75		6143	2414	A								G	32	11	8	19	0/1	65
Ci_contig75		6143	2438	C								T	49	13	9	22	0/1	82
Ci_contig75		6143	2468	G	A	46	18	6	24	0/1	79
Ci_contig75		6143	2528	G								A	115	9	7	16	0/1	99
Ci_contig75		6143	2552	A								C	222	0	20	20	1/1	99
Ci_contig75		6143	2584	G								A	166	6	12	18	0/1	99
Ci_contig75		6143	2715	C								T	120	9	6	15	0/1	99
Ci_contig75		6143	2897	T								C	225	8	16	24	0/1	99
Ci_contig75		6143	3026	C								T	193	9	12	21	0/1	99
Ci_contig75		6143	3111	A								G	222	0	13	13	1/1	75
Ci_contig75		6143	3128	C								T	116	0	10	10	1/1	57
Ci_contig75		6143	3161	C								T	159	10	13	23	0/1	99
Ci_contig75		6143	3246	C	T	104	18	8	26	0/1	99	T	222	0	19	19	1/1	99
Ci_contig75		6143	3614	G								A	222	0	21	21	1/1	99
Ci_contig75		6143	3648	T								C	222	0	17	17	1/1	99
Ci_contig75		6143	3677	G								C	222	0	18	18	1/1	99
Ci_contig75		6143	3701	C								T	194	10	13	23	0/1	99
Ci_contig75		6143	3818	T								C	69	11	9	20	0/1	99
Ci_contig75		6143	3824	C								T	50	14	8	22	0/1	83
Ci_contig75		6143	4050	C								T	203	8	10	18	0/1	99
Ci_contig75		6143	4092	T	C	34	17	4	21	0/1	67	C	56	13	5	18	0/1	89
Ci_contig75		6143	4146	G								A	42	12	6	18	0/1	75
Ci_contig75		6143	4155	A								C	47	12	6	18	0/1	80
Ci_contig75		6143	4215	G								A	90	14	5	19	0/1	99
Ci_contig75		6143	4395	A								G	222	0	22	22	1/1	99
Ci_contig75		6143	4422	C								G	197	14	13	27	0/1	99
Ci_contig75		6143	4479	T								A	152	5	9	14	0/1	99
Ci_contig75		6143	4503	A								G	120	13	8	21	0/1	99
Ci_contig75		6143	4666	T								C	164	0	15	15	1/1	87
Ci_contig75		6143	4836	A								G	182	11	13	24	0/1	99
Ci_contig75		6143	4866	C								T	168	20	12	32	0/1	99
Ci_contig75		6143	4915	G								A	148	15	9	24	0/1	99
Ci_contig75		6143	4940	C								T	187	7	10	17	0/1	99
Ci_contig75		6143	5013	C	T	56	20	5	25	0/1	89	T	225	13	14	27	0/1	99
Ci_contig75		6143	5131	T								C	222	0	18	18	1/1	99
Ci_contig75		6143	5191	C								G	225	11	18	29	0/1	99
Ci_contig75		6143	5361	C								A	222	1	21	22	1/1	99
Ci_contig75		6143	5394	C								T	88	18	6	24	0/1	99
Ci_contig75		6143	5415	A								G	130	14	8	22	0/1	99
Ci_contig75		6143	5449	C								T	196	0	12	12	1/1	69
Ci_contig75		6143	5523	T								C	162	19	11	30	0/1	99
Ci_contig75		6143	5721	G	A	76	26	7	33	0/1	99	A	222	0	30	30	1/1	99
Ci_contig75		6143	5817	C	A	159	25	11	36	0/1	99	A	222	0	23	23	1/1	99
Ci_contig75		6143	6003	C	T	30	16	4	20	0/1	63	T	110	11	10	21	0/1	99
Ci_contig76		6116	4341	G								A	225	16	34	50	0/1	99
Ci_contig76		6116	4461	C								A	225	20	22	42	0/1	99
Ci_contig76		6116	4482	G								A	106	22	16	38	0/1	99
Ci_contig76		6116	4491	A								G	140	23	20	43	0/1	99
Ci_contig76		6116	4539	C								T	225	7	38	45	0/1	99
Ci_contig76		6116	4594	A	C	40	51	9	60	0/1	73	C	225	14	38	52	0/1	99
Ci_contig76		6116	4842	G	A	111	43	10	53	0/1	99	A	225	22	22	44	0/1	99
Ci_contig76		6116	4890	A								C	225	9	35	44	0/1	99
Ci_contig76		6116	5040	G								A	225	8	25	33	0/1	99
Ci_contig76		6116	5073	T	C	51	50	9	59	0/1	84	C	225	12	40	52	0/1	99
Ci_contig76		6116	5124	C	T	61	40	13	53	0/1	94	T	160	14	26	40	0/1	99
Ci_contig76		6116	5130	T	C	44	32	11	43	0/1	77	C	190	10	33	43	0/1	99
Ci_contig76		6116	5211	A	G	225	39	19	58	0/1	99	G	225	15	38	53	0/1	99
Ci_contig76		6116	5309	T	C	139	55	15	70	0/1	99	C	225	13	45	58	0/1	99
Ci_contig76		6116	5871	T								G	139	26	27	53	0/1	99
Ci_contig76		6116	5877	G								A	162	22	36	58	0/1	99
Ci_contig78		6047	90	T								C	126	19	14	33	0/1	99
Ci_contig78		6047	248	C								T	225	28	22	50	0/1	99
Ci_contig78		6047	389	T								C	225	33	19	52	0/1	99
Ci_contig78		6047	584	C	T	225	40	19	59	0/1	99
Ci_contig78		6047	662	C	T	225	20	32	52	0/1	99	T	222	1	39	40	1/1	99
Ci_contig78		6047	677	A								G	33	31	12	43	0/1	66
Ci_contig78		6047	690	C	T	123	38	13	51	0/1	99	T	110	33	15	48	0/1	99
Ci_contig78		6047	830	T								C	225	33	22	55	0/1	99
Ci_contig78		6047	929	A	G	97	31	16	47	0/1	99
Ci_contig78		6047	939	A	G	132	27	18	45	0/1	99
Ci_contig78		6047	993	G	A	225	43	19	62	0/1	99
Ci_contig78		6047	1250	A	G	75	41	13	54	0/1	99	G	162	26	22	48	0/1	99
Ci_contig78		6047	1259	C	T	46	43	13	56	0/1	79	T	121	30	21	51	0/1	99
Ci_contig78		6047	1322	G								A	225	30	22	52	0/1	99
Ci_contig78		6047	1454	G								A	225	31	22	53	0/1	99
Ci_contig78		6047	1517	T								C	45	34	13	47	0/1	78
Ci_contig78		6047	1523	A								T	60	29	14	43	0/1	93
Ci_contig78		6047	1556	A								G	205	26	17	43	0/1	99
Ci_contig78		6047	1691	T	A	225	23	32	55	0/1	99	A	222	1	44	45	1/1	99
Ci_contig78		6047	1709	T	C	206	29	15	44	0/1	99	C	123	36	12	48	0/1	99
Ci_contig78		6047	1796	T								C	225	22	22	44	0/1	99
Ci_contig78		6047	1806	C								T	225	29	19	48	0/1	99
Ci_contig78		6047	1892	A								T	225	28	18	46	0/1	99
Ci_contig78		6047	1901	A	T	123	34	27	61	0/1	99
Ci_contig78		6047	1906	T	A	127	31	26	57	0/1	99
Ci_contig78		6047	2339	C	T	223	30	16	46	0/1	99	T	225	20	21	41	0/1	99
Ci_contig78		6047	2606	C								T	225	32	28	60	0/1	99
Ci_contig78		6047	2993	G								A	225	32	33	65	0/1	99
Ci_contig78		6047	3653	C	G	225	43	19	62	0/1	99
Ci_contig78		6047	3827	G	A	152	41	16	57	0/1	99
Ci_contig78		6047	3848	T	A	60	50	12	62	0/1	93	A	182	40	18	58	0/1	99
Ci_contig78		6047	3914	G								T	48	41	20	61	0/1	81
Ci_contig78		6047	4154	C	T	82	37	24	61	0/1	99	T	204	0	59	59	1/1	99
Ci_contig78		6047	4157	C	T	84	36	24	60	0/1	99	T	207	0	61	61	1/1	99
Ci_contig78		6047	4235	C	T	146	45	20	65	0/1	99
Ci_contig78		6047	4421	T								C	225	34	26	60	0/1	99
Ci_contig78		6047	4457	C								T	225	34	31	65	0/1	99
Ci_contig78		6047	4529	C								T	168	38	19	57	0/1	99
Ci_contig78		6047	4544	C	T	225	31	33	64	0/1	99	T	222	1	53	54	1/1	99
Ci_contig78		6047	4721	G								A	225	26	28	54	0/1	99
Ci_contig78		6047	4739	C	T	225	33	22	55	0/1	99	T	225	36	27	63	0/1	99
Ci_contig78		6047	4775	G	T	70	48	9	57	0/1	99
Ci_contig78		6047	5033	C	T	96	39	28	67	0/1	99	T	154	22	40	62	0/1	99
Ci_contig78		6047	5036	G	A	99	37	28	65	0/1	99	A	140	21	42	63	0/1	99
Ci_contig78		6047	5303	T	C	225	29	37	66	0/1	99	C	222	0	67	67	1/1	99
Ci_contig78		6047	5645	C	G	225	49	25	74	0/1	99	G	222	0	60	60	1/1	99
Ci_contig78		6047	5693	A	G	225	41	25	66	0/1	99	G	222	0	54	54	1/1	99
Ci_contig78		6047	5759	T								A	225	35	26	61	0/1	99
Ci_contig78		6047	5893	G								C	197	21	17	38	0/1	99
Ci_contig78		6047	6015	A								G	34	8	5	13	0/1	67
Ci_contig81		6024	211	T								A	206	8	12	20	0/1	99
Ci_contig81		6024	295	A	T	101	40	9	49	0/1	99	T	225	8	25	33	0/1	99
Ci_contig81		6024	394	T								C	46	13	9	22	0/1	79
Ci_contig81		6024	409	T								C	50	11	13	24	0/1	83
Ci_contig81		6024	415	C								T	68	12	15	27	0/1	99
Ci_contig81		6024	505	A	T	79	30	7	37	0/1	99
Ci_contig81		6024	535	G								A	206	16	16	32	0/1	99
Ci_contig81		6024	580	C								T	30	15	12	27	0/1	63
Ci_contig81		6024	583	G								A	32	14	12	26	0/1	65
Ci_contig81		6024	607	C	T	212	24	15	39	0/1	99	T	182	14	11	25	0/1	99
Ci_contig81		6024	610	A								G	187	10	13	23	0/1	99
Ci_contig81		6024	697	C	T	182	24	13	37	0/1	99	T	225	7	22	29	0/1	99
Ci_contig81		6024	724	G								A	155	6	15	21	0/1	99
Ci_contig81		6024	784	G	T	52	31	7	38	0/1	85	T	141	12	10	22	0/1	99
Ci_contig81		6024	830	A	G	101	31	8	39	0/1	99	G	225	6	21	27	0/1	99
Ci_contig81		6024	844	C	T	218	23	14	37	0/1	99	T	83	20	7	27	0/1	99
Ci_contig81		6024	1012	A	C	202	18	13	31	0/1	99	C	225	6	17	23	0/1	99
Ci_contig81		6024	1180	C	T	75	15	5	20	0/1	99
Ci_contig81		6024	1312	T	C	40	23	5	28	0/1	73
Ci_contig81		6024	1389	C	T	225	12	27	39	0/1	99	T	222	0	34	34	1/1	99
Ci_contig81		6024	1578	A	G	208	10	11	21	0/1	99
Ci_contig81		6024	2032	A								G	75	22	6	28	0/1	99
Ci_contig81		6024	2245	T	C	165	14	12	26	0/1	99	C	222	1	27	28	1/1	85
Ci_contig81		6024	2263	A	T	47	14	5	19	0/1	80
Ci_contig81		6024	2344	A	T	100	18	10	28	0/1	99
Ci_contig81		6024	2360	T	C	149	17	12	29	0/1	99
Ci_contig81		6024	2467	G								T	222	17	13	30	0/1	99
Ci_contig81		6024	2506	G								A	179	26	13	39	0/1	99
Ci_contig81		6024	2644	A	T	225	18	15	33	0/1	99	T	225	5	16	21	0/1	99
Ci_contig81		6024	2854	A	G	173	12	10	22	0/1	99	G	222	0	26	26	1/1	99
Ci_contig81		6024	2896	T	C	136	25	13	38	0/1	99	C	42	25	6	31	0/1	75
Ci_contig81		6024	2938	A								G	225	13	13	26	0/1	99
Ci_contig81		6024	3232	C	T	34	33	11	44	0/1	67
Ci_contig81		6024	3235	C	T	40	31	11	42	0/1	73
Ci_contig81		6024	3349	C	T	225	15	21	36	0/1	99	T	222	0	29	29	1/1	99
Ci_contig81		6024	3589	A								C	68	20	12	32	0/1	99
Ci_contig81		6024	3592	T								C	86	15	14	29	0/1	99
Ci_contig81		6024	3724	T								C	95	18	14	32	0/1	99
Ci_contig81		6024	3730	C								T	118	17	14	31	0/1	99
Ci_contig81		6024	3769	C	T	225	14	33	47	0/1	99	T	145	31	10	41	0/1	99
Ci_contig81		6024	4038	G	T	79	39	13	52	0/1	99
Ci_contig81		6024	4063	C	T	105	22	18	40	0/1	99	T	200	0	36	36	1/1	99
Ci_contig81		6024	4068	A	G	64	22	13	35	0/1	97
Ci_contig81		6024	4137	T	C	45	42	8	50	0/1	78	C	225	14	31	45	0/1	99
Ci_contig81		6024	4204	C	T	210	31	18	49	0/1	99	T	225	17	31	48	0/1	99
Ci_contig81		6024	4471	T	C	94	36	9	45	0/1	99
Ci_contig81		6024	4654	C	T	221	30	19	49	0/1	99	T	225	22	20	42	0/1	99
Ci_contig81		6024	4693	G	A	122	34	12	46	0/1	99	A	172	27	13	40	0/1	99
Ci_contig81		6024	4816	C								T	225	16	29	45	0/1	99
Ci_contig81		6024	4904	A	G	225	18	20	38	0/1	99	G	222	0	45	45	1/1	99
Ci_contig81		6024	5067	C	T	160	30	13	43	0/1	99	T	225	17	27	44	0/1	99
Ci_contig81		6024	5113	G	A	52	38	14	52	0/1	85	A	78	36	16	52	0/1	99
Ci_contig81		6024	5218	T	C	150	26	12	38	0/1	99
Ci_contig81		6024	5386	C	T	225	11	39	50	0/1	99	T	222	0	36	36	1/1	99
Ci_contig81		6024	5698	T								C	225	13	30	43	0/1	99
Ci_contig81		6024	5801	G	A	58	15	6	21	0/1	91	A	222	0	21	21	1/1	99
Ci_contig82		5987	50	C	T	143	6	8	14	0/1	99
Ci_contig82		5987	493	A	T	94	9	6	15	0/1	99	T	220	0	10	10	1/1	57
Ci_contig82		5987	547	T	C	191	6	10	16	0/1	99
Ci_contig82		5987	687	C	T	205	7	14	21	0/1	99	T	222	0	15	15	1/1	87
Ci_contig82		5987	2292	G	A	225	7	17	24	0/1	99
Ci_contig82		5987	2542	A	T	82	11	5	16	0/1	99
Ci_contig82		5987	2890	A								G	174	1	16	17	1/1	75
Ci_contig82		5987	3068	A	C	62	15	7	22	0/1	95
Ci_contig82		5987	3252	C	T	212	18	15	33	0/1	99	T	222	0	12	12	1/1	69
Ci_contig82		5987	3438	G	C	167	14	12	26	0/1	99
Ci_contig82		5987	3487	T	C	105	11	13	24	0/1	99
Ci_contig83		6102	2320	A	T	225	5	23	28	0/1	95	T	222	0	22	22	1/1	99
Ci_contig83		6102	2486	A	C	225	6	17	23	0/1	99	C	222	0	15	15	1/1	87
Ci_contig83		6102	2870	C								T	222	0	14	14	1/1	81
Ci_contig83		6102	3320	G	A	30	15	3	18	0/1	63
Ci_contig83		6102	5234	C	T	99	18	6	24	0/1	99
Ci_contig84		5920	3148	T	C	194	12	14	26	0/1	99	C	112	19	12	31	0/1	99
Ci_contig84		5920	3562	G	A	144	10	12	22	0/1	99
Ci_contig85		5894	5383	A								T	222	0	20	20	1/1	99
Ci_contig87		5870	175	T	G	225	12	14	26	0/1	99	G	222	0	22	22	1/1	99
Ci_contig87		5870	819	T	A	102	49	11	60	0/1	99
Ci_contig87		5870	929	G	A	225	9	26	35	0/1	99	A	222	0	32	32	1/1	99
Ci_contig87		5870	1272	C	G	225	34	19	53	0/1	99
Ci_contig87		5870	1628	T	C	67	30	7	37	0/1	99
Ci_contig87		5870	2123	C								T	30	39	6	45	0/1	63
Ci_contig87		5870	4643	A	G	225	24	33	57	0/1	99	G	222	5	41	46	1/1	99
Ci_contig87		5870	4810	C	T	34	47	7	54	0/1	67
Ci_contig87		5870	4942	C	G	101	35	19	54	0/1	99	G	194	0	31	31	1/1	99
Ci_contig87		5870	4953	A	T	147	29	21	50	0/1	99	T	222	1	37	38	1/1	99
Ci_contig87		5870	5081	G								A	78	53	10	63	0/1	99
Ci_contig87		5870	5361	T	C	53	43	8	51	0/1	86
Ci_contig87		5870	5414	T	C	225	24	25	49	0/1	99	C	222	0	44	44	1/1	99
Ci_contig87		5870	5631	T	C	212	14	12	26	0/1	99
Ci_contig90		5854	230	T	C	41	14	6	20	0/1	74	C	218	0	16	16	1/1	93
Ci_contig90		5854	584	C								G	225	17	25	42	0/1	99
Ci_contig90		5854	587	C	G	69	29	7	36	0/1	99	G	141	27	13	40	0/1	99
Ci_contig90		5854	611	C								A	72	26	13	39	0/1	99
Ci_contig90		5854	616	A								T	93	23	16	39	0/1	99
Ci_contig90		5854	713	G								A	225	20	21	41	0/1	99
Ci_contig90		5854	722	C	G	225	20	31	51	0/1	99
Ci_contig90		5854	785	G	A	143	28	13	41	0/1	99	A	225	26	19	45	0/1	99
Ci_contig90		5854	791	G								T	135	18	23	41	0/1	99
Ci_contig90		5854	796	C								T	140	22	23	45	0/1	99
Ci_contig90		5854	917	C								G	201	25	14	39	0/1	99
Ci_contig90		5854	1034	G								C	76	11	10	21	0/1	99
Ci_contig90		5854	1037	C								G	71	12	10	22	0/1	99
Ci_contig90		5854	2044	G	C	125	24	8	32	0/1	99	C	225	21	19	40	0/1	99
Ci_contig90		5854	2423	T								A	187	20	15	35	0/1	99
Ci_contig91		5842	228	A								T	89	9	5	14	0/1	99
Ci_contig91		5842	452	C	A	51	25	10	35	0/1	84
Ci_contig91		5842	2408	T	C	181	35	14	49	0/1	99
Ci_contig91		5842	3167	C	T	187	35	13	48	0/1	99
Ci_contig91		5842	3404	G	A	42	42	7	49	0/1	75
Ci_contig91		5842	4361	C	T	208	22	12	34	0/1	99
Ci_contig91		5842	4499	T	C	208	27	15	42	0/1	99
Ci_contig91		5842	5102	A	G	102	35	9	44	0/1	99
Ci_contig91		5842	5177	G	C	225	34	19	53	0/1	99
Ci_contig91		5842	5225	G	A	225	33	21	54	0/1	99	A	72	33	8	41	0/1	99
Ci_contig91		5842	5375	A	G	225	9	32	41	0/1	99
Ci_contig91		5842	5411	G	A	37	33	10	43	0/1	70	A	192	6	19	25	0/1	99
Ci_contig91		5842	5420	A								G	84	11	11	22	0/1	99
Ci_contig91		5842	5453	G	A	41	20	6	26	0/1	74	A	163	7	14	21	0/1	99
Ci_contig91		5842	5492	C	G	225	20	16	36	0/1	99	G	225	6	20	26	0/1	97
Ci_contig91		5842	5590	G	A	103	9	10	19	0/1	99
Ci_contig91		5842	5659	T								G	208	0	14	14	1/1	81
Ci_contig93		5815	1397	A	T	36	33	7	40	0/1	69	T	225	6	27	33	0/1	93
Ci_contig93		5815	1745	G								A	225	7	23	30	0/1	99
Ci_contig93		5815	1810	G	A	37	31	5	36	0/1	70
Ci_contig93		5815	1873	C								G	225	4	19	23	0/1	79
Ci_contig93		5815	2014	C								G	225	4	21	25	0/1	69
Ci_contig93		5815	2067	T	A	100	31	8	39	0/1	99
Ci_contig93		5815	2167	G								A	151	4	15	19	0/1	77
Ci_contig93		5815	2177	A								G	34	4	8	12	0/1	67
Ci_contig93		5815	2202	G								T	150	5	11	16	0/1	99
Ci_contig93		5815	2637	A	T	225	21	17	38	0/1	99	T	222	1	24	25	1/1	67
Ci_contig93		5815	2771	T	A	174	22	14	36	0/1	99
Ci_contig93		5815	2867	G	A	139	27	11	38	0/1	99	A	154	6	11	17	0/1	99
Ci_contig93		5815	3270	C	T	40	31	7	38	0/1	73
Ci_contig93		5815	3283	T	A	57	36	9	45	0/1	90
Ci_contig93		5815	3441	T	A	159	29	12	41	0/1	99	A	225	5	23	28	0/1	74
Ci_contig93		5815	3453	G	A	225	26	17	43	0/1	99
Ci_contig93		5815	4140	G	C	78	19	5	24	0/1	99
Ci_contig93		5815	4280	C	G	225	17	18	35	0/1	99	G	199	4	24	28	0/1	56
Ci_contig93		5815	4369	G	A	207	21	15	36	0/1	99
Ci_contig94		5813	4216	T								A	100	22	7	29	0/1	99
Ci_contig97		5778	615	C								T	177	12	9	21	0/1	99
Ci_contig97		5778	748	C	T	128	19	8	27	0/1	99	T	172	3	9	12	0/1	80
Ci_contig97		5778	832	G								A	129	10	7	17	0/1	99
Ci_contig97		5778	880	A	C	225	10	19	29	0/1	99
Ci_contig97		5778	974	A	G	91	9	7	16	0/1	99
Ci_contig97		5778	1043	C	T	183	13	11	24	0/1	99	T	222	0	15	15	1/1	87
Ci_contig97		5778	1057	T								C	30	7	9	16	0/1	63
Ci_contig97		5778	1184	T								A	95	9	9	18	0/1	99
Ci_contig97		5778	1323	A	T	225	9	13	22	0/1	99
Ci_contig97		5778	1719	G								T	102	5	7	12	0/1	99
Ci_contig97		5778	1863	C								T	140	6	11	17	0/1	99
Ci_contig97		5778	1875	C	T	130	14	9	23	0/1	99	T	127	6	9	15	0/1	99
Ci_contig97		5778	2184	C								T	53	15	4	19	0/1	86
Ci_contig97		5778	2202	T	C	170	12	13	25	0/1	99	C	222	0	15	15	1/1	87
Ci_contig97		5778	2300	A	G	47	25	5	30	0/1	80	G	163	5	11	16	0/1	99
Ci_contig97		5778	2335	G	A	201	8	11	19	0/1	99	A	222	0	12	12	1/1	69
Ci_contig97		5778	2385	T	C	30	14	5	19	0/1	63
Ci_contig97		5778	2440	C	T	66	11	5	16	0/1	99
Ci_contig97		5778	2461	C								G	225	4	12	16	0/1	89
Ci_contig97		5778	2506	C	T	38	18	5	23	0/1	71	T	48	8	4	12	0/1	81
Ci_contig97		5778	2545	T	C	65	23	5	28	0/1	98	C	162	6	8	14	0/1	99
Ci_contig97		5778	2683	T	C	142	16	8	24	0/1	99	C	143	6	7	13	0/1	99
Ci_contig97		5778	2770	T								G	122	4	8	12	0/1	99
Ci_contig97		5778	2833	T								C	70	4	7	11	0/1	99
Ci_contig97		5778	2839	T								C	54	6	6	12	0/1	87
Ci_contig97		5778	2897	A	C	167	19	9	28	0/1	99	C	108	11	6	17	0/1	99
Ci_contig97		5778	2998	T								C	96	9	5	14	0/1	99
Ci_contig97		5778	3007	T								C	154	5	7	12	0/1	99
Ci_contig97		5778	3090	T	C	40	17	4	21	0/1	73
Ci_contig97		5778	3112	G								A	107	6	6	12	0/1	99
Ci_contig97		5778	3166	T								C	48	17	4	21	0/1	81
Ci_contig97		5778	3170	G								A	225	7	16	23	0/1	99
Ci_contig97		5778	3319	C								T	222	1	23	24	1/1	61
Ci_contig97		5778	3419	T	C	216	15	16	31	0/1	99	C	225	10	17	27	0/1	99
Ci_contig97		5778	3421	T	A	225	17	14	31	0/1	99	A	90	17	8	25	0/1	99
Ci_contig97		5778	3502	T								A	145	13	9	22	0/1	99
Ci_contig97		5778	3526	T	G	106	23	8	31	0/1	99	G	222	0	14	14	1/1	81
Ci_contig97		5778	3631	T	C	225	4	22	26	0/1	74	C	141	12	7	19	0/1	99
Ci_contig97		5778	3685	T	A	56	30	6	36	0/1	89	A	218	15	13	28	0/1	99
Ci_contig97		5778	3769	C								T	175	14	11	25	0/1	99
Ci_contig97		5778	3937	T	A	106	13	7	20	0/1	99	A	89	17	7	24	0/1	99
Ci_contig97		5778	3979	A								G	81	13	5	18	0/1	99
Ci_contig97		5778	4082	C	T	225	10	20	30	0/1	99	T	94	16	6	22	0/1	99
Ci_contig97		5778	4135	G	A	156	10	8	18	0/1	99	A	68	11	4	15	0/1	99
Ci_contig97		5778	4171	A	G	52	16	5	21	0/1	85	G	168	4	8	12	0/1	99
Ci_contig97		5778	4231	T	A	61	24	6	30	0/1	94	A	47	21	6	27	0/1	80
Ci_contig97		5778	4288	G								A	175	5	9	14	0/1	99
Ci_contig97		5778	4390	T								G	53	16	7	23	0/1	86
Ci_contig97		5778	4393	A								T	224	10	14	24	0/1	99
Ci_contig97		5778	4396	A								G	46	16	8	24	0/1	79
Ci_contig97		5778	4453	T	C	208	13	12	25	0/1	99
Ci_contig97		5778	4489	T								G	132	7	10	17	0/1	99
Ci_contig97		5778	4528	T								C	225	6	19	25	0/1	99
Ci_contig97		5778	4572	C								A	70	12	4	16	0/1	99
Ci_contig97		5778	4612	G								A	129	14	8	22	0/1	99
Ci_contig97		5778	4651	C								A	113	11	8	19	0/1	99
Ci_contig97		5778	4699	C	T	124	21	9	30	0/1	99	T	222	0	19	19	1/1	99
Ci_contig97		5778	4831	A	G	225	25	24	49	0/1	99	G	225	13	14	27	0/1	99
Ci_contig97		5778	4903	T	G	197	24	17	41	0/1	99	G	112	16	12	28	0/1	99
Ci_contig97		5778	4915	G								A	61	18	8	26	0/1	94
Ci_contig97		5778	4973	G								A	127	20	12	32	0/1	99
Ci_contig97		5778	5104	A								T	210	13	13	26	0/1	99
Ci_contig97		5778	5237	A								C	100	14	7	21	0/1	99
Ci_contig97		5778	5289	C								T	161	11	8	19	0/1	99
Ci_contig98		5774	665	T	C	41	34	7	41	0/1	74
Ci_contig98		5774	953	T	C	225	16	16	32	0/1	99	C	222	0	32	32	1/1	99
Ci_contig98		5774	1274	C	T	224	17	15	32	0/1	99
Ci_contig98		5774	1423	C	T	219	21	15	36	0/1	99
Ci_contig98		5774	1511	T	G	225	23	18	41	0/1	99
Ci_contig98		5774	1691	T	A	225	22	17	39	0/1	99
Ci_contig98		5774	3269	T	A	52	31	6	37	0/1	85
Ci_contig98		5774	3875	T	C	42	43	8	51	0/1	75
Ci_contig98		5774	4088	C	T	62	43	8	51	0/1	95
Ci_contig98		5774	4201	C	T	225	10	23	33	0/1	99	T	222	0	22	22	1/1	99
Ci_contig98		5774	4519	G	T	81	35	9	44	0/1	99
Ci_contig98		5774	5205	A	C	34	30	6	36	0/1	67
Ci_contig98		5774	5407	A	G	47	29	5	34	0/1	80
Ci_contig99		5775	266	T	C	225	5	21	26	0/1	91
Ci_contig99		5775	337	G	C	225	10	14	24	0/1	99	C	55	15	5	20	0/1	88
Ci_contig99		5775	460	C	A	225	18	19	37	0/1	99	A	36	23	5	28	0/1	69
Ci_contig99		5775	834	T	A	225	15	26	41	0/1	99
Ci_contig99		5775	1247	T	C	199	17	13	30	0/1	99
Ci_contig99		5775	1459	T	A	165	14	9	23	0/1	99	A	79	15	5	20	0/1	99
Ci_contig99		5775	2657	T	G	225	13	15	28	0/1	99
Ci_contig99		5775	2780	G	A	225	13	19	32	0/1	99	A	100	23	7	30	0/1	99
Ci_contig99		5775	3665	T	A	161	16	10	26	0/1	99	A	198	4	11	15	0/1	85
Ci_contig99		5775	3816	G	A	150	8	8	16	0/1	99
Ci_contig99		5775	4616	A	G	69	19	5	24	0/1	99	G	215	5	12	17	0/1	99
Ci_contig100		5761	3192	T								C	94	2	23	25	1/1	65
Ci_contig100		5761	4083	A	C	74	32	8	40	0/1	99	C	222	0	30	30	1/1	99
Ci_contig100		5761	4248	C	T	107	23	7	30	0/1	99	T	69	26	6	32	0/1	99
Ci_contig100		5761	4368	G	A	55	25	6	31	0/1	88	A	222	0	11	11	1/1	63
Ci_contig100		5761	4398	T	G	62	24	6	30	0/1	95	G	222	0	16	16	1/1	93
Ci_contig100		5761	5109	G	A	49	31	7	38	0/1	82
Ci_contig103		5724	91	C	G	139	8	8	16	0/1	99
Ci_contig103		5724	510	T	C	209	21	15	36	0/1	99
Ci_contig103		5724	598	A	G	225	21	25	46	0/1	99
Ci_contig103		5724	747	C								T	185	1	28	29	1/1	99
Ci_contig103		5724	750	C	A	35	23	7	30	0/1	68	A	165	1	27	28	1/1	91
Ci_contig103		5724	789	T								A	129	14	15	29	0/1	99
Ci_contig103		5724	803	T								C	44	20	8	28	0/1	77
Ci_contig103		5724	821	T								G	127	5	14	19	0/1	67
Ci_contig103		5724	831	G	T	32	19	9	28	0/1	65
Ci_contig103		5724	832	T	C	111	12	15	27	0/1	99	C	205	0	20	20	1/1	99
Ci_contig103		5724	903	C	T	79	19	6	25	0/1	99
Ci_contig103		5724	990	C								T	222	0	14	14	1/1	81
Ci_contig103		5724	1014	A	G	104	29	12	41	0/1	99
Ci_contig103		5724	1054	C	A	163	28	13	41	0/1	99	A	222	1	30	31	1/1	99
Ci_contig103		5724	1239	A	C	155	23	12	35	0/1	99
Ci_contig103		5724	1329	A	C	133	21	24	45	0/1	99	C	205	0	35	35	1/1	99
Ci_contig103		5724	1332	C	T	137	19	24	43	0/1	99	T	205	0	35	35	1/1	99
Ci_contig103		5724	1348	G	T	210	34	16	50	0/1	99
Ci_contig103		5724	1419	T	G	102	19	14	33	0/1	99
Ci_contig103		5724	1438	C	G	169	23	17	40	0/1	99	G	222	1	28	29	1/1	91
Ci_contig103		5724	1491	C								T	38	41	8	49	0/1	71
Ci_contig103		5724	1572	A	G	225	18	26	44	0/1	99	G	222	0	42	42	1/1	99
Ci_contig103		5724	1609	A	C	207	32	19	51	0/1	99
Ci_contig103		5724	1647	T	A	51	37	8	45	0/1	84
Ci_contig103		5724	1761	T	C	225	22	31	53	0/1	99	C	222	0	40	40	1/1	99
Ci_contig103		5724	1800	G	A	225	25	21	46	0/1	99	A	102	36	9	45	0/1	99
Ci_contig103		5724	1857	C	G	200	22	20	42	0/1	99	G	222	0	32	32	1/1	99
Ci_contig103		5724	1968	A	T	151	34	14	48	0/1	99
Ci_contig103		5724	2085	G	A	225	18	19	37	0/1	99
Ci_contig103		5724	2142	C	G	30	33	7	40	0/1	63	G	155	5	11	16	0/1	85
Ci_contig103		5724	2154	A								G	146	0	11	11	1/1	63
Ci_contig103		5724	2175	T	C	103	9	9	18	0/1	99
Ci_contig103		5724	2196	G	C	44	22	8	30	0/1	77	C	208	7	15	22	0/1	99
Ci_contig103		5724	2235	A	G	53	25	16	41	0/1	86
Ci_contig103		5724	2343	T								C	52	1	22	23	1/1	55
Ci_contig103		5724	2379	G	A	127	27	10	37	0/1	99	A	225	8	19	27	0/1	99
Ci_contig103		5724	2457	T								A	225	10	20	30	0/1	99
Ci_contig103		5724	2730	A	G	163	32	13	45	0/1	99	G	222	1	32	33	1/1	99
Ci_contig103		5724	2763	T	C	39	29	8	37	0/1	72
Ci_contig103		5724	2775	C	T	94	29	13	42	0/1	99
Ci_contig103		5724	2910	A	G	171	31	12	43	0/1	99	G	225	10	28	38	0/1	99
Ci_contig103		5724	2950	T	G	92	21	19	40	0/1	99	G	153	1	24	25	1/1	81
Ci_contig103		5724	2955	T	C	106	20	20	40	0/1	99	C	111	4	21	25	0/1	52
Ci_contig103		5724	2970	T								C	30	11	9	20	0/1	63
Ci_contig103		5724	3018	A	T	225	19	26	45	0/1	99
Ci_contig103		5724	3066	T	C	225	17	23	40	0/1	99	C	222	2	33	35	1/1	59
Ci_contig103		5724	3090	G								A	185	8	13	21	0/1	99
Ci_contig103		5724	3144	C	T	99	31	10	41	0/1	99
Ci_contig103		5724	3211	G								A	36	37	6	43	0/1	69
Ci_contig103		5724	3252	G	T	225	22	23	45	0/1	99	T	225	7	28	35	0/1	99
Ci_contig103		5724	3339	A	G	39	36	6	42	0/1	72
Ci_contig103		5724	3363	T	C	33	34	11	45	0/1	66
Ci_contig103		5724	3402	G	A	183	37	14	51	0/1	99
Ci_contig103		5724	3429	A	G	102	25	25	50	0/1	99	G	225	16	34	50	0/1	99
Ci_contig103		5724	3587	C	A	195	37	14	51	0/1	99	A	63	41	7	48	0/1	96
Ci_contig103		5724	3747	C	T	223	34	18	52	0/1	99
Ci_contig103		5724	3765	C								G	73	8	20	28	0/1	99
Ci_contig103		5724	3768	G								A	73	8	20	28	0/1	99
Ci_contig103		5724	3780	C								T	174	6	26	32	0/1	99
Ci_contig103		5724	3831	A	C	225	23	20	43	0/1	99
Ci_contig103		5724	3903	G								T	222	1	33	34	1/1	99
Ci_contig103		5724	3972	T	G	116	36	16	52	0/1	99	G	222	1	36	37	1/1	99
Ci_contig103		5724	3984	T	C	183	32	18	50	0/1	99	C	222	0	31	31	1/1	99
Ci_contig103		5724	4089	C	T	225	27	17	44	0/1	99
Ci_contig103		5724	4279	C	A	35	35	6	41	0/1	68
Ci_contig103		5724	4325	C								T	222	2	36	38	1/1	85
Ci_contig103		5724	4422	T	G	67	43	9	52	0/1	99
Ci_contig103		5724	4476	C	T	36	40	7	47	0/1	69
Ci_contig103		5724	4670	C	G	131	37	13	50	0/1	99
Ci_contig103		5724	4699	A	G	173	35	14	49	0/1	99
Ci_contig103		5724	4839	C	T	50	50	9	59	0/1	83	T	225	12	40	52	0/1	99
Ci_contig103		5724	4941	C	T	32	44	8	52	0/1	65
Ci_contig103		5724	4963	A	G	89	24	12	36	0/1	99	G	222	0	16	16	1/1	93
Ci_contig103		5724	5058	A	G	98	45	12	57	0/1	99
Ci_contig103		5724	5086	G	A	47	37	9	46	0/1	80
Ci_contig103		5724	5205	T	C	55	34	7	41	0/1	88
Ci_contig103		5724	5235	T								C	222	1	48	49	1/1	99
Ci_contig103		5724	5269	G	A	31	37	7	44	0/1	64
Ci_contig103		5724	5617	A	T	31	16	4	20	0/1	64
Ci_contig104		5719	1018	C	A	225	26	23	49	0/1	99	A	225	22	22	44	0/1	99
Ci_contig104		5719	1723	C	T	153	45	13	58	0/1	99	T	109	46	11	57	0/1	99
Ci_contig104		5719	2512	T	A	159	48	14	62	0/1	99	A	220	46	21	67	0/1	99
Ci_contig104		5719	2782	A	G	218	40	17	57	0/1	99	G	111	51	12	63	0/1	99
Ci_contig104		5719	2974	A	T	225	27	25	52	0/1	99	T	225	24	21	45	0/1	99
Ci_contig104		5719	4276	G	A	72	44	12	56	0/1	99	A	225	29	20	49	0/1	99
Ci_contig104		5719	4300	C								T	30	40	12	52	0/1	63
Ci_contig104		5719	4369	C	T	197	29	23	52	0/1	99	T	225	25	20	45	0/1	99
Ci_contig104		5719	4426	C	T	157	58	16	74	0/1	99	T	85	53	11	64	0/1	99
Ci_contig104		5719	4651	G	T	225	37	34	71	0/1	99	T	225	25	44	69	0/1	99
Ci_contig104		5719	4739	G	C	174	34	16	50	0/1	99
Ci_contig104		5719	4799	A	G	174	50	15	65	0/1	99	G	48	54	8	62	0/1	81
Ci_contig104		5719	5057	A	G	225	32	35	67	0/1	99	G	225	18	51	69	0/1	99
Ci_contig104		5719	5194	C								T	225	40	23	63	0/1	99
Ci_contig104		5719	5230	C	T	161	44	16	60	0/1	99	T	124	48	15	63	0/1	99
Ci_contig104		5719	5245	C								T	47	49	12	61	0/1	80
Ci_contig104		5719	5299	T	C	225	39	27	66	0/1	99	C	139	57	17	74	0/1	99
Ci_contig104		5719	5389	G	A	190	40	16	56	0/1	99	A	225	37	21	58	0/1	99
Ci_contig105		5719	140	A	C	179	10	17	27	0/1	99	C	182	0	23	23	1/1	99
Ci_contig105		5719	325	A	G	42	33	6	39	0/1	75
Ci_contig105		5719	861	T	G	225	22	18	40	0/1	99	G	222	0	25	25	1/1	99
Ci_contig105		5719	1011	C	G	225	14	25	39	0/1	99
Ci_contig105		5719	1082	T	C	225	18	22	40	0/1	99	C	222	0	22	22	1/1	99
Ci_contig105		5719	1329	A	G	125	17	21	38	0/1	99	G	183	0	26	26	1/1	99
Ci_contig105		5719	1330	A	G	125	17	21	38	0/1	99	G	183	0	26	26	1/1	99
Ci_contig105		5719	1543	A	C	225	22	20	42	0/1	99	C	222	0	39	39	1/1	99
Ci_contig105		5719	2018	A	G	193	25	13	38	0/1	99
Ci_contig105		5719	2068	G	T	60	37	8	45	0/1	93
Ci_contig105		5719	2449	A	G	225	19	28	47	0/1	99	G	222	0	34	34	1/1	99
Ci_contig105		5719	2456	G	A	97	32	17	49	0/1	99
Ci_contig105		5719	2786	C	T	225	17	21	38	0/1	99
Ci_contig105		5719	3160	T	C	225	21	32	53	0/1	99	C	222	2	40	42	1/1	99
Ci_contig105		5719	3188	A	G	43	33	7	40	0/1	76	G	222	1	33	34	1/1	99
Ci_contig105		5719	3415	G	T	225	24	25	49	0/1	99
Ci_contig105		5719	3714	A	T	225	17	15	32	0/1	99
Ci_contig105		5719	3859	G	A	225	22	29	51	0/1	99	A	222	0	30	30	1/1	99
Ci_contig105		5719	3949	T	G	225	25	33	58	0/1	99	G	222	0	48	48	1/1	99
Ci_contig105		5719	4277	G	T	155	30	29	59	0/1	99
Ci_contig105		5719	4282	A	G	150	29	30	59	0/1	99
Ci_contig107		5697	164	G								A	160	21	10	31	0/1	99
Ci_contig107		5697	545	C								T	188	32	15	47	0/1	99
Ci_contig107		5697	602	C								G	159	36	13	49	0/1	99
Ci_contig107		5697	747	G								T	225	30	16	46	0/1	99
Ci_contig107		5697	1130	G								A	128	26	12	38	0/1	99
Ci_contig107		5697	1474	C								G	175	36	13	49	0/1	99
Ci_contig107		5697	1850	C								A	225	36	19	55	0/1	99
Ci_contig107		5697	2132	T								C	225	38	18	56	0/1	99
Ci_contig107		5697	3845	C								G	69	18	11	29	0/1	99
Ci_contig107		5697	3999	G	A	225	21	21	42	0/1	99	A	222	0	20	20	1/1	99
Ci_contig107		5697	4142	C								T	91	0	24	24	1/1	99
Ci_contig110		3556	2472	G								T	194	26	13	39	0/1	99
Ci_contig110		3556	2664	G								A	225	5	17	22	0/1	99
Ci_contig110		3556	2780	T	A	140	8	7	15	0/1	99	A	222	1	20	21	1/1	63
Ci_contig110		3556	2859	A	G	71	7	4	11	0/1	99	G	225	5	21	26	0/1	83
Ci_contig111		3900	474	C	T	54	7	4	11	0/1	87
Ci_contig111		3900	683	T	A	87	9	5	14	0/1	99
Ci_contig111		3900	938	G	A	131	4	7	11	0/1	99
Ci_contig111		3900	977	A	T	206	4	14	18	0/1	91
Ci_contig115		3415	2733	T	G	115	10	18	28	0/1	78
Ci_contig116		3491	555	T	C	203	5	12	17	0/1	99
Ci_contig116		3491	1245	A	G	155	13	9	22	0/1	99
Ci_contig116		3491	1924	T	G	156	11	9	20	0/1	99
Ci_contig116		3491	2565	T	A	223	13	15	28	0/1	99
Ci_contig118		4713	66	C	T	225	26	60	86	0/1	99
Ci_contig118		4713	114	A	G	225	21	62	83	0/1	99
Ci_contig118		4713	132	G								C	225	55	26	81	0/1	99
Ci_contig118		4713	159	G	A	225	23	54	77	0/1	99
Ci_contig118		4713	210	A	G	225	23	64	87	0/1	99	G	148	71	18	89	0/1	99
Ci_contig118		4713	350	G	T	130	46	13	59	0/1	99	T	222	0	47	47	1/1	99
Ci_contig118		4713	1032	G	C	225	24	26	50	0/1	99	C	222	0	28	28	1/1	99
Ci_contig118		4713	2607	T								C	174	0	48	48	1/1	99
Ci_contig121		2898	1113	G								A	222	0	12	12	1/1	69
Ci_contig121		2898	1216	G								T	222	0	13	13	1/1	75
Ci_contig121		2898	1306	A	T	112	6	5	11	0/1	99
Ci_contig122		3577	256	C								T	222	0	14	14	1/1	81
Ci_contig122		3577	369	C								A	222	0	11	11	1/1	63
Ci_contig122		3577	458	A								C	162	0	14	14	1/1	81
Ci_contig122		3577	465	C								T	171	0	15	15	1/1	87
Ci_contig122		3577	531	A								G	131	0	10	10	1/1	57
Ci_contig122		3577	1124	A								C	222	0	12	12	1/1	69
Ci_contig122		3577	2553	C								T	183	0	12	12	1/1	69
Ci_contig122		3577	2568	G								T	91	0	12	12	1/1	69
Ci_contig122		3577	2579	A								G	139	0	17	17	1/1	99
Ci_contig122		3577	2613	C								T	222	1	28	29	1/1	99
Ci_contig122		3577	2674	A	C	52	4	23	27	0/1	57	C	127	0	33	33	1/1	99
Ci_contig122		3577	2698	C	T	71	7	9	16	0/1	99	T	222	0	25	25	1/1	99
Ci_contig122		3577	2737	T								C	222	1	35	36	1/1	99
Ci_contig122		3577	2773	C	T	118	21	12	33	0/1	99	T	222	10	39	49	1/1	81
Ci_contig122		3577	2805	A	G	62	3	18	21	0/1	52	G	126	0	27	27	1/1	99
Ci_contig122		3577	2817	G	A	37	8	8	16	0/1	70	A	115	2	16	18	1/1	61
Ci_contig122		3577	2832	G								T	150	0	19	19	1/1	99
Ci_contig124		3537	126	G								A	46	4	8	12	0/1	51
Ci_contig124		3537	151	T								C	215	0	20	20	1/1	99
Ci_contig124		3537	179	A	G	95	32	12	44	0/1	99	G	222	0	37	37	1/1	99
Ci_contig124		3537	372	C	T	91	32	9	41	0/1	99
Ci_contig124		3537	1659	A	T	40	30	13	43	0/1	73
Ci_contig124		3537	2268	C	T	170	40	17	57	0/1	99	T	222	0	58	58	1/1	99
Ci_contig124		3537	2308	A	T	177	39	15	54	0/1	99
Ci_contig124		3537	2355	T								C	211	8	24	32	0/1	99
Ci_contig124		3537	2364	T	C	87	28	11	39	0/1	99	C	222	0	21	21	1/1	99
Ci_contig124		3537	2381	A	C	63	27	10	37	0/1	96
Ci_contig124		3537	2415	C	A	104	34	12	46	0/1	99
Ci_contig124		3537	2429	C								A	222	0	21	21	1/1	99
Ci_contig124		3537	2895	C	T	225	29	26	55	0/1	99	T	222	0	55	55	1/1	99
Ci_contig124		3537	3019	G	A	225	35	20	55	0/1	99	A	222	0	43	43	1/1	99
Ci_contig125		3117	2927	G	T	73	21	13	34	0/1	99
Ci_contig125		3117	2928	A	T	75	20	13	33	0/1	99
Ci_contig126		3471	451	T	C	87	12	7	19	0/1	99
Ci_contig126		3471	3245	G								A	40	8	3	11	0/1	73
Ci_contig126		3471	3266	C	G	35	21	4	25	0/1	68
Ci_contig128		3043	183	C	A	61	19	5	24	0/1	94
Ci_contig128		3043	381	G	A	225	31	26	57	0/1	99
Ci_contig128		3043	454	C	G	183	32	14	46	0/1	99
Ci_contig128		3043	607	G								A	52	33	6	39	0/1	85
Ci_contig128		3043	853	T	C	80	39	8	47	0/1	99
Ci_contig128		3043	1030	C	T	92	30	8	38	0/1	99	T	46	29	6	35	0/1	79
Ci_contig128		3043	1137	G	A	97	25	7	32	0/1	99
Ci_contig129		3034	621	A	C	103	8	5	13	0/1	99
Ci_contig129		3034	688	C	G	103	11	6	17	0/1	99
Ci_contig129		3034	696	G	T	138	10	8	18	0/1	99
Ci_contig129		3034	1357	T	C	48	7	3	10	0/1	81
Ci_contig129		3034	1377	C	A	35	7	3	10	0/1	68
Ci_contig129		3034	1447	G	A	123	11	7	18	0/1	99
Ci_contig129		3034	1701	C	T	141	11	7	18	0/1	99
Ci_contig129		3034	1848	A	G	125	3	7	10	0/1	88
Ci_contig129		3034	2364	T	A	125	5	8	13	0/1	99
Ci_contig129		3034	2649	C								T	222	0	14	14	1/1	81
Ci_contig129		3034	2652	G	C	50	8	5	13	0/1	83
Ci_contig129		3034	2772	G								A	191	0	12	12	1/1	69
Ci_contig130		3255	724	G	A	59	40	8	48	0/1	92	A	225	17	19	36	0/1	99
Ci_contig130		3255	820	T	C	43	38	7	45	0/1	76	C	225	16	18	34	0/1	99
Ci_contig130		3255	1654	T	C	78	35	15	50	0/1	99	C	180	17	21	38	0/1	99
Ci_contig130		3255	1662	T	C	57	33	13	46	0/1	90	C	157	18	20	38	0/1	99
Ci_contig130		3255	1815	T	G	225	20	21	41	0/1	99	G	225	11	28	39	0/1	99
Ci_contig130		3255	2137	G								A	225	10	27	37	0/1	99
Ci_contig130		3255	2170	A	G	80	48	12	60	0/1	99	G	225	9	33	42	0/1	99
Ci_contig130		3255	2488	T	C	183	29	14	43	0/1	99	C	225	18	21	39	0/1	99
Ci_contig130		3255	2679	T	A	118	30	10	40	0/1	99	A	172	15	17	32	0/1	99
Ci_contig130		3255	2698	A								G	164	15	20	35	0/1	99
Ci_contig130		3255	2732	A	G	68	33	8	41	0/1	99	G	175	13	16	29	0/1	99
Ci_contig130		3255	3055	A								G	85	7	6	13	0/1	99
Ci_contig134		2781	142	T	A	86	5	7	12	0/1	52
Ci_contig134		2781	325	T	C	59	14	4	18	0/1	92
Ci_contig134		2781	467	C	T	110	5	8	13	0/1	99
Ci_contig134		2781	532	C								T	40	10	3	13	0/1	73
Ci_contig134		2781	591	G	A	105	10	6	16	0/1	99	A	194	4	12	16	0/1	99
Ci_contig134		2781	664	T	G	102	7	7	14	0/1	99	G	116	4	6	10	0/1	99
Ci_contig134		2781	736	A	T	225	4	20	24	0/1	74	T	152	7	7	14	0/1	99
Ci_contig134		2781	799	G	A	38	13	7	20	0/1	71
Ci_contig134		2781	806	C	A	214	6	14	20	0/1	87
Ci_contig134		2781	910	G	T	101	8	6	14	0/1	99
Ci_contig134		2781	1198	T	A	52	12	4	16	0/1	85
Ci_contig134		2781	1310	C	A	68	12	4	16	0/1	99	A	75	12	5	17	0/1	99
Ci_contig134		2781	1357	C	T	57	15	4	19	0/1	90
Ci_contig134		2781	1766	A								G	101	0	11	11	1/1	63
Ci_contig134		2781	1822	T								C	148	0	10	10	1/1	57
Ci_contig134		2781	1848	G	T	66	7	4	11	0/1	99	T	90	4	6	10	0/1	99
Ci_contig134		2781	1885	G								A	95	11	5	16	0/1	99
Ci_contig134		2781	1942	A								T	42	8	4	12	0/1	75
Ci_contig134		2781	1993	T	C	88	11	5	16	0/1	99
Ci_contig134		2781	2043	T	C	66	14	5	19	0/1	99
Ci_contig134		2781	2080	C	T	47	9	6	15	0/1	80
Ci_contig134		2781	2135	G	A	92	7	9	16	0/1	99	A	157	5	11	16	0/1	99
Ci_contig134		2781	2146	G								T	64	6	8	14	0/1	97
Ci_contig134		2781	2191	C								T	106	5	8	13	0/1	99
Ci_contig134		2781	2352	G	A	37	9	4	13	0/1	70
Ci_contig134		2781	2395	G	A	40	14	4	18	0/1	73
Ci_contig134		2781	2401	T	C	39	15	5	20	0/1	72
Ci_contig134		2781	2458	T								A	70	15	5	20	0/1	99
Ci_contig134		2781	2473	C								T	152	6	8	14	0/1	99
Ci_contig134		2781	2497	C	T	180	4	10	14	0/1	87
Ci_contig134		2781	2640	C	G	52	17	5	22	0/1	85	G	48	9	3	12	0/1	81
Ci_contig135		3176	2384	C								T	222	0	19	19	1/1	99
Ci_contig135		3176	2615	C								T	148	0	10	10	1/1	57
Ci_contig135		3176	2705	T								C	222	0	27	27	1/1	99
Ci_contig137		4146	1953	T	A	40	13	17	30	0/1	73
Ci_contig139		2684	854	T	C	57	29	7	36	0/1	90	C	159	16	11	27	0/1	99
Ci_contig139		2684	1112	G								A	176	27	12	39	0/1	99
Ci_contig139		2684	1178	G								A	58	26	12	38	0/1	91
Ci_contig139		2684	1179	C								A	55	27	12	39	0/1	88
Ci_contig139		2684	1232	A								G	43	18	5	23	0/1	76
Ci_contig139		2684	1472	C	T	66	50	9	59	0/1	99	T	225	24	20	44	0/1	99
Ci_contig139		2684	1709	G								A	84	28	7	35	0/1	99
Ci_contig139		2684	1772	T	C	72	31	8	39	0/1	99	C	140	19	8	27	0/1	99
Ci_contig139		2684	1886	G								A	173	16	12	28	0/1	99
Ci_contig139		2684	2060	T								C	75	16	6	22	0/1	99
Ci_contig139		2684	2120	G								C	40	18	4	22	0/1	73
Ci_contig139		2684	2357	A								G	45	8	4	12	0/1	78
Ci_contig141		2883	1291	A	T	56	53	23	76	0/1	89
Ci_contig141		2883	1629	C	T	115	24	18	42	0/1	99
Ci_contig141		2883	2111	G	T	171	39	25	64	0/1	99	T	225	23	32	55	0/1	99
Ci_contig141		2883	2126	A	C	225	15	48	63	0/1	99	C	222	0	56	56	1/1	99
Ci_contig141		2883	2209	A	G	106	58	18	76	0/1	99
Ci_contig141		2883	2265	G	A	42	62	13	75	0/1	75
Ci_contig141		2883	2300	A	G	44	60	12	72	0/1	77
Ci_contig141		2883	2343	G	A	148	65	16	81	0/1	99
Ci_contig141		2883	2701	T	G	146	52	18	70	0/1	99	G	51	50	11	61	0/1	84
Ci_contig141		2883	2762	C	T	147	36	17	53	0/1	99	T	49	41	12	53	0/1	82
Ci_contig141		2883	2778	A	G	86	33	14	47	0/1	99	G	44	36	12	48	0/1	77
Ci_contig144		2747	1320	G	A	182	68	20	88	0/1	99
Ci_contig144		2747	1347	G								A	222	0	77	77	1/1	99
Ci_contig144		2747	1548	T	C	55	69	15	84	0/1	88	C	222	0	80	80	1/1	99
Ci_contig144		2747	1581	C								G	222	0	85	85	1/1	99
Ci_contig144		2747	1617	T	C	225	43	44	87	0/1	99
Ci_contig144		2747	2094	G								A	222	1	82	83	1/1	99
[truncated: 104,226 more rows]
